# Supplementary material for: Identification and validation of candidate genes dysregulated in alveolar macrophages of acute respiratory distress syndrome
Source: PeerJ. 2021 Oct 26;9:e12312. doi: 10.7717/peerj.12312 (PMC8555499; doi:10.7717/peerj.12312)
Supplement: Supplemental Information 10 [file peerj-09-12312-s010.tsv]

NAME	GS<br> follow link to MSigDB	GS DETAILS	SIZE	ES	NES	NOM p-val	FDR q-val	FWER p-val	RANK AT MAX	LEADING EDGE
GO_STEROID_ESTERIFICATION	GO_STEROID_ESTERIFICATION	Details ...	15	0.90649295	5.931552	0.0	0.0	0.0	795	tags=33%, list=4%, signal=35%
GO_CHOLESTEROL_EFFLUX	GO_CHOLESTEROL_EFFLUX	Details ...	38	0.6995743	3.6398087	0.0	0.0	0.0	1410	tags=29%, list=8%, signal=31%
GO_METANEPHRIC_RENAL_VESICLE_MORPHOGENESIS	GO_METANEPHRIC_RENAL_VESICLE_MORPHOGENESIS	Details ...	15	0.79655635	3.600893	0.0	0.0	0.0	914	tags=13%, list=5%, signal=14%
GO_BRANCHING_INVOLVED_IN_MAMMARY_GLAND_DUCT_MORPHOGENESIS	GO_BRANCHING_INVOLVED_IN_MAMMARY_GLAND_DUCT_MORPHOGENESIS	Details ...	22	0.68447644	3.565811	0.0	0.0	0.0	588	tags=14%, list=3%, signal=14%
GO_CELLULAR_RESPONSE_TO_CHOLESTEROL	GO_CELLULAR_RESPONSE_TO_CHOLESTEROL	Details ...	15	0.5854129	3.5066507	0.0	0.0	0.0	2405	tags=27%, list=13%, signal=31%
GO_DORSAL_VENTRAL_PATTERN_FORMATION	GO_DORSAL_VENTRAL_PATTERN_FORMATION	Details ...	82	0.52855116	3.3954382	0.0	0.0	0.0	3412	tags=17%, list=18%, signal=21%
GO_MAMMARY_GLAND_DUCT_MORPHOGENESIS	GO_MAMMARY_GLAND_DUCT_MORPHOGENESIS	Details ...	29	0.64785343	3.360786	0.0	0.0	0.0	588	tags=10%, list=3%, signal=11%
GO_HIGH_DENSITY_LIPOPROTEIN_PARTICLE_ASSEMBLY	GO_HIGH_DENSITY_LIPOPROTEIN_PARTICLE_ASSEMBLY	Details ...	15	0.8094603	3.3128107	0.0	0.0	0.0	394	tags=20%, list=2%, signal=20%
GO_BILE_ACID_TRANSMEMBRANE_TRANSPORTER_ACTIVITY	GO_BILE_ACID_TRANSMEMBRANE_TRANSPORTER_ACTIVITY	Details ...	16	0.9085574	3.2477312	0.0	0.0	0.0	105	tags=13%, list=1%, signal=13%
GO_VOLTAGE_GATED_POTASSIUM_CHANNEL_ACTIVITY	GO_VOLTAGE_GATED_POTASSIUM_CHANNEL_ACTIVITY	Details ...	80	0.35123473	3.116229	0.0	0.0	0.0	1435	tags=5%, list=8%, signal=5%
GO_AXIS_ELONGATION	GO_AXIS_ELONGATION	Details ...	28	0.68019456	3.033849	0.0	0.0	0.0	2439	tags=21%, list=13%, signal=25%
GO_REGULATION_OF_NON_CANONICAL_WNT_SIGNALING_PATHWAY	GO_REGULATION_OF_NON_CANONICAL_WNT_SIGNALING_PATHWAY	Details ...	21	0.7116381	3.027026	0.0	0.0	0.0	1443	tags=19%, list=8%, signal=21%
GO_COLLAGEN_TRIMER	GO_COLLAGEN_TRIMER	Details ...	79	0.6333756	2.9547238	0.0	0.0	0.0	797	tags=11%, list=4%, signal=12%
GO_METANEPHRIC_NEPHRON_MORPHOGENESIS	GO_METANEPHRIC_NEPHRON_MORPHOGENESIS	Details ...	24	0.6590641	2.9478667	0.0	0.0	0.0	914	tags=13%, list=5%, signal=13%
GO_PHOTORECEPTOR_CELL_DEVELOPMENT	GO_PHOTORECEPTOR_CELL_DEVELOPMENT	Details ...	43	0.63540965	2.9470174	0.0	0.0	0.0	2247	tags=16%, list=12%, signal=18%
GO_REGULATION_OF_MESENCHYMAL_CELL_PROLIFERATION	GO_REGULATION_OF_MESENCHYMAL_CELL_PROLIFERATION	Details ...	32	0.6444821	2.931505	0.0	0.0	0.0	914	tags=13%, list=5%, signal=13%
GO_ASPARTATE_FAMILY_AMINO_ACID_CATABOLIC_PROCESS	GO_ASPARTATE_FAMILY_AMINO_ACID_CATABOLIC_PROCESS	Details ...	20	0.76004624	2.873497	0.0	0.0	0.0	1990	tags=35%, list=11%, signal=39%
GO_FOREBRAIN_NEURON_DEVELOPMENT	GO_FOREBRAIN_NEURON_DEVELOPMENT	Details ...	21	0.6792983	2.864636	0.0	0.0	0.0	2841	tags=24%, list=15%, signal=28%
GO_PROTEIN_LIPID_COMPLEX_SUBUNIT_ORGANIZATION	GO_PROTEIN_LIPID_COMPLEX_SUBUNIT_ORGANIZATION	Details ...	47	0.62336916	2.823339	0.0	0.0	0.0	1478	tags=28%, list=8%, signal=30%
GO_EXOCRINE_SYSTEM_DEVELOPMENT	GO_EXOCRINE_SYSTEM_DEVELOPMENT	Details ...	45	0.52396584	2.812043	0.0	0.0	0.0	4285	tags=36%, list=23%, signal=46%
GO_NEUTRAL_LIPID_BIOSYNTHETIC_PROCESS	GO_NEUTRAL_LIPID_BIOSYNTHETIC_PROCESS		28	0.6223351	2.7864	0.0	0.0	0.0	1731	tags=32%, list=9%, signal=35%
GO_BRANCHING_MORPHOGENESIS_OF_AN_EPITHELIAL_TUBE	GO_BRANCHING_MORPHOGENESIS_OF_AN_EPITHELIAL_TUBE		142	0.4623565	2.7714875	0.0	0.0	0.0	2445	tags=18%, list=13%, signal=21%
GO_RETINOL_METABOLIC_PROCESS	GO_RETINOL_METABOLIC_PROCESS		38	0.60224813	2.7480097	0.0	0.0	0.0	1807	tags=26%, list=10%, signal=29%
GO_FOREBRAIN_NEURON_DIFFERENTIATION	GO_FOREBRAIN_NEURON_DIFFERENTIATION		40	0.59305894	2.7242284	0.0	0.0	0.0	3900	tags=23%, list=21%, signal=28%
GO_TRIGLYCERIDE_CATABOLIC_PROCESS	GO_TRIGLYCERIDE_CATABOLIC_PROCESS		29	0.51655537	2.7092357	0.0	0.0	0.0	2054	tags=21%, list=11%, signal=23%
GO_REGULATION_OF_ANIMAL_ORGAN_FORMATION	GO_REGULATION_OF_ANIMAL_ORGAN_FORMATION		35	0.59124476	2.7073302	0.0	0.0	0.0	902	tags=9%, list=5%, signal=9%
GO_MESONEPHRIC_TUBULE_MORPHOGENESIS	GO_MESONEPHRIC_TUBULE_MORPHOGENESIS		61	0.44142795	2.696049	0.0	0.0	0.0	4565	tags=31%, list=25%, signal=41%
GO_PROTEIN_LIPID_COMPLEX_ASSEMBLY	GO_PROTEIN_LIPID_COMPLEX_ASSEMBLY		31	0.68509346	2.665552	0.0	0.0	0.0	1478	tags=26%, list=8%, signal=28%
GO_NEURON_PROJECTION_ARBORIZATION	GO_NEURON_PROJECTION_ARBORIZATION		22	0.7649341	2.65755	0.0	0.0	0.0	1419	tags=32%, list=8%, signal=34%
GO_REGULATION_OF_HEART_MORPHOGENESIS	GO_REGULATION_OF_HEART_MORPHOGENESIS		36	0.653108	2.6571195	0.0	0.0	0.0	3997	tags=36%, list=21%, signal=46%
GO_CHOLESTEROL_STORAGE	GO_CHOLESTEROL_STORAGE		16	0.79379743	2.6558385	0.0	0.0	0.0	1339	tags=50%, list=7%, signal=54%
GO_NEUROPEPTIDE_RECEPTOR_BINDING	GO_NEUROPEPTIDE_RECEPTOR_BINDING		28	0.6212254	2.650023	0.0	0.0	0.0	1797	tags=14%, list=10%, signal=16%
GO_PHASIC_SMOOTH_MUSCLE_CONTRACTION	GO_PHASIC_SMOOTH_MUSCLE_CONTRACTION		19	0.548973	2.6441529	0.0	0.0	0.0	1797	tags=11%, list=10%, signal=12%
GO_AMINO_ACID_SODIUM_SYMPORTER_ACTIVITY	GO_AMINO_ACID_SODIUM_SYMPORTER_ACTIVITY		15	0.68103755	2.6282463	0.0	0.0	0.0	2178	tags=20%, list=12%, signal=23%
GO_PROTEIN_LIPID_COMPLEX	GO_PROTEIN_LIPID_COMPLEX		35	0.63687485	2.6275203	0.0	0.0	0.0	1478	tags=23%, list=8%, signal=25%
GO_DEVELOPMENTAL_INDUCTION	GO_DEVELOPMENTAL_INDUCTION		33	0.560552	2.614081	0.0	0.0	0.0	391	tags=6%, list=2%, signal=6%
GO_REGULATION_OF_LIPOPROTEIN_LIPASE_ACTIVITY	GO_REGULATION_OF_LIPOPROTEIN_LIPASE_ACTIVITY		18	0.79852927	2.6099973	0.0	0.0	0.0	1531	tags=28%, list=8%, signal=30%
GO_POSITIVE_REGULATION_OF_ANIMAL_ORGAN_MORPHOGENESIS	GO_POSITIVE_REGULATION_OF_ANIMAL_ORGAN_MORPHOGENESIS		78	0.56546867	2.6095638	0.0	0.0	0.0	2991	tags=22%, list=16%, signal=26%
GO_DENDRITE_MEMBRANE	GO_DENDRITE_MEMBRANE		35	0.5672433	2.5916924	0.0	0.0	0.0	42	tags=3%, list=0%, signal=3%
GO_SUBSTRATE_DEPENDENT_CELL_MIGRATION	GO_SUBSTRATE_DEPENDENT_CELL_MIGRATION		26	0.67757946	2.5880015	0.0	0.0	0.0	2841	tags=31%, list=15%, signal=36%
GO_LOW_DENSITY_LIPOPROTEIN_RECEPTOR_PARTICLE_METABOLIC_PROCESS	GO_LOW_DENSITY_LIPOPROTEIN_RECEPTOR_PARTICLE_METABOLIC_PROCESS		22	0.64624566	2.5852995	0.0	0.0	0.0	2218	tags=27%, list=12%, signal=31%
GO_RESPONSE_TO_HEPATOCYTE_GROWTH_FACTOR	GO_RESPONSE_TO_HEPATOCYTE_GROWTH_FACTOR		16	0.8761522	2.5819554	0.0	0.0	0.0	1374	tags=38%, list=7%, signal=40%
GO_NEGATIVE_REGULATION_OF_DIGESTIVE_SYSTEM_PROCESS	GO_NEGATIVE_REGULATION_OF_DIGESTIVE_SYSTEM_PROCESS		16	0.73137397	2.5661628	0.0	0.0	0.0	1723	tags=19%, list=9%, signal=21%
GO_BILE_ACID_AND_BILE_SALT_TRANSPORT	GO_BILE_ACID_AND_BILE_SALT_TRANSPORT		26	0.7240188	2.5635571	0.0	0.0	0.0	105	tags=8%, list=1%, signal=8%
GO_SODIUM_ION_HOMEOSTASIS	GO_SODIUM_ION_HOMEOSTASIS		51	0.5312145	2.5515296	0.0	0.0	0.0	3916	tags=31%, list=21%, signal=40%
GO_LUNG_CELL_DIFFERENTIATION	GO_LUNG_CELL_DIFFERENTIATION		21	0.63843006	2.550589	0.0	0.0	0.0	3869	tags=38%, list=21%, signal=48%
GO_NEGATIVE_REGULATION_OF_CARTILAGE_DEVELOPMENT	GO_NEGATIVE_REGULATION_OF_CARTILAGE_DEVELOPMENT		23	0.7879988	2.5407038	0.0	0.0	0.0	862	tags=22%, list=5%, signal=23%
GO_RETINA_MORPHOGENESIS_IN_CAMERA_TYPE_EYE	GO_RETINA_MORPHOGENESIS_IN_CAMERA_TYPE_EYE		54	0.70652896	2.536857	0.0	0.0	0.0	1796	tags=17%, list=10%, signal=18%
GO_NEGATIVE_REGULATION_OF_ENDOTHELIAL_CELL_PROLIFERATION	GO_NEGATIVE_REGULATION_OF_ENDOTHELIAL_CELL_PROLIFERATION		32	0.6761511	2.5364566	0.0	0.0	0.0	2531	tags=44%, list=14%, signal=51%
GO_SOLUTE_CATION_SYMPORTER_ACTIVITY	GO_SOLUTE_CATION_SYMPORTER_ACTIVITY		102	0.52201235	2.5355043	0.0	0.0	0.0	2572	tags=13%, list=14%, signal=15%
GO_LONG_TERM_MEMORY	GO_LONG_TERM_MEMORY		28	0.6201682	2.5334773	0.0	0.0	0.0	798	tags=11%, list=4%, signal=11%
GO_VITAMIN_TRANSMEMBRANE_TRANSPORTER_ACTIVITY	GO_VITAMIN_TRANSMEMBRANE_TRANSPORTER_ACTIVITY		23	0.76193005	2.5298402	0.0	0.0	0.0	1850	tags=30%, list=10%, signal=34%
GO_FIBROBLAST_PROLIFERATION	GO_FIBROBLAST_PROLIFERATION		73	0.5465192	2.5201027	0.0	0.0	0.0	2539	tags=29%, list=14%, signal=33%
GO_RESPONSE_TO_AUDITORY_STIMULUS	GO_RESPONSE_TO_AUDITORY_STIMULUS		23	0.7084559	2.5101926	0.0	0.0	0.0	1843	tags=26%, list=10%, signal=29%
GO_NEGATIVE_REGULATION_OF_LIPID_TRANSPORT	GO_NEGATIVE_REGULATION_OF_LIPID_TRANSPORT		26	0.69541186	2.5079746	0.0	0.0	0.0	1579	tags=23%, list=8%, signal=25%
GO_METANEPHROS_MORPHOGENESIS	GO_METANEPHROS_MORPHOGENESIS		31	0.55642045	2.4991193	0.0	0.0	0.0	914	tags=10%, list=5%, signal=10%
GO_REGULATION_OF_CHOLESTEROL_EFFLUX	GO_REGULATION_OF_CHOLESTEROL_EFFLUX		20	0.6431972	2.4927928	0.0	0.0	0.0	389	tags=25%, list=2%, signal=26%
GO_POSITIVE_REGULATION_OF_TRIGLYCERIDE_METABOLIC_PROCESS	GO_POSITIVE_REGULATION_OF_TRIGLYCERIDE_METABOLIC_PROCESS		17	0.6192083	2.490654	0.0	0.0	0.0	1531	tags=29%, list=8%, signal=32%
GO_ORGANIC_HYDROXY_COMPOUND_TRANSMEMBRANE_TRANSPORTER_ACTIVITY	GO_ORGANIC_HYDROXY_COMPOUND_TRANSMEMBRANE_TRANSPORTER_ACTIVITY		41	0.7564548	2.4900074	0.0	0.0	0.0	735	tags=15%, list=4%, signal=15%
GO_CELL_FATE_SPECIFICATION	GO_CELL_FATE_SPECIFICATION		89	0.41242585	2.471715	0.0	0.0	0.0	2421	tags=8%, list=13%, signal=9%
GO_NEGATIVE_REGULATION_OF_CHONDROCYTE_DIFFERENTIATION	GO_NEGATIVE_REGULATION_OF_CHONDROCYTE_DIFFERENTIATION		17	0.745472	2.461254	0.0	0.0	0.0	862	tags=18%, list=5%, signal=18%
GO_LUMENAL_SIDE_OF_ENDOPLASMIC_RETICULUM_MEMBRANE	GO_LUMENAL_SIDE_OF_ENDOPLASMIC_RETICULUM_MEMBRANE		25	0.7937285	2.4401238	0.0	0.0	0.0	1904	tags=56%, list=10%, signal=62%
GO_SALIVARY_GLAND_DEVELOPMENT	GO_SALIVARY_GLAND_DEVELOPMENT		37	0.5332258	2.4384038	0.0	0.0	0.0	4285	tags=41%, list=23%, signal=53%
GO_TRIGLYCERIDE_RICH_PLASMA_LIPOPROTEIN_PARTICLE	GO_TRIGLYCERIDE_RICH_PLASMA_LIPOPROTEIN_PARTICLE		17	0.80009764	2.4354992	0.0	0.0	0.0	1478	tags=29%, list=8%, signal=32%
GO_METANEPHROS_DEVELOPMENT	GO_METANEPHROS_DEVELOPMENT		86	0.5209419	2.420953	0.0	0.0	0.0	4052	tags=28%, list=22%, signal=35%
GO_MHC_CLASS_II_PROTEIN_COMPLEX	GO_MHC_CLASS_II_PROTEIN_COMPLEX		16	0.883011	2.4203675	0.0	0.0	0.0	1611	tags=75%, list=9%, signal=82%
GO_EXOGENOUS_PROTEIN_BINDING	GO_EXOGENOUS_PROTEIN_BINDING		66	0.62558335	2.419658	0.0	0.0	0.0	2238	tags=33%, list=12%, signal=38%
GO_SMOOTH_MUSCLE_TISSUE_DEVELOPMENT	GO_SMOOTH_MUSCLE_TISSUE_DEVELOPMENT		18	0.6683293	2.4144225	0.0	0.0	0.0	2531	tags=22%, list=14%, signal=26%
GO_RENAL_WATER_HOMEOSTASIS	GO_RENAL_WATER_HOMEOSTASIS		35	0.5664935	2.4118686	0.0	0.0	0.0	885	tags=14%, list=5%, signal=15%
GO_LUMENAL_SIDE_OF_MEMBRANE	GO_LUMENAL_SIDE_OF_MEMBRANE		28	0.79957694	2.4080174	0.0	0.0	0.0	1904	tags=57%, list=10%, signal=64%
GO_POSTSYNAPTIC_DENSITY_MEMBRANE	GO_POSTSYNAPTIC_DENSITY_MEMBRANE		72	0.36772606	2.4059615	0.0	0.0	0.0	967	tags=4%, list=5%, signal=4%
GO_ACYLGLYCEROL_HOMEOSTASIS	GO_ACYLGLYCEROL_HOMEOSTASIS		29	0.5463554	2.4056516	0.0	0.0	0.0	1478	tags=24%, list=8%, signal=26%
GO_POSITIVE_REGULATION_OF_SMOOTHENED_SIGNALING_PATHWAY	GO_POSITIVE_REGULATION_OF_SMOOTHENED_SIGNALING_PATHWAY		32	0.5169783	2.4031053	0.0	0.0	0.0	3331	tags=28%, list=18%, signal=34%
GO_BRANCH_ELONGATION_OF_AN_EPITHELIUM	GO_BRANCH_ELONGATION_OF_AN_EPITHELIUM		17	0.773355	2.3954372	0.0	0.0	0.0	2439	tags=35%, list=13%, signal=41%
GO_HIGH_DENSITY_LIPOPROTEIN_PARTICLE	GO_HIGH_DENSITY_LIPOPROTEIN_PARTICLE		25	0.6028464	2.3951356	0.0	0.0	0.0	1478	tags=20%, list=8%, signal=22%
GO_SODIUM_CHANNEL_ACTIVITY	GO_SODIUM_CHANNEL_ACTIVITY		36	0.51068884	2.3943121	0.0	0.0	0.0	2244	tags=14%, list=12%, signal=16%
GO_EMBRYONIC_ORGAN_MORPHOGENESIS	GO_EMBRYONIC_ORGAN_MORPHOGENESIS		263	0.37489137	2.3929532	0.0	0.0	0.0	2808	tags=17%, list=15%, signal=19%
GO_ARTERY_MORPHOGENESIS	GO_ARTERY_MORPHOGENESIS		60	0.6198024	2.3878675	0.0	0.0	0.0	2764	tags=25%, list=15%, signal=29%
GO_OUTFLOW_TRACT_SEPTUM_MORPHOGENESIS	GO_OUTFLOW_TRACT_SEPTUM_MORPHOGENESIS		26	0.6748942	2.3877845	0.0	0.0	0.0	2756	tags=19%, list=15%, signal=23%
GO_CALCIUM_ION_REGULATED_EXOCYTOSIS_OF_NEUROTRANSMITTER	GO_CALCIUM_ION_REGULATED_EXOCYTOSIS_OF_NEUROTRANSMITTER		18	0.58355623	2.385167	0.0	0.0	0.0	1499	tags=11%, list=8%, signal=12%
GO_AMINOGLYCAN_CATABOLIC_PROCESS	GO_AMINOGLYCAN_CATABOLIC_PROCESS		55	0.55864567	2.3829827	0.0	0.0	0.0	3367	tags=27%, list=18%, signal=33%
GO_STEROL_TRANSPORTER_ACTIVITY	GO_STEROL_TRANSPORTER_ACTIVITY		21	0.6104665	2.378378	0.0	0.0	0.0	389	tags=19%, list=2%, signal=19%
GO_ACTIVE_ION_TRANSMEMBRANE_TRANSPORTER_ACTIVITY	GO_ACTIVE_ION_TRANSMEMBRANE_TRANSPORTER_ACTIVITY		223	0.44996572	2.3662946	0.0	0.0	0.0	2572	tags=16%, list=14%, signal=19%
GO_CAMERA_TYPE_EYE_MORPHOGENESIS	GO_CAMERA_TYPE_EYE_MORPHOGENESIS		109	0.5232593	2.3638022	0.0	0.0	0.0	2539	tags=20%, list=14%, signal=23%
GO_SULFUR_COMPOUND_CATABOLIC_PROCESS	GO_SULFUR_COMPOUND_CATABOLIC_PROCESS		42	0.57311034	2.3601067	0.0	0.0	0.0	2961	tags=24%, list=16%, signal=28%
GO_REGULATION_OF_LYMPHOCYTE_CHEMOTAXIS	GO_REGULATION_OF_LYMPHOCYTE_CHEMOTAXIS		23	0.6564481	2.3531902	0.0	0.0	0.0	1367	tags=22%, list=7%, signal=23%
GO_CELL_CELL_ADHESION_VIA_PLASMA_MEMBRANE_ADHESION_MOLECULES	GO_CELL_CELL_ADHESION_VIA_PLASMA_MEMBRANE_ADHESION_MOLECULES		242	0.38555583	2.345034	0.0	0.0	0.0	3679	tags=17%, list=20%, signal=20%
GO_TIGHT_JUNCTION	GO_TIGHT_JUNCTION		102	0.53676975	2.3434808	0.0	0.0	0.0	3314	tags=25%, list=18%, signal=30%
GO_TERTIARY_ALCOHOL_METABOLIC_PROCESS	GO_TERTIARY_ALCOHOL_METABOLIC_PROCESS		19	0.7189744	2.3426454	0.0	0.0	0.0	369	tags=21%, list=2%, signal=21%
GO_POSITIVE_REGULATION_OF_FATTY_ACID_METABOLIC_PROCESS	GO_POSITIVE_REGULATION_OF_FATTY_ACID_METABOLIC_PROCESS		33	0.5355454	2.3403697	0.0	0.0	0.0	1575	tags=18%, list=8%, signal=20%
GO_POSITIVE_REGULATION_OF_STEROID_METABOLIC_PROCESS	GO_POSITIVE_REGULATION_OF_STEROID_METABOLIC_PROCESS		27	0.75370055	2.338117	0.0	0.0	0.0	1107	tags=22%, list=6%, signal=24%
GO_FIBRINOLYSIS	GO_FIBRINOLYSIS		26	0.7086715	2.3329895	0.0	0.0	0.0	2822	tags=38%, list=15%, signal=45%
GO_CARBOHYDRATE_CATION_SYMPORTER_ACTIVITY	GO_CARBOHYDRATE_CATION_SYMPORTER_ACTIVITY		19	0.6215969	2.3288426	0.0	0.0	0.0	996	tags=11%, list=5%, signal=11%
GO_REGULATION_OF_MESODERM_DEVELOPMENT	GO_REGULATION_OF_MESODERM_DEVELOPMENT		16	0.59586805	2.328212	0.0	0.0	0.0	108	tags=6%, list=1%, signal=6%
GO_NEGATIVE_REGULATION_OF_LIPASE_ACTIVITY	GO_NEGATIVE_REGULATION_OF_LIPASE_ACTIVITY		16	0.61926895	2.3281221	0.0	0.0	0.0	319	tags=13%, list=2%, signal=13%
GO_NEGATIVE_REGULATION_OF_COAGULATION	GO_NEGATIVE_REGULATION_OF_COAGULATION		50	0.6464409	2.319891	0.0	0.0	0.0	1797	tags=26%, list=10%, signal=29%
GO_REGULATION_OF_SIGNALING_RECEPTOR_ACTIVITY	GO_REGULATION_OF_SIGNALING_RECEPTOR_ACTIVITY		139	0.3738389	2.3095453	0.0	0.0	0.0	2355	tags=14%, list=13%, signal=16%
GO_PROTEIN_LOCALIZATION_TO_CILIUM	GO_PROTEIN_LOCALIZATION_TO_CILIUM		38	0.56191367	2.3080273	0.0	0.0	0.0	4122	tags=42%, list=22%, signal=54%
GO_STEROID_CATABOLIC_PROCESS	GO_STEROID_CATABOLIC_PROCESS		24	0.56492466	2.3054755	0.0	0.0	0.0	1484	tags=29%, list=8%, signal=32%
GO_VASODILATION	GO_VASODILATION		30	0.57532865	2.302058	0.0	0.0	0.0	2271	tags=27%, list=12%, signal=30%
GO_OLFACTORY_RECEPTOR_ACTIVITY	GO_OLFACTORY_RECEPTOR_ACTIVITY		357	0.23038206	2.300866	0.0	0.0	0.0	14420	tags=100%, list=77%, signal=434%
GO_TRIGLYCERIDE_METABOLIC_PROCESS	GO_TRIGLYCERIDE_METABOLIC_PROCESS		82	0.48378125	2.2996416	0.0	0.0	0.0	1731	tags=21%, list=9%, signal=23%
GO_OXIDOREDUCTASE_ACTIVITY_ACTING_ON_PAIRED_DONORS_WITH_INCORPORATION_OR_REDUCTION_OF_MOLECULAR_OXYGEN_NAD_P_H_AS_ONE_DONOR_AND_INCORPORATION_OF_ONE_ATOM_OF_OXYGEN	GO_OXIDOREDUCTASE_ACTIVITY_ACTING_ON_PAIRED_DONORS_WITH_INCORPORATION_OR_REDUCTION_OF_MOLECULAR_OXYGEN_NAD_P_H_AS_ONE_DONOR_AND_INCORPORATION_OF_ONE_ATOM_OF_OXYGEN		34	0.67904454	2.298221	0.0	0.0	0.0	1872	tags=29%, list=10%, signal=33%
GO_TRANSITION_METAL_ION_TRANSMEMBRANE_TRANSPORTER_ACTIVITY	GO_TRANSITION_METAL_ION_TRANSMEMBRANE_TRANSPORTER_ACTIVITY		34	0.55642396	2.2946758	0.0	0.0	0.0	2508	tags=29%, list=13%, signal=34%
GO_POSITIVE_REGULATION_OF_FIBROBLAST_PROLIFERATION	GO_POSITIVE_REGULATION_OF_FIBROBLAST_PROLIFERATION		45	0.5671463	2.2804391	0.0	0.0	0.0	2299	tags=22%, list=12%, signal=25%
GO_VITAMIN_TRANSPORT	GO_VITAMIN_TRANSPORT		34	0.6458123	2.278484	0.0	0.0	0.0	1942	tags=24%, list=10%, signal=26%
GO_ORGAN_INDUCTION	GO_ORGAN_INDUCTION		22	0.6741066	2.2782857	0.0	0.0	0.0	391	tags=9%, list=2%, signal=9%
GO_COENZYME_METABOLIC_PROCESS	GO_COENZYME_METABOLIC_PROCESS		211	0.46346283	2.2767477	0.0	0.0	0.0	2415	tags=27%, list=13%, signal=30%
GO_1_PHOSPHATIDYLINOSITOL_BINDING	GO_1_PHOSPHATIDYLINOSITOL_BINDING		15	0.76911956	2.2749648	0.0	0.0	0.0	2474	tags=40%, list=13%, signal=46%
GO_NEUROTRANSMITTER_RECEPTOR_COMPLEX	GO_NEUROTRANSMITTER_RECEPTOR_COMPLEX		46	0.41003782	2.2733753	0.0	0.0	0.0	2922	tags=11%, list=16%, signal=13%
GO_GROWTH_FACTOR_ACTIVITY	GO_GROWTH_FACTOR_ACTIVITY		144	0.4821936	2.2660468	0.0	0.0	0.0	3639	tags=17%, list=20%, signal=21%
GO_APICAL_JUNCTION_COMPLEX	GO_APICAL_JUNCTION_COMPLEX		110	0.54161143	2.2645888	0.0	0.0	0.0	2882	tags=22%, list=15%, signal=26%
GO_METAL_ION_TRANSMEMBRANE_TRANSPORTER_ACTIVITY	GO_METAL_ION_TRANSMEMBRANE_TRANSPORTER_ACTIVITY		397	0.36997366	2.2636378	0.0	0.0	0.0	2572	tags=12%, list=14%, signal=13%
GO_METANEPHRIC_EPITHELIUM_DEVELOPMENT	GO_METANEPHRIC_EPITHELIUM_DEVELOPMENT		25	0.6892047	2.263267	0.0	0.0	0.0	4457	tags=40%, list=24%, signal=53%
GO_STEROL_HOMEOSTASIS	GO_STEROL_HOMEOSTASIS		76	0.5337475	2.2632167	0.0	0.0	0.0	1410	tags=20%, list=8%, signal=21%
GO_EOSINOPHIL_CHEMOTAXIS	GO_EOSINOPHIL_CHEMOTAXIS		20	0.813858	2.2596066	0.0	0.0	0.0	1328	tags=50%, list=7%, signal=54%
GO_REVERSE_CHOLESTEROL_TRANSPORT	GO_REVERSE_CHOLESTEROL_TRANSPORT		16	0.59403944	2.2564948	0.0	0.0	0.0	1410	tags=31%, list=8%, signal=34%
GO_EXCRETION	GO_EXCRETION		61	0.44478613	2.252211	0.0	0.0	0.0	3916	tags=31%, list=21%, signal=39%
GO_POSITIVE_REGULATION_OF_FATTY_ACID_BIOSYNTHETIC_PROCESS	GO_POSITIVE_REGULATION_OF_FATTY_ACID_BIOSYNTHETIC_PROCESS		20	0.6207184	2.2514877	0.0	0.0	0.0	1575	tags=25%, list=8%, signal=27%
GO_LUNG_EPITHELIUM_DEVELOPMENT	GO_LUNG_EPITHELIUM_DEVELOPMENT		34	0.53483564	2.24882	0.0	0.0	0.0	3869	tags=29%, list=21%, signal=37%
GO_MHC_CLASS_II_PROTEIN_COMPLEX_BINDING	GO_MHC_CLASS_II_PROTEIN_COMPLEX_BINDING		15	0.8681366	2.2469645	0.0	0.0	0.0	1521	tags=67%, list=8%, signal=73%
GO_RESPONSE_TO_MAGNESIUM_ION	GO_RESPONSE_TO_MAGNESIUM_ION		18	0.677356	2.246653	0.0	0.0	0.0	1579	tags=22%, list=8%, signal=24%
GO_PLASMA_LIPOPROTEIN_PARTICLE_CLEARANCE	GO_PLASMA_LIPOPROTEIN_PARTICLE_CLEARANCE		47	0.59366083	2.2462802	0.0	0.0	0.0	1855	tags=26%, list=10%, signal=28%
GO_REGULATION_OF_MULTICELLULAR_ORGANISM_GROWTH	GO_REGULATION_OF_MULTICELLULAR_ORGANISM_GROWTH		61	0.47379208	2.2416408	0.0	0.0	0.0	1737	tags=21%, list=9%, signal=23%
GO_MORPHOGENESIS_OF_AN_EPITHELIAL_FOLD	GO_MORPHOGENESIS_OF_AN_EPITHELIAL_FOLD		24	0.54959375	2.235901	0.0	0.0	0.0	1727	tags=17%, list=9%, signal=18%
GO_ALPHA_ACTININ_BINDING	GO_ALPHA_ACTININ_BINDING		28	0.5490519	2.2358155	0.0	0.0	0.0	2302	tags=21%, list=12%, signal=24%
GO_LENS_MORPHOGENESIS_IN_CAMERA_TYPE_EYE	GO_LENS_MORPHOGENESIS_IN_CAMERA_TYPE_EYE		17	0.7586204	2.2349682	0.0	0.0	0.0	2277	tags=24%, list=12%, signal=27%
GO_EMBRYONIC_SKELETAL_SYSTEM_MORPHOGENESIS	GO_EMBRYONIC_SKELETAL_SYSTEM_MORPHOGENESIS		88	0.45716053	2.2348175	0.0	0.0	0.0	2397	tags=15%, list=13%, signal=17%
GO_STEROID_HYDROXYLASE_ACTIVITY	GO_STEROID_HYDROXYLASE_ACTIVITY		36	0.4856179	2.2335522	0.0	0.0	0.0	411	tags=6%, list=2%, signal=6%
GO_REGULATION_OF_PLASMA_LIPOPROTEIN_PARTICLE_LEVELS	GO_REGULATION_OF_PLASMA_LIPOPROTEIN_PARTICLE_LEVELS		76	0.5553694	2.2316647	0.0	0.0	0.0	1478	tags=24%, list=8%, signal=26%
GO_POTASSIUM_ION_IMPORT_ACROSS_PLASMA_MEMBRANE	GO_POTASSIUM_ION_IMPORT_ACROSS_PLASMA_MEMBRANE		47	0.43685588	2.226613	0.0	0.0	0.0	645	tags=4%, list=3%, signal=4%
GO_SENSORY_SYSTEM_DEVELOPMENT	GO_SENSORY_SYSTEM_DEVELOPMENT		333	0.4008474	2.2217932	0.0	0.0	0.0	2539	tags=16%, list=14%, signal=18%
GO_AMPA_GLUTAMATE_RECEPTOR_COMPLEX	GO_AMPA_GLUTAMATE_RECEPTOR_COMPLEX		20	0.53363717	2.2183328	0.0	0.0	0.0	2355	tags=15%, list=13%, signal=17%
GO_MONOOXYGENASE_ACTIVITY	GO_MONOOXYGENASE_ACTIVITY		85	0.47160715	2.217879	0.0	0.0	0.0	2046	tags=14%, list=11%, signal=16%
GO_HORMONE_METABOLIC_PROCESS	GO_HORMONE_METABOLIC_PROCESS		209	0.47189298	2.2143385	0.0	0.0	0.0	3439	tags=28%, list=18%, signal=34%
GO_EYE_PHOTORECEPTOR_CELL_DIFFERENTIATION	GO_EYE_PHOTORECEPTOR_CELL_DIFFERENTIATION		45	0.47622657	2.2108774	0.0	0.0	0.0	2247	tags=11%, list=12%, signal=13%
GO_STEROL_BINDING	GO_STEROL_BINDING		50	0.5714835	2.2094233	0.0	0.0	0.0	835	tags=22%, list=4%, signal=23%
GO_POTASSIUM_ION_HOMEOSTASIS	GO_POTASSIUM_ION_HOMEOSTASIS		29	0.56132257	2.2089217	0.0	0.0	0.0	645	tags=10%, list=3%, signal=11%
GO_LIPOXYGENASE_PATHWAY	GO_LIPOXYGENASE_PATHWAY		16	0.78853077	2.2082343	0.0	0.0	0.0	1575	tags=38%, list=8%, signal=41%
GO_PHOTORECEPTOR_CELL_DIFFERENTIATION	GO_PHOTORECEPTOR_CELL_DIFFERENTIATION		58	0.55629027	2.201718	0.0	0.0	0.0	2247	tags=14%, list=12%, signal=16%
GO_POSITIVE_REGULATION_OF_POTASSIUM_ION_TRANSMEMBRANE_TRANSPORTER_ACTIVITY	GO_POSITIVE_REGULATION_OF_POTASSIUM_ION_TRANSMEMBRANE_TRANSPORTER_ACTIVITY		20	0.71508616	2.2009194	0.0	0.0	0.0	1133	tags=15%, list=6%, signal=16%
GO_POSITIVE_REGULATION_OF_CALCIUM_ION_IMPORT	GO_POSITIVE_REGULATION_OF_CALCIUM_ION_IMPORT		19	0.7413998	2.2000043	0.0	0.0	0.0	1723	tags=26%, list=9%, signal=29%
GO_SYNAPTIC_TRANSMISSION_GLUTAMATERGIC	GO_SYNAPTIC_TRANSMISSION_GLUTAMATERGIC		97	0.38460046	2.199143	0.0	0.0	0.0	2531	tags=13%, list=14%, signal=15%
GO_RETINA_LAYER_FORMATION	GO_RETINA_LAYER_FORMATION		22	0.7252162	2.1976075	0.0	0.0	0.0	1507	tags=18%, list=8%, signal=20%
GO_ALDO_KETO_REDUCTASE_NADP_ACTIVITY	GO_ALDO_KETO_REDUCTASE_NADP_ACTIVITY		23	0.78434885	2.1933303	0.0	0.0	0.0	1807	tags=43%, list=10%, signal=48%
GO_CELLULAR_RESPONSE_TO_STEROL	GO_CELLULAR_RESPONSE_TO_STEROL		18	0.5989296	2.1907082	0.0	0.0	0.0	2405	tags=28%, list=13%, signal=32%
GO_ODORANT_BINDING	GO_ODORANT_BINDING		79	0.33702284	2.187354	0.0	0.0	0.0	6192	tags=23%, list=33%, signal=34%
GO_LIPASE_INHIBITOR_ACTIVITY	GO_LIPASE_INHIBITOR_ACTIVITY		15	0.79489535	2.1817627	0.0	0.0	0.0	1450	tags=27%, list=8%, signal=29%
GO_NEGATIVE_REGULATION_OF_FATTY_ACID_METABOLIC_PROCESS	GO_NEGATIVE_REGULATION_OF_FATTY_ACID_METABOLIC_PROCESS		20	0.60482967	2.1803043	0.0	0.0	0.0	978	tags=20%, list=5%, signal=21%
GO_ENDOTHELIAL_CELL_CHEMOTAXIS	GO_ENDOTHELIAL_CELL_CHEMOTAXIS		27	0.73216444	2.171235	0.0	0.0	0.0	2247	tags=26%, list=12%, signal=29%
GO_BLASTODERM_SEGMENTATION	GO_BLASTODERM_SEGMENTATION		15	0.6236721	2.17028	0.0	0.0	0.0	78	tags=7%, list=0%, signal=7%
GO_NEGATIVE_REGULATION_OF_GLIAL_CELL_DIFFERENTIATION	GO_NEGATIVE_REGULATION_OF_GLIAL_CELL_DIFFERENTIATION		21	0.54735845	2.1668665	0.0	0.0	0.0	2785	tags=24%, list=15%, signal=28%
GO_BLOOD_VESSEL_ENDOTHELIAL_CELL_MIGRATION	GO_BLOOD_VESSEL_ENDOTHELIAL_CELL_MIGRATION		105	0.49709174	2.16546	0.0	0.0	0.0	2531	tags=25%, list=14%, signal=28%
GO_POSITIVE_REGULATION_OF_STEROL_TRANSPORT	GO_POSITIVE_REGULATION_OF_STEROL_TRANSPORT		20	0.7869054	2.1651783	0.0	0.0	0.0	389	tags=25%, list=2%, signal=26%
GO_NEGATIVE_REGULATION_OF_EMBRYONIC_DEVELOPMENT	GO_NEGATIVE_REGULATION_OF_EMBRYONIC_DEVELOPMENT		23	0.42125136	2.1635346	0.0	0.0	0.0	3997	tags=26%, list=21%, signal=33%
GO_INTRINSIC_COMPONENT_OF_POSTSYNAPTIC_SPECIALIZATION_MEMBRANE	GO_INTRINSIC_COMPONENT_OF_POSTSYNAPTIC_SPECIALIZATION_MEMBRANE		65	0.30720314	2.161955	0.0	0.0	0.0	282	tags=3%, list=2%, signal=3%
GO_POSITIVE_REGULATION_OF_ORGANIC_ACID_TRANSPORT	GO_POSITIVE_REGULATION_OF_ORGANIC_ACID_TRANSPORT		33	0.6186712	2.1593077	0.0	0.0	0.0	2983	tags=30%, list=16%, signal=36%
GO_MONOVALENT_INORGANIC_CATION_TRANSMEMBRANE_TRANSPORTER_ACTIVITY	GO_MONOVALENT_INORGANIC_CATION_TRANSMEMBRANE_TRANSPORTER_ACTIVITY		331	0.36560127	2.1580358	0.0	0.0	0.0	2406	tags=11%, list=13%, signal=12%
GO_COMPLEMENT_ACTIVATION	GO_COMPLEMENT_ACTIVATION		61	0.6043617	2.149464	0.0	0.0	0.0	1438	tags=23%, list=8%, signal=25%
GO_GATED_CHANNEL_ACTIVITY	GO_GATED_CHANNEL_ACTIVITY		299	0.34116778	2.1455777	0.0	0.0	0.0	2505	tags=10%, list=13%, signal=11%
GO_METANEPHRIC_NEPHRON_EPITHELIUM_DEVELOPMENT	GO_METANEPHRIC_NEPHRON_EPITHELIUM_DEVELOPMENT		22	0.70289147	2.1417403	0.0	0.0	0.0	4457	tags=45%, list=24%, signal=60%
GO_BICARBONATE_TRANSMEMBRANE_TRANSPORTER_ACTIVITY	GO_BICARBONATE_TRANSMEMBRANE_TRANSPORTER_ACTIVITY		19	0.590275	2.1402957	0.0	0.0	0.0	1078	tags=11%, list=6%, signal=11%
GO_GLUCOSAMINE_CONTAINING_COMPOUND_METABOLIC_PROCESS	GO_GLUCOSAMINE_CONTAINING_COMPOUND_METABOLIC_PROCESS		21	0.6433523	2.1288037	0.0	0.0	0.0	1404	tags=24%, list=8%, signal=26%
GO_WATER_SOLUBLE_VITAMIN_METABOLIC_PROCESS	GO_WATER_SOLUBLE_VITAMIN_METABOLIC_PROCESS		79	0.5306959	2.1287093	0.0	0.0	0.0	1942	tags=27%, list=10%, signal=30%
GO_SENSORY_ORGAN_MORPHOGENESIS	GO_SENSORY_ORGAN_MORPHOGENESIS		235	0.36045125	2.1266062	0.0	0.0	0.0	2539	tags=14%, list=14%, signal=17%
GO_MONOCYTE_CHEMOTAXIS	GO_MONOCYTE_CHEMOTAXIS		56	0.639701	2.1254785	0.0	0.0	0.0	1367	tags=34%, list=7%, signal=37%
GO_RETINAL_GANGLION_CELL_AXON_GUIDANCE	GO_RETINAL_GANGLION_CELL_AXON_GUIDANCE		20	0.6993783	2.1172304	0.0	0.0	0.0	282	tags=20%, list=2%, signal=20%
GO_POSITIVE_REGULATION_OF_TOR_SIGNALING	GO_POSITIVE_REGULATION_OF_TOR_SIGNALING		20	0.57745826	2.114868	0.0	0.0	0.0	1535	tags=30%, list=8%, signal=33%
GO_POSITIVE_REGULATION_OF_LIPID_LOCALIZATION	GO_POSITIVE_REGULATION_OF_LIPID_LOCALIZATION		71	0.5587111	2.114548	0.0	0.0	0.0	2228	tags=27%, list=12%, signal=30%
GO_SOLUTE_PROTON_SYMPORTER_ACTIVITY	GO_SOLUTE_PROTON_SYMPORTER_ACTIVITY		23	0.67725205	2.110973	0.0	0.0	0.0	996	tags=17%, list=5%, signal=18%
GO_POSITIVE_REGULATION_OF_ENDOTHELIAL_CELL_MIGRATION	GO_POSITIVE_REGULATION_OF_ENDOTHELIAL_CELL_MIGRATION		89	0.5258321	2.110363	0.0	0.0	0.0	2483	tags=28%, list=13%, signal=32%
GO_HAIR_FOLLICLE_MATURATION	GO_HAIR_FOLLICLE_MATURATION		15	0.677218	2.1081374	0.0	0.0	0.0	4674	tags=53%, list=25%, signal=71%
GO_INNER_EAR_MORPHOGENESIS	GO_INNER_EAR_MORPHOGENESIS		89	0.37765357	2.1029122	0.0	0.0	0.0	2236	tags=11%, list=12%, signal=13%
GO_ACROSOME_REACTION	GO_ACROSOME_REACTION		32	0.44481862	2.1028292	0.0	0.0	0.0	1064	tags=13%, list=6%, signal=13%
GO_AMINO_ACID_BETAINE_METABOLIC_PROCESS	GO_AMINO_ACID_BETAINE_METABOLIC_PROCESS		17	0.55931216	2.0963778	0.0	0.0	0.0	2330	tags=29%, list=13%, signal=34%
GO_CHEMOATTRACTANT_ACTIVITY	GO_CHEMOATTRACTANT_ACTIVITY		33	0.52831715	2.0949364	0.0	0.0	0.0	2278	tags=21%, list=12%, signal=24%
GO_CHAPERONE_MEDIATED_PROTEIN_COMPLEX_ASSEMBLY	GO_CHAPERONE_MEDIATED_PROTEIN_COMPLEX_ASSEMBLY		15	0.73448277	2.0884964	0.0	0.0	0.0	2930	tags=53%, list=16%, signal=63%
GO_RELAXATION_OF_MUSCLE	GO_RELAXATION_OF_MUSCLE		26	0.558313	2.0869284	0.0	0.0	0.0	3120	tags=38%, list=17%, signal=46%
GO_HEPARAN_SULFATE_PROTEOGLYCAN_BINDING	GO_HEPARAN_SULFATE_PROTEOGLYCAN_BINDING		16	0.76198155	2.0824373	0.0	0.0	0.0	1840	tags=25%, list=10%, signal=28%
GO_PHOTORECEPTOR_ACTIVITY	GO_PHOTORECEPTOR_ACTIVITY		15	0.51558936	2.0808575	0.0	0.0	0.0	3458	tags=20%, list=19%, signal=25%
GO_LUNG_ALVEOLUS_DEVELOPMENT	GO_LUNG_ALVEOLUS_DEVELOPMENT		37	0.68339	2.07621	0.0	0.0	0.0	2508	tags=27%, list=13%, signal=31%
GO_REGULATION_OF_FLAGELLATED_SPERM_MOTILITY	GO_REGULATION_OF_FLAGELLATED_SPERM_MOTILITY		15	0.65801877	2.0754855	0.0	0.0	0.0	1635	tags=20%, list=9%, signal=22%
GO_EAR_MORPHOGENESIS	GO_EAR_MORPHOGENESIS		106	0.3491029	2.0748096	0.0	0.0	0.0	2236	tags=12%, list=12%, signal=14%
GO_PHARYNGEAL_SYSTEM_DEVELOPMENT	GO_PHARYNGEAL_SYSTEM_DEVELOPMENT		21	0.5978869	2.072774	0.0	0.0	0.0	4173	tags=48%, list=22%, signal=61%
GO_POSITIVE_REGULATION_OF_LIPID_TRANSPORT	GO_POSITIVE_REGULATION_OF_LIPID_TRANSPORT		56	0.538511	2.0719988	0.0	0.0	0.0	2228	tags=23%, list=12%, signal=26%
GO_CATION_CHANNEL_ACTIVITY	GO_CATION_CHANNEL_ACTIVITY		283	0.31509063	2.071752	0.0	0.0	0.0	1552	tags=7%, list=8%, signal=8%
GO_MORPHOGENESIS_OF_A_BRANCHING_STRUCTURE	GO_MORPHOGENESIS_OF_A_BRANCHING_STRUCTURE		187	0.4305332	2.0706005	0.0	0.0	0.0	2841	tags=19%, list=15%, signal=22%
GO_PARASYMPATHETIC_NERVOUS_SYSTEM_DEVELOPMENT	GO_PARASYMPATHETIC_NERVOUS_SYSTEM_DEVELOPMENT		17	0.6556102	2.0704272	0.0	0.0	0.0	1388	tags=18%, list=7%, signal=19%
GO_URONIC_ACID_METABOLIC_PROCESS	GO_URONIC_ACID_METABOLIC_PROCESS		22	0.61498743	2.066383	0.0	0.0	0.0	1348	tags=9%, list=7%, signal=10%
GO_NEGATIVE_REGULATION_OF_LIPID_BIOSYNTHETIC_PROCESS	GO_NEGATIVE_REGULATION_OF_LIPID_BIOSYNTHETIC_PROCESS		43	0.6011398	2.0661304	0.0	0.0	0.0	2170	tags=23%, list=12%, signal=26%
GO_OTIC_VESICLE_DEVELOPMENT	GO_OTIC_VESICLE_DEVELOPMENT		15	0.70835686	2.062666	0.0	0.0	0.0	207	tags=7%, list=1%, signal=7%
GO_ORGANIC_ACID_SODIUM_SYMPORTER_ACTIVITY	GO_ORGANIC_ACID_SODIUM_SYMPORTER_ACTIVITY		30	0.6355799	2.0592299	0.0	0.0	0.0	2178	tags=13%, list=12%, signal=15%
GO_AXONAL_FASCICULATION	GO_AXONAL_FASCICULATION		21	0.6680758	2.056038	0.0	0.0	0.0	1890	tags=19%, list=10%, signal=21%
GO_LIGAND_GATED_CALCIUM_CHANNEL_ACTIVITY	GO_LIGAND_GATED_CALCIUM_CHANNEL_ACTIVITY		27	0.61577	2.0554228	0.0	0.0	0.0	1173	tags=22%, list=6%, signal=24%
GO_REGULATION_OF_CILIUM_DEPENDENT_CELL_MOTILITY	GO_REGULATION_OF_CILIUM_DEPENDENT_CELL_MOTILITY		20	0.68161345	2.0536172	0.0	0.0	0.0	1635	tags=25%, list=9%, signal=27%
GO_CARGO_RECEPTOR_ACTIVITY	GO_CARGO_RECEPTOR_ACTIVITY		63	0.5498167	2.0486572	0.0	0.0	0.0	1390	tags=21%, list=7%, signal=22%
GO_REFLEX	GO_REFLEX		17	0.56433046	2.0481877	0.0	0.0	0.0	4529	tags=29%, list=24%, signal=39%
GO_CELLULAR_RESPONSE_TO_ATP	GO_CELLULAR_RESPONSE_TO_ATP		17	0.74068046	2.0474663	0.0	0.0	0.0	1737	tags=47%, list=9%, signal=52%
GO_CLATHRIN_COATED_VESICLE	GO_CLATHRIN_COATED_VESICLE		176	0.5120385	2.047388	0.0	0.0	0.0	2508	tags=26%, list=13%, signal=29%
GO_CELLULAR_RESPONSE_TO_VITAMIN	GO_CELLULAR_RESPONSE_TO_VITAMIN		28	0.539334	2.0471606	0.0	0.0	0.0	1942	tags=25%, list=10%, signal=28%
GO_MAMMARY_GLAND_EPITHELIUM_DEVELOPMENT	GO_MAMMARY_GLAND_EPITHELIUM_DEVELOPMENT		63	0.39894173	2.045536	0.0	0.0	0.0	2539	tags=17%, list=14%, signal=20%
GO_NEURON_RECOGNITION	GO_NEURON_RECOGNITION		43	0.46374172	2.0447197	0.0	0.0	0.0	2567	tags=12%, list=14%, signal=13%
GO_INTRINSIC_COMPONENT_OF_POSTSYNAPTIC_DENSITY_MEMBRANE	GO_INTRINSIC_COMPONENT_OF_POSTSYNAPTIC_DENSITY_MEMBRANE		44	0.4192635	2.042138	0.0	0.0	0.0	282	tags=5%, list=2%, signal=5%
GO_OXIDOREDUCTASE_ACTIVITY_ACTING_ON_CH_OH_GROUP_OF_DONORS	GO_OXIDOREDUCTASE_ACTIVITY_ACTING_ON_CH_OH_GROUP_OF_DONORS		108	0.5636359	2.036624	0.0	0.0	0.0	1807	tags=27%, list=10%, signal=30%
GO_MHC_PROTEIN_COMPLEX	GO_MHC_PROTEIN_COMPLEX		22	0.8249193	2.033771	0.0	0.0	0.0	1611	tags=59%, list=9%, signal=65%
GO_ENDOCHONDRAL_BONE_MORPHOGENESIS	GO_ENDOCHONDRAL_BONE_MORPHOGENESIS		68	0.3807503	2.0324605	0.0	0.0	0.0	2923	tags=22%, list=16%, signal=26%
GO_PATTERN_SPECIFICATION_PROCESS	GO_PATTERN_SPECIFICATION_PROCESS		379	0.3707731	2.0321326	0.0	0.0	0.0	3331	tags=17%, list=18%, signal=20%
GO_COFACTOR_BIOSYNTHETIC_PROCESS	GO_COFACTOR_BIOSYNTHETIC_PROCESS		180	0.47769886	2.0317113	0.0	0.0	0.0	2850	tags=32%, list=15%, signal=38%
GO_BILE_ACID_METABOLIC_PROCESS	GO_BILE_ACID_METABOLIC_PROCESS		45	0.5836841	2.0297685	0.0	0.0	0.0	961	tags=20%, list=5%, signal=21%
GO_REGIONALIZATION	GO_REGIONALIZATION		303	0.35594806	2.0275273	0.0	0.0	0.0	3137	tags=15%, list=17%, signal=18%
GO_NEGATIVE_REGULATION_OF_T_CELL_PROLIFERATION	GO_NEGATIVE_REGULATION_OF_T_CELL_PROLIFERATION		53	0.57753134	2.0250683	0.0	0.0	0.0	1450	tags=23%, list=8%, signal=24%
GO_CGMP_MEDIATED_SIGNALING	GO_CGMP_MEDIATED_SIGNALING		30	0.48797297	2.0242503	0.0	0.0	0.0	1579	tags=10%, list=8%, signal=11%
GO_REGULATION_OF_MESONEPHROS_DEVELOPMENT	GO_REGULATION_OF_MESONEPHROS_DEVELOPMENT		24	0.5237086	2.0223	0.0	0.0	0.0	4565	tags=38%, list=25%, signal=50%
GO_LATE_ENDOSOME_MEMBRANE	GO_LATE_ENDOSOME_MEMBRANE		103	0.52690935	2.0213888	0.0	0.0	0.0	2210	tags=32%, list=12%, signal=36%
GO_BILE_ACID_BIOSYNTHETIC_PROCESS	GO_BILE_ACID_BIOSYNTHETIC_PROCESS		34	0.6373932	2.0202854	0.0	0.0	0.0	961	tags=21%, list=5%, signal=22%
GO_GLUTAMATE_SECRETION	GO_GLUTAMATE_SECRETION		44	0.5186644	2.0202184	0.0	0.0	0.0	2531	tags=25%, list=14%, signal=29%
GO_CILIARY_BASAL_BODY	GO_CILIARY_BASAL_BODY		82	0.45342577	2.0140114	0.0	0.0	0.0	3331	tags=24%, list=18%, signal=30%
GO_NEGATIVE_REGULATION_OF_SMALL_MOLECULE_METABOLIC_PROCESS	GO_NEGATIVE_REGULATION_OF_SMALL_MOLECULE_METABOLIC_PROCESS		77	0.45741913	2.0131664	0.0	0.0	0.0	1805	tags=18%, list=10%, signal=20%
GO_RECEPTOR_REGULATOR_ACTIVITY	GO_RECEPTOR_REGULATOR_ACTIVITY		443	0.44781107	2.0128317	0.0	0.0	0.0	1959	tags=14%, list=11%, signal=15%
GO_EPITHELIAL_TUBE_BRANCHING_INVOLVED_IN_LUNG_MORPHOGENESIS	GO_EPITHELIAL_TUBE_BRANCHING_INVOLVED_IN_LUNG_MORPHOGENESIS		27	0.6891352	2.0114388	0.0	0.0	0.0	2439	tags=33%, list=13%, signal=38%
GO_REGULATION_OF_EPIDERMAL_CELL_DIFFERENTIATION	GO_REGULATION_OF_EPIDERMAL_CELL_DIFFERENTIATION		46	0.6423893	2.0106955	0.0	0.0	0.0	3047	tags=30%, list=16%, signal=36%
GO_REGULATION_OF_DIGESTIVE_SYSTEM_PROCESS	GO_REGULATION_OF_DIGESTIVE_SYSTEM_PROCESS		36	0.6010814	2.0093806	0.0	0.0	0.0	1723	tags=14%, list=9%, signal=15%
GO_REGULATION_OF_LIPID_LOCALIZATION	GO_REGULATION_OF_LIPID_LOCALIZATION		119	0.5091237	2.0085301	0.0	0.0	0.0	2054	tags=24%, list=11%, signal=26%
GO_CELL_MIGRATION_INVOLVED_IN_SPROUTING_ANGIOGENESIS	GO_CELL_MIGRATION_INVOLVED_IN_SPROUTING_ANGIOGENESIS		51	0.57822496	2.0082812	0.0	0.0	0.0	3387	tags=27%, list=18%, signal=33%
GO_NEUROTRANSMITTER_SODIUM_SYMPORTER_ACTIVITY	GO_NEUROTRANSMITTER_SODIUM_SYMPORTER_ACTIVITY		26	0.591777	2.0060513	0.0	0.0	0.0	2572	tags=15%, list=14%, signal=18%
GO_AMINO_SUGAR_METABOLIC_PROCESS	GO_AMINO_SUGAR_METABOLIC_PROCESS		34	0.6406273	2.0036237	0.0	0.0	0.0	2654	tags=32%, list=14%, signal=38%
GO_REGULATION_OF_RECEPTOR_BIOSYNTHETIC_PROCESS	GO_REGULATION_OF_RECEPTOR_BIOSYNTHETIC_PROCESS		20	0.5038201	2.0026472	0.0	0.0	0.0	1994	tags=35%, list=11%, signal=39%
GO_CYTOPLASMIC_SEQUESTERING_OF_TRANSCRIPTION_FACTOR	GO_CYTOPLASMIC_SEQUESTERING_OF_TRANSCRIPTION_FACTOR		15	0.55384594	2.0000896	0.0	0.0	0.0	1953	tags=27%, list=10%, signal=30%
GO_CELL_FATE_COMMITMENT	GO_CELL_FATE_COMMITMENT		242	0.38727963	1.9989798	0.0	0.0	0.0	2577	tags=11%, list=14%, signal=13%
GO_LONG_CHAIN_FATTY_ACID_BIOSYNTHETIC_PROCESS	GO_LONG_CHAIN_FATTY_ACID_BIOSYNTHETIC_PROCESS		26	0.60903156	1.9989682	0.0	0.0	0.0	1575	tags=15%, list=8%, signal=17%
GO_ALPHA_AMINO_ACID_METABOLIC_PROCESS	GO_ALPHA_AMINO_ACID_METABOLIC_PROCESS		169	0.42901632	1.9987268	0.0	0.0	0.0	2508	tags=26%, list=13%, signal=30%
GO_SCAVENGER_RECEPTOR_ACTIVITY	GO_SCAVENGER_RECEPTOR_ACTIVITY		40	0.64574826	1.9975619	0.0	0.0	0.0	1812	tags=25%, list=10%, signal=28%
GO_OXIDOREDUCTASE_ACTIVITY_ACTING_ON_PAIRED_DONORS_WITH_INCORPORATION_OR_REDUCTION_OF_MOLECULAR_OXYGEN	GO_OXIDOREDUCTASE_ACTIVITY_ACTING_ON_PAIRED_DONORS_WITH_INCORPORATION_OR_REDUCTION_OF_MOLECULAR_OXYGEN		123	0.48066926	1.997279	0.0	0.0	0.0	2209	tags=16%, list=12%, signal=18%
GO_ENDOPLASMIC_RETICULUM_LUMEN	GO_ENDOPLASMIC_RETICULUM_LUMEN		260	0.4077944	1.995348	0.0	0.0	0.0	2093	tags=17%, list=11%, signal=18%
GO_COENZYME_BIOSYNTHETIC_PROCESS	GO_COENZYME_BIOSYNTHETIC_PROCESS		118	0.4949824	1.9950764	0.0	0.0	0.0	2579	tags=31%, list=14%, signal=35%
GO_EYE_PHOTORECEPTOR_CELL_DEVELOPMENT	GO_EYE_PHOTORECEPTOR_CELL_DEVELOPMENT		34	0.52517545	1.9947433	0.0	0.0	0.0	2247	tags=12%, list=12%, signal=13%
GO_RETINOIC_ACID_METABOLIC_PROCESS	GO_RETINOIC_ACID_METABOLIC_PROCESS		30	0.62454903	1.9944401	0.0	0.0	0.0	2236	tags=20%, list=12%, signal=23%
GO_GANGLION_DEVELOPMENT	GO_GANGLION_DEVELOPMENT		16	0.74183506	1.9921123	0.0	0.0	0.0	2550	tags=25%, list=14%, signal=29%
GO_SENSORY_ORGAN_DEVELOPMENT	GO_SENSORY_ORGAN_DEVELOPMENT		488	0.34050086	1.9897125	0.0	0.0	0.0	2539	tags=14%, list=14%, signal=16%
GO_TISSUE_REMODELING	GO_TISSUE_REMODELING		153	0.51079255	1.9894806	0.0	0.0	0.0	2874	tags=29%, list=15%, signal=34%
GO_LOCOMOTORY_BEHAVIOR	GO_LOCOMOTORY_BEHAVIOR		167	0.49408537	1.989036	0.0	0.0	0.0	3147	tags=24%, list=17%, signal=29%
GO_TRANSFERRIN_TRANSPORT	GO_TRANSFERRIN_TRANSPORT		35	0.59738135	1.9889743	0.0	0.0	0.0	777	tags=17%, list=4%, signal=18%
GO_CRANIAL_NERVE_MORPHOGENESIS	GO_CRANIAL_NERVE_MORPHOGENESIS		26	0.59308356	1.98722	0.0	0.0	0.0	1388	tags=12%, list=7%, signal=12%
GO_REGULATION_OF_KERATINOCYTE_DIFFERENTIATION	GO_REGULATION_OF_KERATINOCYTE_DIFFERENTIATION		31	0.67209685	1.9867908	0.0	0.0	0.0	2926	tags=35%, list=16%, signal=42%
GO_AGGRESOME	GO_AGGRESOME		31	0.5574488	1.986653	0.0	0.0	0.0	2449	tags=39%, list=13%, signal=44%
GO_POSITIVE_REGULATION_OF_IMMUNOGLOBULIN_PRODUCTION	GO_POSITIVE_REGULATION_OF_IMMUNOGLOBULIN_PRODUCTION		32	0.549914	1.9864036	0.0	0.0	0.0	2040	tags=25%, list=11%, signal=28%
GO_EXTRINSIC_COMPONENT_OF_ORGANELLE_MEMBRANE	GO_EXTRINSIC_COMPONENT_OF_ORGANELLE_MEMBRANE		33	0.5167248	1.9814259	0.0	0.0	0.0	2653	tags=33%, list=14%, signal=39%
GO_CELLULAR_MONOVALENT_INORGANIC_CATION_HOMEOSTASIS	GO_CELLULAR_MONOVALENT_INORGANIC_CATION_HOMEOSTASIS		95	0.45973054	1.9799176	0.0	0.0	0.0	3092	tags=27%, list=17%, signal=33%
GO_REGULATION_OF_HUMORAL_IMMUNE_RESPONSE	GO_REGULATION_OF_HUMORAL_IMMUNE_RESPONSE		64	0.64069206	1.9797401	0.0	0.0	0.0	1947	tags=27%, list=10%, signal=30%
GO_HOMOPHILIC_CELL_ADHESION_VIA_PLASMA_MEMBRANE_ADHESION_MOLECULES	GO_HOMOPHILIC_CELL_ADHESION_VIA_PLASMA_MEMBRANE_ADHESION_MOLECULES		147	0.3249123	1.9788843	0.0	0.0	0.0	5207	tags=21%, list=28%, signal=29%
GO_SPECIFICATION_OF_SYMMETRY	GO_SPECIFICATION_OF_SYMMETRY		109	0.4383481	1.9784831	0.0	0.0	0.0	1942	tags=15%, list=10%, signal=16%
GO_BRANCHING_INVOLVED_IN_BLOOD_VESSEL_MORPHOGENESIS	GO_BRANCHING_INVOLVED_IN_BLOOD_VESSEL_MORPHOGENESIS		31	0.5625606	1.9784778	0.0	0.0	0.0	2425	tags=29%, list=13%, signal=33%
GO_WATER_HOMEOSTASIS	GO_WATER_HOMEOSTASIS		70	0.43275812	1.9784093	0.0	0.0	0.0	4410	tags=37%, list=24%, signal=48%
GO_LIGASE_ACTIVITY_FORMING_CARBON_NITROGEN_BONDS	GO_LIGASE_ACTIVITY_FORMING_CARBON_NITROGEN_BONDS		31	0.6337816	1.9765403	0.0	0.0	0.0	2034	tags=32%, list=11%, signal=36%
GO_ANATOMICAL_STRUCTURE_ARRANGEMENT	GO_ANATOMICAL_STRUCTURE_ARRANGEMENT		16	0.76972705	1.9764372	0.0	0.0	0.0	1796	tags=31%, list=10%, signal=35%
GO_REGULATION_OF_STEM_CELL_POPULATION_MAINTENANCE	GO_REGULATION_OF_STEM_CELL_POPULATION_MAINTENANCE		25	0.48561305	1.9704678	0.0	0.0	0.0	2439	tags=20%, list=13%, signal=23%
GO_ALCOHOL_DEHYDROGENASE_NADPPLUS_ACTIVITY	GO_ALCOHOL_DEHYDROGENASE_NADPPLUS_ACTIVITY		18	0.793004	1.9699388	0.0	0.0	0.0	1807	tags=50%, list=10%, signal=55%
GO_SOLUTE_SODIUM_SYMPORTER_ACTIVITY	GO_SOLUTE_SODIUM_SYMPORTER_ACTIVITY		73	0.5202856	1.9686047	0.0	0.0	0.0	4697	tags=25%, list=25%, signal=33%
GO_POSITIVE_REGULATION_OF_STEROID_BIOSYNTHETIC_PROCESS	GO_POSITIVE_REGULATION_OF_STEROID_BIOSYNTHETIC_PROCESS		18	0.6613639	1.9633175	0.0	0.0	0.0	1947	tags=28%, list=10%, signal=31%
GO_MONOVALENT_INORGANIC_CATION_HOMEOSTASIS	GO_MONOVALENT_INORGANIC_CATION_HOMEOSTASIS		140	0.4241731	1.9626154	0.0	0.0	0.0	3510	tags=28%, list=19%, signal=34%
GO_REGULATION_OF_TUBE_SIZE	GO_REGULATION_OF_TUBE_SIZE		131	0.38977137	1.9623528	0.0	0.0	0.0	3107	tags=23%, list=17%, signal=27%
GO_DIENCEPHALON_DEVELOPMENT	GO_DIENCEPHALON_DEVELOPMENT		68	0.41601843	1.9602311	0.0	0.0	0.0	3019	tags=18%, list=16%, signal=21%
GO_REGULATION_OF_LIPID_CATABOLIC_PROCESS	GO_REGULATION_OF_LIPID_CATABOLIC_PROCESS		49	0.48654467	1.9599456	0.0	0.0	0.0	2271	tags=24%, list=12%, signal=28%
GO_POSITIVE_REGULATION_OF_ENDOTHELIAL_CELL_CHEMOTAXIS	GO_POSITIVE_REGULATION_OF_ENDOTHELIAL_CELL_CHEMOTAXIS		15	0.79422796	1.9570804	0.0	0.0	0.0	333	tags=20%, list=2%, signal=20%
GO_POSITIVE_REGULATION_OF_PROTEIN_LOCALIZATION_TO_CELL_PERIPHERY	GO_POSITIVE_REGULATION_OF_PROTEIN_LOCALIZATION_TO_CELL_PERIPHERY		53	0.46798098	1.9561157	0.0	0.0	0.0	1951	tags=19%, list=10%, signal=21%
GO_PYRIDINE_CONTAINING_COMPOUND_METABOLIC_PROCESS	GO_PYRIDINE_CONTAINING_COMPOUND_METABOLIC_PROCESS		27	0.62952363	1.9556036	0.0	0.0	0.0	2543	tags=37%, list=14%, signal=43%
GO_VITAMIN_METABOLIC_PROCESS	GO_VITAMIN_METABOLIC_PROCESS		124	0.56359696	1.9544451	0.0	0.0	0.0	1947	tags=27%, list=10%, signal=30%
GO_CLATHRIN_COATED_VESICLE_MEMBRANE	GO_CLATHRIN_COATED_VESICLE_MEMBRANE		108	0.5702366	1.9523336	0.0	0.0	0.0	1611	tags=20%, list=9%, signal=22%
GO_SENSORY_PERCEPTION_OF_LIGHT_STIMULUS	GO_SENSORY_PERCEPTION_OF_LIGHT_STIMULUS		196	0.43208292	1.9513066	0.0	0.0	0.0	2978	tags=14%, list=16%, signal=17%
GO_IRON_ION_TRANSPORT	GO_IRON_ION_TRANSPORT		64	0.5549818	1.9512964	0.0	0.0	0.0	2516	tags=27%, list=14%, signal=31%
GO_REGULATION_OF_DNA_REPLICATION	GO_REGULATION_OF_DNA_REPLICATION		86	0.5121735	1.9490455	0.0	0.0	0.0	2993	tags=26%, list=16%, signal=30%
GO_CELLULAR_MODIFIED_AMINO_ACID_METABOLIC_PROCESS	GO_CELLULAR_MODIFIED_AMINO_ACID_METABOLIC_PROCESS		160	0.43204698	1.94813	0.0	0.0	0.0	2884	tags=27%, list=15%, signal=32%
GO_ESTABLISHMENT_OR_MAINTENANCE_OF_CYTOSKELETON_POLARITY	GO_ESTABLISHMENT_OR_MAINTENANCE_OF_CYTOSKELETON_POLARITY		16	0.6522387	1.9461656	0.0	0.0	0.0	2672	tags=50%, list=14%, signal=58%
GO_STEROL_TRANSPORT	GO_STEROL_TRANSPORT		79	0.5656137	1.9459107	0.0	0.0	0.0	1410	tags=19%, list=8%, signal=20%
GO_LYSOSOMAL_LUMEN	GO_LYSOSOMAL_LUMEN		84	0.58539295	1.9455761	0.0	0.0	0.0	2648	tags=39%, list=14%, signal=46%
GO_NON_MOTILE_CILIUM	GO_NON_MOTILE_CILIUM		117	0.38674924	1.9443477	0.0	0.0	0.0	2297	tags=13%, list=12%, signal=15%
GO_GLUCOCORTICOID_METABOLIC_PROCESS	GO_GLUCOCORTICOID_METABOLIC_PROCESS		25	0.6506038	1.9422903	0.0	0.0	0.0	3797	tags=32%, list=20%, signal=40%
GO_EPITHELIAL_TUBE_MORPHOGENESIS	GO_EPITHELIAL_TUBE_MORPHOGENESIS		293	0.34955087	1.9421072	0.0	0.0	0.0	2745	tags=18%, list=15%, signal=21%
GO_NEGATIVE_REGULATION_OF_LIPID_CATABOLIC_PROCESS	GO_NEGATIVE_REGULATION_OF_LIPID_CATABOLIC_PROCESS		18	0.6231502	1.9419019	0.0	0.0	0.0	2271	tags=39%, list=12%, signal=44%
GO_MEMBRANE_PROTEIN_INTRACELLULAR_DOMAIN_PROTEOLYSIS	GO_MEMBRANE_PROTEIN_INTRACELLULAR_DOMAIN_PROTEOLYSIS		18	0.5707452	1.9413078	0.0	0.0	0.0	1068	tags=17%, list=6%, signal=18%
GO_BLOOD_VESSEL_REMODELING	GO_BLOOD_VESSEL_REMODELING		39	0.6323468	1.9410137	0.0	0.0	0.0	2764	tags=33%, list=15%, signal=39%
GO_POSITIVE_REGULATION_OF_NITRIC_OXIDE_SYNTHASE_ACTIVITY	GO_POSITIVE_REGULATION_OF_NITRIC_OXIDE_SYNTHASE_ACTIVITY		21	0.56874514	1.9406104	0.0	0.0	0.0	1947	tags=24%, list=10%, signal=27%
GO_G_PROTEIN_COUPLED_RECEPTOR_BINDING	GO_G_PROTEIN_COUPLED_RECEPTOR_BINDING		248	0.45752499	1.9398072	0.0	0.0	0.0	2815	tags=21%, list=15%, signal=25%
GO_REGULATION_OF_LIPID_TRANSPORT	GO_REGULATION_OF_LIPID_TRANSPORT		94	0.499068	1.9360421	0.0	0.0	0.0	2228	tags=21%, list=12%, signal=24%
GO_NEURON_FATE_COMMITMENT	GO_NEURON_FATE_COMMITMENT		55	0.42951116	1.9336663	0.0	0.0	0.0	2276	tags=11%, list=12%, signal=12%
GO_REGULATION_OF_CELL_MIGRATION_INVOLVED_IN_SPROUTING_ANGIOGENESIS	GO_REGULATION_OF_CELL_MIGRATION_INVOLVED_IN_SPROUTING_ANGIOGENESIS		36	0.6496944	1.9321289	0.0	0.0	0.0	2458	tags=28%, list=13%, signal=32%
GO_REGULATION_OF_HORMONE_LEVELS	GO_REGULATION_OF_HORMONE_LEVELS		456	0.36364028	1.9313682	0.0	0.0	0.0	2276	tags=15%, list=12%, signal=16%
GO_SULFUR_AMINO_ACID_METABOLIC_PROCESS	GO_SULFUR_AMINO_ACID_METABOLIC_PROCESS		34	0.5607529	1.9289042	0.0	0.0	0.0	2345	tags=32%, list=13%, signal=37%
GO_POSITIVE_REGULATION_OF_ERK1_AND_ERK2_CASCADE	GO_POSITIVE_REGULATION_OF_ERK1_AND_ERK2_CASCADE		175	0.46890882	1.9288449	0.0	0.0	0.0	2993	tags=25%, list=16%, signal=30%
GO_NEGATIVE_REGULATION_OF_DNA_REPLICATION	GO_NEGATIVE_REGULATION_OF_DNA_REPLICATION		29	0.53845686	1.92788	0.0	0.0	0.0	1957	tags=24%, list=11%, signal=27%
GO_GABA_ERGIC_SYNAPSE	GO_GABA_ERGIC_SYNAPSE		67	0.27490067	1.9269073	0.0	0.0	0.0	1910	tags=6%, list=10%, signal=7%
GO_METANEPHRIC_NEPHRON_DEVELOPMENT	GO_METANEPHRIC_NEPHRON_DEVELOPMENT		39	0.50370204	1.9253969	0.0	0.0	0.0	1645	tags=10%, list=9%, signal=11%
GO_SYMPORTER_ACTIVITY	GO_SYMPORTER_ACTIVITY		136	0.4465117	1.9250298	0.0	0.0	0.0	2879	tags=17%, list=15%, signal=20%
GO_MONOCARBOXYLIC_ACID_TRANSMEMBRANE_TRANSPORTER_ACTIVITY	GO_MONOCARBOXYLIC_ACID_TRANSMEMBRANE_TRANSPORTER_ACTIVITY		48	0.63795215	1.9249809	0.0	0.0	0.0	2879	tags=23%, list=15%, signal=27%
GO_HORMONE_ACTIVITY	GO_HORMONE_ACTIVITY		109	0.32740334	1.9246273	0.0	0.0	0.0	2429	tags=7%, list=13%, signal=8%
GO_ENDOCARDIAL_CUSHION_DEVELOPMENT	GO_ENDOCARDIAL_CUSHION_DEVELOPMENT		44	0.5726019	1.9231414	0.0	0.0	0.0	4285	tags=27%, list=23%, signal=35%
GO_TRANSMEMBRANE_RECEPTOR_PROTEIN_KINASE_ACTIVITY	GO_TRANSMEMBRANE_RECEPTOR_PROTEIN_KINASE_ACTIVITY		78	0.35636604	1.923029	0.0	0.0	0.0	4453	tags=31%, list=24%, signal=40%
GO_ATP_DEPENDENT_MICROTUBULE_MOTOR_ACTIVITY_MINUS_END_DIRECTED	GO_ATP_DEPENDENT_MICROTUBULE_MOTOR_ACTIVITY_MINUS_END_DIRECTED		15	0.6140666	1.9166963	0.0	0.0	0.0	3634	tags=33%, list=20%, signal=41%
GO_TRIGLYCERIDE_LIPASE_ACTIVITY	GO_TRIGLYCERIDE_LIPASE_ACTIVITY		18	0.5563723	1.9136628	0.0	0.0	0.0	3365	tags=28%, list=18%, signal=34%
GO_POSITIVE_REGULATION_OF_MESENCHYMAL_CELL_PROLIFERATION	GO_POSITIVE_REGULATION_OF_MESENCHYMAL_CELL_PROLIFERATION		25	0.4717068	1.9119434	0.0	0.0	0.0	2247	tags=12%, list=12%, signal=14%
GO_SEGMENTATION	GO_SEGMENTATION		84	0.4121045	1.9118533	0.0	0.0	0.0	3581	tags=18%, list=19%, signal=22%
GO_COLLAGEN_METABOLIC_PROCESS	GO_COLLAGEN_METABOLIC_PROCESS		92	0.48543373	1.9104301	0.0	0.0	0.0	1951	tags=23%, list=10%, signal=25%
GO_REGULATION_OF_ENDOTHELIAL_CELL_MIGRATION	GO_REGULATION_OF_ENDOTHELIAL_CELL_MIGRATION		144	0.51164097	1.906008	0.0	0.0	0.0	2531	tags=27%, list=14%, signal=31%
GO_MAINTENANCE_OF_GASTROINTESTINAL_EPITHELIUM	GO_MAINTENANCE_OF_GASTROINTESTINAL_EPITHELIUM		15	0.7448006	1.9055176	0.0	0.0	0.0	3136	tags=40%, list=17%, signal=48%
GO_NEGATIVE_REGULATION_OF_KIDNEY_DEVELOPMENT	GO_NEGATIVE_REGULATION_OF_KIDNEY_DEVELOPMENT		15	0.7023196	1.9052553	0.0	0.0	0.0	4705	tags=53%, list=25%, signal=71%
GO_MESENCHYMAL_TO_EPITHELIAL_TRANSITION	GO_MESENCHYMAL_TO_EPITHELIAL_TRANSITION		20	0.5333366	1.9044482	0.0	0.0	0.0	2421	tags=15%, list=13%, signal=17%
GO_EYE_MORPHOGENESIS	GO_EYE_MORPHOGENESIS		139	0.41416973	1.9041268	0.0	0.0	0.0	2539	tags=17%, list=14%, signal=19%
GO_CARTILAGE_DEVELOPMENT_INVOLVED_IN_ENDOCHONDRAL_BONE_MORPHOGENESIS	GO_CARTILAGE_DEVELOPMENT_INVOLVED_IN_ENDOCHONDRAL_BONE_MORPHOGENESIS		44	0.42590407	1.9027041	0.0	0.0	0.0	4456	tags=30%, list=24%, signal=39%
GO_ACTIVE_TRANSMEMBRANE_TRANSPORTER_ACTIVITY	GO_ACTIVE_TRANSMEMBRANE_TRANSPORTER_ACTIVITY		316	0.43712077	1.9000239	0.0	0.0	0.0	2743	tags=17%, list=15%, signal=20%
GO_ORGANIC_ACID_CATABOLIC_PROCESS	GO_ORGANIC_ACID_CATABOLIC_PROCESS		233	0.4481851	1.8999834	0.0	0.0	0.0	2476	tags=27%, list=13%, signal=31%
GO_NEUTRAL_LIPID_METABOLIC_PROCESS	GO_NEUTRAL_LIPID_METABOLIC_PROCESS		102	0.4356793	1.8986199	0.0	0.0	0.0	2170	tags=22%, list=12%, signal=24%
GO_ORGANIC_ANION_TRANSMEMBRANE_TRANSPORTER_ACTIVITY	GO_ORGANIC_ANION_TRANSMEMBRANE_TRANSPORTER_ACTIVITY		182	0.5370051	1.8956801	0.0	0.0	0.0	2312	tags=18%, list=12%, signal=20%
GO_APICOLATERAL_PLASMA_MEMBRANE	GO_APICOLATERAL_PLASMA_MEMBRANE		16	0.6972825	1.8955644	0.0	0.0	0.0	2310	tags=31%, list=12%, signal=36%
GO_REGULATION_OF_MYELINATION	GO_REGULATION_OF_MYELINATION		32	0.4883819	1.8950443	0.0	0.0	0.0	788	tags=16%, list=4%, signal=16%
GO_CELLULAR_RESPONSE_TO_GONADOTROPIN_STIMULUS	GO_CELLULAR_RESPONSE_TO_GONADOTROPIN_STIMULUS		17	0.5686319	1.892873	0.0	0.0	0.0	1816	tags=18%, list=10%, signal=20%
GO_CHEMOKINE_ACTIVITY	GO_CHEMOKINE_ACTIVITY		44	0.77270055	1.8913783	0.0	0.0	0.0	1946	tags=41%, list=10%, signal=46%
GO_PHAGOSOME_ACIDIFICATION	GO_PHAGOSOME_ACIDIFICATION		25	0.6168535	1.8884325	0.0	0.0	0.0	1043	tags=24%, list=6%, signal=25%
GO_GAMMA_TUBULIN_COMPLEX	GO_GAMMA_TUBULIN_COMPLEX		16	0.64143157	1.888097	0.0	0.0	0.0	4683	tags=63%, list=25%, signal=83%
GO_POSITIVE_REGULATION_OF_PATHWAY_RESTRICTED_SMAD_PROTEIN_PHOSPHORYLATION	GO_POSITIVE_REGULATION_OF_PATHWAY_RESTRICTED_SMAD_PROTEIN_PHOSPHORYLATION		47	0.56922543	1.8873544	0.0	0.0	0.0	2425	tags=19%, list=13%, signal=22%
GO_SYNAPSIS	GO_SYNAPSIS		25	0.5235799	1.8833587	0.0	5.229118E-4	0.2	4527	tags=36%, list=24%, signal=47%
GO_OUTFLOW_TRACT_MORPHOGENESIS	GO_OUTFLOW_TRACT_MORPHOGENESIS		75	0.4254447	1.8828844	0.0	5.212828E-4	0.2	2764	tags=20%, list=15%, signal=23%
GO_LIGAND_GATED_ION_CHANNEL_ACTIVITY	GO_LIGAND_GATED_ION_CHANNEL_ACTIVITY		126	0.3361056	1.8823496	0.0	5.196639E-4	0.2	2986	tags=13%, list=16%, signal=15%
GO_MELANIN_METABOLIC_PROCESS	GO_MELANIN_METABOLIC_PROCESS		18	0.7322404	1.8822625	0.0	5.18055E-4	0.2	4046	tags=50%, list=22%, signal=64%
GO_CLATHRIN_COATED_ENDOCYTIC_VESICLE_MEMBRANE	GO_CLATHRIN_COATED_ENDOCYTIC_VESICLE_MEMBRANE		40	0.6611847	1.8810253	0.0	5.164561E-4	0.2	1855	tags=35%, list=10%, signal=39%
GO_ALDITOL_METABOLIC_PROCESS	GO_ALDITOL_METABOLIC_PROCESS		19	0.5140411	1.8804129	0.0	5.1486696E-4	0.2	1731	tags=37%, list=9%, signal=41%
GO_ENDOTHELIAL_CELL_MIGRATION	GO_ENDOTHELIAL_CELL_MIGRATION		187	0.42532405	1.8802085	0.0	5.132876E-4	0.2	2531	tags=23%, list=14%, signal=26%
GO_HORMONE_BIOSYNTHETIC_PROCESS	GO_HORMONE_BIOSYNTHETIC_PROCESS		77	0.49795097	1.8784325	0.0	5.11718E-4	0.2	3496	tags=32%, list=19%, signal=40%
GO_EOSINOPHIL_MIGRATION	GO_EOSINOPHIL_MIGRATION		24	0.7116212	1.8766112	0.0	5.1015784E-4	0.2	1328	tags=46%, list=7%, signal=49%
GO_BASEMENT_MEMBRANE	GO_BASEMENT_MEMBRANE		82	0.3851646	1.8758994	0.0	5.086072E-4	0.2	2810	tags=20%, list=15%, signal=23%
GO_RETINOL_DEHYDROGENASE_ACTIVITY	GO_RETINOL_DEHYDROGENASE_ACTIVITY		17	0.7228831	1.8756382	0.0	5.0706597E-4	0.2	1807	tags=29%, list=10%, signal=33%
GO_CARBOXYLIC_ESTER_HYDROLASE_ACTIVITY	GO_CARBOXYLIC_ESTER_HYDROLASE_ACTIVITY		102	0.4977175	1.8732736	0.0	5.0553406E-4	0.2	2071	tags=25%, list=11%, signal=27%
GO_REGULATION_OF_HORMONE_METABOLIC_PROCESS	GO_REGULATION_OF_HORMONE_METABOLIC_PROCESS		36	0.5230318	1.8732015	0.0	5.0401135E-4	0.2	3876	tags=42%, list=21%, signal=53%
GO_PASSIVE_TRANSMEMBRANE_TRANSPORTER_ACTIVITY	GO_PASSIVE_TRANSMEMBRANE_TRANSPORTER_ACTIVITY		397	0.3291898	1.8718464	0.0	5.0249783E-4	0.2	2539	tags=10%, list=14%, signal=12%
GO_ORGANIC_ACID_BIOSYNTHETIC_PROCESS	GO_ORGANIC_ACID_BIOSYNTHETIC_PROCESS		287	0.50534517	1.8713853	0.0	5.0099334E-4	0.2	2476	tags=24%, list=13%, signal=27%
GO_POSITIVE_REGULATION_OF_MESONEPHROS_DEVELOPMENT	GO_POSITIVE_REGULATION_OF_MESONEPHROS_DEVELOPMENT		21	0.50903386	1.8697371	0.0	4.994978E-4	0.2	4565	tags=38%, list=25%, signal=50%
GO_ADENYLATE_CYCLASE_INHIBITING_G_PROTEIN_COUPLED_RECEPTOR_SIGNALING_PATHWAY	GO_ADENYLATE_CYCLASE_INHIBITING_G_PROTEIN_COUPLED_RECEPTOR_SIGNALING_PATHWAY		73	0.38498825	1.8695399	0.0	4.9801124E-4	0.2	864	tags=7%, list=5%, signal=7%
GO_DICARBOXYLIC_ACID_CATABOLIC_PROCESS	GO_DICARBOXYLIC_ACID_CATABOLIC_PROCESS		16	0.56204176	1.8657144	0.0	4.965334E-4	0.2	2239	tags=38%, list=12%, signal=43%
GO_TASTE_RECEPTOR_ACTIVITY	GO_TASTE_RECEPTOR_ACTIVITY		24	0.41074046	1.864649	0.0	4.9506436E-4	0.2	1003	tags=4%, list=5%, signal=4%
GO_MONONUCLEAR_CELL_MIGRATION	GO_MONONUCLEAR_CELL_MIGRATION		75	0.5244989	1.863974	0.0	4.9360405E-4	0.2	2395	tags=35%, list=13%, signal=40%
GO_ORGANIC_HYDROXY_COMPOUND_TRANSPORT	GO_ORGANIC_HYDROXY_COMPOUND_TRANSPORT		216	0.46628585	1.8638263	0.0	4.9215223E-4	0.2	795	tags=9%, list=4%, signal=9%
GO_NEGATIVE_REGULATION_OF_INTERLEUKIN_2_PRODUCTION	GO_NEGATIVE_REGULATION_OF_INTERLEUKIN_2_PRODUCTION		18	0.56988037	1.8619157	0.0	4.9070903E-4	0.2	2314	tags=28%, list=12%, signal=32%
GO_MODULATION_BY_HOST_OF_VIRAL_PROCESS	GO_MODULATION_BY_HOST_OF_VIRAL_PROCESS		24	0.66255724	1.8617408	0.0	4.8927416E-4	0.2	1612	tags=29%, list=9%, signal=32%
GO_OUTER_MEMBRANE	GO_OUTER_MEMBRANE		155	0.493644	1.8609425	0.0	4.8784772E-4	0.2	1655	tags=21%, list=9%, signal=22%
GO_FATTY_ACYL_COA_METABOLIC_PROCESS	GO_FATTY_ACYL_COA_METABOLIC_PROCESS		33	0.53984666	1.8601022	0.0	4.8642958E-4	0.2	1655	tags=24%, list=9%, signal=27%
GO_CELLULAR_SODIUM_ION_HOMEOSTASIS	GO_CELLULAR_SODIUM_ION_HOMEOSTASIS		17	0.70637363	1.859343	0.0	4.850196E-4	0.2	3751	tags=41%, list=20%, signal=52%
GO_REGULATION_OF_STEROL_TRANSPORT	GO_REGULATION_OF_STEROL_TRANSPORT		41	0.62811786	1.8592772	0.0	4.8361783E-4	0.2	763	tags=20%, list=4%, signal=20%
GO_POSITIVE_REGULATION_OF_EPITHELIAL_TO_MESENCHYMAL_TRANSITION	GO_POSITIVE_REGULATION_OF_EPITHELIAL_TO_MESENCHYMAL_TRANSITION		42	0.54707235	1.856139	0.0	4.8222413E-4	0.2	3241	tags=33%, list=17%, signal=40%
GO_HIPPOCAMPAL_MOSSY_FIBER_TO_CA3_SYNAPSE	GO_HIPPOCAMPAL_MOSSY_FIBER_TO_CA3_SYNAPSE		28	0.4135068	1.8558602	0.0	4.808384E-4	0.2	4329	tags=18%, list=23%, signal=23%
GO_MACROPHAGE_MIGRATION	GO_MACROPHAGE_MIGRATION		42	0.5601937	1.8540542	0.0	4.7946064E-4	0.2	2314	tags=38%, list=12%, signal=43%
GO_SULFUR_COMPOUND_TRANSPORT	GO_SULFUR_COMPOUND_TRANSPORT		42	0.6067806	1.8532577	0.0	4.7809078E-4	0.2	2506	tags=31%, list=13%, signal=36%
GO_POTASSIUM_CHANNEL_ACTIVITY	GO_POTASSIUM_CHANNEL_ACTIVITY		114	0.24863134	1.8523502	0.0	4.767287E-4	0.2	1844	tags=5%, list=10%, signal=6%
GO_FLAVIN_ADENINE_DINUCLEOTIDE_BINDING	GO_FLAVIN_ADENINE_DINUCLEOTIDE_BINDING		69	0.46177244	1.8515747	0.0	4.753743E-4	0.2	3036	tags=35%, list=16%, signal=41%
GO_CARBOHYDRATE_TRANSMEMBRANE_TRANSPORTER_ACTIVITY	GO_CARBOHYDRATE_TRANSMEMBRANE_TRANSPORTER_ACTIVITY		33	0.4922376	1.8478023	0.0	4.7402768E-4	0.2	996	tags=9%, list=5%, signal=10%
GO_STEROID_METABOLIC_PROCESS	GO_STEROID_METABOLIC_PROCESS		293	0.4301415	1.8474858	0.0	4.726886E-4	0.2	1853	tags=18%, list=10%, signal=20%
GO_REGULATION_OF_POTASSIUM_ION_TRANSPORT	GO_REGULATION_OF_POTASSIUM_ION_TRANSPORT		91	0.34441698	1.8459731	0.0	4.7135708E-4	0.2	2361	tags=10%, list=13%, signal=11%
GO_KIDNEY_MESENCHYME_DEVELOPMENT	GO_KIDNEY_MESENCHYME_DEVELOPMENT		18	0.44345728	1.8456583	0.0	4.7003306E-4	0.2	2121	tags=17%, list=11%, signal=19%
GO_MONOCARBOXYLIC_ACID_BIOSYNTHETIC_PROCESS	GO_MONOCARBOXYLIC_ACID_BIOSYNTHETIC_PROCESS		190	0.5611742	1.8422575	0.0	4.6871643E-4	0.2	2236	tags=24%, list=12%, signal=27%
GO_CALYX_OF_HELD	GO_CALYX_OF_HELD		20	0.5315928	1.8394108	0.0	4.6740717E-4	0.2	5346	tags=35%, list=29%, signal=49%
GO_ACETYLGALACTOSAMINYLTRANSFERASE_ACTIVITY	GO_ACETYLGALACTOSAMINYLTRANSFERASE_ACTIVITY		35	0.44426572	1.838274	0.0	4.661052E-4	0.2	1762	tags=23%, list=9%, signal=25%
GO_POSITIVE_REGULATION_OF_EPITHELIAL_CELL_MIGRATION	GO_POSITIVE_REGULATION_OF_EPITHELIAL_CELL_MIGRATION		130	0.47815064	1.8375123	0.0	4.6481047E-4	0.2	2483	tags=28%, list=13%, signal=32%
GO_CGMP_METABOLIC_PROCESS	GO_CGMP_METABOLIC_PROCESS		15	0.42772874	1.8365027	0.0	4.6352288E-4	0.2	1277	tags=7%, list=7%, signal=7%
GO_NEURON_PROJECTION_MEMBRANE	GO_NEURON_PROJECTION_MEMBRANE		50	0.59518707	1.834577	0.0	4.6224246E-4	0.2	2983	tags=16%, list=16%, signal=19%
GO_INCLUSION_BODY_ASSEMBLY	GO_INCLUSION_BODY_ASSEMBLY		22	0.62031263	1.8334374	0.0	4.6096905E-4	0.2	2542	tags=50%, list=14%, signal=58%
GO_KIDNEY_EPITHELIUM_DEVELOPMENT	GO_KIDNEY_EPITHELIUM_DEVELOPMENT		131	0.3609226	1.8321232	0.0	4.597027E-4	0.2	3387	tags=23%, list=18%, signal=28%
GO_RESPONSE_TO_COLD	GO_RESPONSE_TO_COLD		38	0.5541513	1.8320599	0.0	4.5844322E-4	0.2	2339	tags=39%, list=13%, signal=45%
GO_N_ACETYLGLUCOSAMINE_METABOLIC_PROCESS	GO_N_ACETYLGLUCOSAMINE_METABOLIC_PROCESS		17	0.5819067	1.831325	0.0	4.5719062E-4	0.2	1404	tags=24%, list=8%, signal=25%
GO_INTRINSIC_COMPONENT_OF_POSTSYNAPTIC_MEMBRANE	GO_INTRINSIC_COMPONENT_OF_POSTSYNAPTIC_MEMBRANE		109	0.29943746	1.8312392	0.0	4.559449E-4	0.2	282	tags=3%, list=2%, signal=3%
GO_VOLTAGE_GATED_ION_CHANNEL_ACTIVITY	GO_VOLTAGE_GATED_ION_CHANNEL_ACTIVITY		179	0.33698985	1.8295673	0.0	4.547059E-4	0.2	1606	tags=7%, list=9%, signal=7%
GO_CELL_PROLIFERATION_INVOLVED_IN_HEART_MORPHOGENESIS	GO_CELL_PROLIFERATION_INVOLVED_IN_HEART_MORPHOGENESIS		16	0.6217778	1.8290132	0.0	4.5347362E-4	0.2	3900	tags=31%, list=21%, signal=39%
GO_CHAPERONE_BINDING	GO_CHAPERONE_BINDING		89	0.5588136	1.8289852	0.0	4.5224803E-4	0.2	2615	tags=31%, list=14%, signal=36%
GO_GOLGI_LUMEN	GO_GOLGI_LUMEN		81	0.47219312	1.8283004	0.0	4.5102902E-4	0.2	3258	tags=20%, list=17%, signal=24%
GO_SYMPATHETIC_NERVOUS_SYSTEM_DEVELOPMENT	GO_SYMPATHETIC_NERVOUS_SYSTEM_DEVELOPMENT		19	0.6798276	1.8282802	0.0	4.4981658E-4	0.2	391	tags=11%, list=2%, signal=11%
GO_SKELETAL_SYSTEM_DEVELOPMENT	GO_SKELETAL_SYSTEM_DEVELOPMENT		456	0.3174559	1.828064	0.0	4.4861066E-4	0.2	2808	tags=17%, list=15%, signal=20%
GO_NEGATIVE_REGULATION_OF_PLATELET_ACTIVATION	GO_NEGATIVE_REGULATION_OF_PLATELET_ACTIVATION		16	0.64049184	1.8263522	0.0	4.4741115E-4	0.2	342	tags=19%, list=2%, signal=19%
GO_GLUTAMINE_METABOLIC_PROCESS	GO_GLUTAMINE_METABOLIC_PROCESS		20	0.67897224	1.8259901	0.0	4.4621804E-4	0.2	2239	tags=35%, list=12%, signal=40%
GO_CILIARY_TRANSITION_ZONE	GO_CILIARY_TRANSITION_ZONE		45	0.46679628	1.8257538	0.0	4.450313E-4	0.2	2222	tags=20%, list=12%, signal=23%
GO_TRANSITION_METAL_ION_TRANSPORT	GO_TRANSITION_METAL_ION_TRANSPORT		108	0.51768875	1.8244224	0.0	4.4385085E-4	0.2	2516	tags=24%, list=14%, signal=28%
GO_NEGATIVE_REGULATION_OF_STEROID_METABOLIC_PROCESS	GO_NEGATIVE_REGULATION_OF_STEROID_METABOLIC_PROCESS		23	0.53989977	1.8235337	0.0	4.4267662E-4	0.2	3439	tags=35%, list=18%, signal=43%
GO_APOLIPOPROTEIN_BINDING	GO_APOLIPOPROTEIN_BINDING		17	0.79074645	1.8213941	0.0	4.4150863E-4	0.2	1339	tags=29%, list=7%, signal=32%
GO_ORGANOPHOSPHATE_ESTER_TRANSMEMBRANE_TRANSPORTER_ACTIVITY	GO_ORGANOPHOSPHATE_ESTER_TRANSMEMBRANE_TRANSPORTER_ACTIVITY		20	0.69658256	1.8210121	0.0	4.4034675E-4	0.2	2501	tags=40%, list=13%, signal=46%
GO_CATION_CHANNEL_COMPLEX	GO_CATION_CHANNEL_COMPLEX		194	0.28341058	1.8208091	0.0	4.3919098E-4	0.2	2416	tags=10%, list=13%, signal=11%
GO_STEROL_METABOLIC_PROCESS	GO_STEROL_METABOLIC_PROCESS		146	0.4961942	1.8207575	0.0	4.380413E-4	0.2	1816	tags=22%, list=10%, signal=24%
GO_POSITIVE_REGULATION_OF_MONOOXYGENASE_ACTIVITY	GO_POSITIVE_REGULATION_OF_MONOOXYGENASE_ACTIVITY		30	0.6096711	1.8202381	0.0	4.3689756E-4	0.2	1947	tags=27%, list=10%, signal=30%
GO_GLUTATHIONE_METABOLIC_PROCESS	GO_GLUTATHIONE_METABOLIC_PROCESS		46	0.4990616	1.8199396	0.0	4.357598E-4	0.2	1737	tags=26%, list=9%, signal=29%
GO_HEPARIN_BINDING	GO_HEPARIN_BINDING		146	0.42651817	1.8195273	0.0	4.34628E-4	0.2	2278	tags=17%, list=12%, signal=19%
GO_AMINOGLYCAN_METABOLIC_PROCESS	GO_AMINOGLYCAN_METABOLIC_PROCESS		144	0.4037641	1.8175244	0.0	4.33502E-4	0.2	2764	tags=21%, list=15%, signal=24%
GO_LIPID_LOCALIZATION	GO_LIPID_LOCALIZATION		336	0.4382951	1.8157705	0.0	4.3238184E-4	0.2	2338	tags=20%, list=13%, signal=23%
GO_OXIDOREDUCTASE_ACTIVITY_ACTING_ON_THE_CH_NH_GROUP_OF_DONORS_NAD_OR_NADP_AS_ACCEPTOR	GO_OXIDOREDUCTASE_ACTIVITY_ACTING_ON_THE_CH_NH_GROUP_OF_DONORS_NAD_OR_NADP_AS_ACCEPTOR		15	0.57334614	1.815722	0.0	4.3126746E-4	0.2	1780	tags=20%, list=10%, signal=22%
GO_SERTOLI_CELL_DIFFERENTIATION	GO_SERTOLI_CELL_DIFFERENTIATION		18	0.6108671	1.8126228	0.0	4.3015878E-4	0.2	3327	tags=28%, list=18%, signal=34%
GO_LIPID_HOMEOSTASIS	GO_LIPID_HOMEOSTASIS		123	0.4666762	1.8122568	0.0	4.2905583E-4	0.2	2271	tags=23%, list=12%, signal=26%
GO_REGULATION_OF_RESPONSE_TO_EXTRACELLULAR_STIMULUS	GO_REGULATION_OF_RESPONSE_TO_EXTRACELLULAR_STIMULUS		20	0.67830455	1.8114126	0.0	4.279585E-4	0.2	1723	tags=30%, list=9%, signal=33%
GO_CELLULAR_RESPONSE_TO_NUTRIENT	GO_CELLULAR_RESPONSE_TO_NUTRIENT		65	0.4977671	1.8090934	0.0	4.2686675E-4	0.2	2075	tags=28%, list=11%, signal=31%
GO_EXTRACELLULAR_MATRIX_STRUCTURAL_CONSTITUENT_CONFERRING_TENSILE_STRENGTH	GO_EXTRACELLULAR_MATRIX_STRUCTURAL_CONSTITUENT_CONFERRING_TENSILE_STRENGTH		37	0.42755395	1.8087301	0.0	4.257806E-4	0.2	6530	tags=54%, list=35%, signal=83%
GO_PHOTORECEPTOR_OUTER_SEGMENT	GO_PHOTORECEPTOR_OUTER_SEGMENT		73	0.39606723	1.8076481	0.0	4.2469992E-4	0.2	1282	tags=8%, list=7%, signal=9%
GO_LOW_DENSITY_LIPOPROTEIN_PARTICLE_RECEPTOR_CATABOLIC_PROCESS	GO_LOW_DENSITY_LIPOPROTEIN_PARTICLE_RECEPTOR_CATABOLIC_PROCESS		15	0.5798701	1.8058848	0.0	4.2362473E-4	0.2	3140	tags=33%, list=17%, signal=40%
GO_PERIPHERAL_NERVOUS_SYSTEM_DEVELOPMENT	GO_PERIPHERAL_NERVOUS_SYSTEM_DEVELOPMENT		65	0.4606479	1.8058343	0.0	4.22555E-4	0.2	2546	tags=20%, list=14%, signal=23%
GO_LEFT_RIGHT_PATTERN_FORMATION	GO_LEFT_RIGHT_PATTERN_FORMATION		19	0.5609185	1.8035941	0.0	4.214906E-4	0.2	2199	tags=21%, list=12%, signal=24%
GO_REGULATION_OF_MORPHOGENESIS_OF_A_BRANCHING_STRUCTURE	GO_REGULATION_OF_MORPHOGENESIS_OF_A_BRANCHING_STRUCTURE		55	0.43527108	1.8021704	0.0	4.2043158E-4	0.2	2649	tags=18%, list=14%, signal=21%
GO_COENZYME_BINDING	GO_COENZYME_BINDING		242	0.4362236	1.8011975	0.0	4.1937787E-4	0.2	3168	tags=35%, list=17%, signal=41%
GO_PROTEIN_REFOLDING	GO_PROTEIN_REFOLDING		27	0.6205716	1.8011544	0.0	4.183294E-4	0.2	2090	tags=48%, list=11%, signal=54%
GO_SODIUM_ION_TRANSMEMBRANE_TRANSPORTER_ACTIVITY	GO_SODIUM_ION_TRANSMEMBRANE_TRANSPORTER_ACTIVITY		141	0.43965906	1.8004537	0.0	4.1728618E-4	0.2	3541	tags=18%, list=19%, signal=23%
GO_LENS_DEVELOPMENT_IN_CAMERA_TYPE_EYE	GO_LENS_DEVELOPMENT_IN_CAMERA_TYPE_EYE		67	0.48967212	1.8003947	0.0	4.162482E-4	0.2	2495	tags=15%, list=13%, signal=17%
GO_CELLULAR_RESPONSE_TO_VASCULAR_ENDOTHELIAL_GROWTH_FACTOR_STIMULUS	GO_CELLULAR_RESPONSE_TO_VASCULAR_ENDOTHELIAL_GROWTH_FACTOR_STIMULUS		49	0.47975647	1.7993417	0.0	4.152153E-4	0.2	2883	tags=27%, list=15%, signal=31%
GO_RETINA_DEVELOPMENT_IN_CAMERA_TYPE_EYE	GO_RETINA_DEVELOPMENT_IN_CAMERA_TYPE_EYE		138	0.4480174	1.7990756	0.0	4.1418753E-4	0.2	2743	tags=20%, list=15%, signal=23%
GO_SECONDARY_ACTIVE_TRANSMEMBRANE_TRANSPORTER_ACTIVITY	GO_SECONDARY_ACTIVE_TRANSMEMBRANE_TRANSPORTER_ACTIVITY		214	0.44002244	1.7977933	0.0	4.1316487E-4	0.2	2879	tags=17%, list=15%, signal=20%
GO_REGULATION_OF_PROTEIN_LOCALIZATION_TO_PLASMA_MEMBRANE	GO_REGULATION_OF_PROTEIN_LOCALIZATION_TO_PLASMA_MEMBRANE		81	0.49079293	1.797773	0.0	4.121472E-4	0.2	1951	tags=21%, list=10%, signal=23%
GO_BONE_GROWTH	GO_BONE_GROWTH		44	0.44151783	1.7969362	0.0	4.1113456E-4	0.2	2923	tags=18%, list=16%, signal=22%
GO_PRIMARY_ACTIVE_TRANSMEMBRANE_TRANSPORTER_ACTIVITY	GO_PRIMARY_ACTIVE_TRANSMEMBRANE_TRANSPORTER_ACTIVITY		102	0.44412994	1.7948633	0.0	4.101269E-4	0.2	3510	tags=25%, list=19%, signal=31%
GO_REGULATION_OF_LIPID_BIOSYNTHETIC_PROCESS	GO_REGULATION_OF_LIPID_BIOSYNTHETIC_PROCESS		167	0.46278504	1.7939198	0.0	4.0912413E-4	0.2	2170	tags=22%, list=12%, signal=24%
GO_NOTCH_BINDING	GO_NOTCH_BINDING		20	0.66968954	1.7938356	0.0	4.0812627E-4	0.2	1796	tags=30%, list=10%, signal=33%
GO_REGULATION_OF_POTASSIUM_ION_TRANSMEMBRANE_TRANSPORTER_ACTIVITY	GO_REGULATION_OF_POTASSIUM_ION_TRANSMEMBRANE_TRANSPORTER_ACTIVITY		49	0.4083557	1.7930195	0.0	4.0713325E-4	0.2	1686	tags=10%, list=9%, signal=11%
GO_POSITIVE_REGULATION_OF_LIPID_CATABOLIC_PROCESS	GO_POSITIVE_REGULATION_OF_LIPID_CATABOLIC_PROCESS		24	0.38147265	1.7911515	0.0	4.0614506E-4	0.2	2271	tags=21%, list=12%, signal=24%
GO_NEGATIVE_REGULATION_OF_EPITHELIAL_CELL_APOPTOTIC_PROCESS	GO_NEGATIVE_REGULATION_OF_EPITHELIAL_CELL_APOPTOTIC_PROCESS		36	0.5162075	1.7910956	0.0	4.0516167E-4	0.2	3876	tags=36%, list=21%, signal=46%
GO_POSITIVE_REGULATION_OF_CALCIUM_MEDIATED_SIGNALING	GO_POSITIVE_REGULATION_OF_CALCIUM_MEDIATED_SIGNALING		39	0.5768169	1.7904887	0.0	4.0418303E-4	0.2	2438	tags=31%, list=13%, signal=35%
GO_EMBRYONIC_CRANIAL_SKELETON_MORPHOGENESIS	GO_EMBRYONIC_CRANIAL_SKELETON_MORPHOGENESIS		44	0.44056842	1.7896206	0.0	4.0320907E-4	0.2	2121	tags=16%, list=11%, signal=18%
GO_AMINO_ACID_CATION_SYMPORTER_ACTIVITY	GO_AMINO_ACID_CATION_SYMPORTER_ACTIVITY		19	0.6344188	1.7888278	0.0	4.0223985E-4	0.2	2178	tags=16%, list=12%, signal=18%
GO_NEUROMUSCULAR_PROCESS_CONTROLLING_BALANCE	GO_NEUROMUSCULAR_PROCESS_CONTROLLING_BALANCE		42	0.5234244	1.7880119	0.0	4.0127523E-4	0.2	2648	tags=21%, list=14%, signal=25%
GO_ATPASE_COUPLED_ION_TRANSMEMBRANE_TRANSPORTER_ACTIVITY	GO_ATPASE_COUPLED_ION_TRANSMEMBRANE_TRANSPORTER_ACTIVITY		53	0.49018025	1.7852494	0.0	4.003152E-4	0.2	3510	tags=36%, list=19%, signal=44%
GO_RESPONSE_TO_METAL_ION	GO_RESPONSE_TO_METAL_ION		337	0.40512085	1.783652	0.0	3.9935985E-4	0.2	2643	tags=22%, list=14%, signal=25%
GO_CELLULAR_IRON_ION_HOMEOSTASIS	GO_CELLULAR_IRON_ION_HOMEOSTASIS		52	0.46095946	1.7836218	0.0	3.9840897E-4	0.2	1876	tags=21%, list=10%, signal=23%
GO_NOTOCHORD_DEVELOPMENT	GO_NOTOCHORD_DEVELOPMENT		16	0.7216866	1.7820137	0.0	3.9746263E-4	0.2	3125	tags=44%, list=17%, signal=53%
GO_NEGATIVE_REGULATION_OF_NERVOUS_SYSTEM_PROCESS	GO_NEGATIVE_REGULATION_OF_NERVOUS_SYSTEM_PROCESS		19	0.57938313	1.7816025	0.0	3.965208E-4	0.2	520	tags=21%, list=3%, signal=22%
GO_LEARNING	GO_LEARNING		132	0.38289863	1.7810268	0.0	3.9558337E-4	0.2	2123	tags=12%, list=11%, signal=14%
GO_SULFUR_COMPOUND_BINDING	GO_SULFUR_COMPOUND_BINDING		218	0.42245206	1.7796942	0.0	3.946504E-4	0.2	2278	tags=19%, list=12%, signal=21%
GO_RESPONSE_TO_STEROL	GO_RESPONSE_TO_STEROL		27	0.58263016	1.7791349	0.0	3.9372183E-4	0.2	2405	tags=26%, list=13%, signal=30%
GO_POSITIVE_REGULATION_OF_SMALL_MOLECULE_METABOLIC_PROCESS	GO_POSITIVE_REGULATION_OF_SMALL_MOLECULE_METABOLIC_PROCESS		122	0.3614511	1.777816	0.0	3.9279758E-4	0.2	2065	tags=16%, list=11%, signal=18%
GO_PROTEIN_TRANSPORT_ALONG_MICROTUBULE	GO_PROTEIN_TRANSPORT_ALONG_MICROTUBULE		53	0.44331345	1.7748073	0.0	3.9187766E-4	0.2	1677	tags=19%, list=9%, signal=21%
GO_INTRACELLULAR_LIPID_TRANSPORT	GO_INTRACELLULAR_LIPID_TRANSPORT		38	0.48858407	1.7745333	0.0	3.909621E-4	0.2	3155	tags=29%, list=17%, signal=35%
GO_LIGASE_ACTIVITY	GO_LIGASE_ACTIVITY		86	0.50074387	1.7723452	0.0	3.9005073E-4	0.2	2432	tags=24%, list=13%, signal=28%
GO_POSITIVE_REGULATION_OF_CD4_POSITIVE_ALPHA_BETA_T_CELL_DIFFERENTIATION	GO_POSITIVE_REGULATION_OF_CD4_POSITIVE_ALPHA_BETA_T_CELL_DIFFERENTIATION		25	0.5189316	1.7704086	0.0	3.8914362E-4	0.2	3311	tags=32%, list=18%, signal=39%
GO_INSULIN_LIKE_GROWTH_FACTOR_RECEPTOR_BINDING	GO_INSULIN_LIKE_GROWTH_FACTOR_RECEPTOR_BINDING		16	0.70779103	1.7697672	0.0	3.8824076E-4	0.2	2521	tags=25%, list=14%, signal=29%
GO_MAMMARY_GLAND_ALVEOLUS_DEVELOPMENT	GO_MAMMARY_GLAND_ALVEOLUS_DEVELOPMENT		18	0.6513489	1.7694272	0.0	3.8734206E-4	0.2	2970	tags=39%, list=16%, signal=46%
GO_POSITIVE_REGULATION_OF_LYMPHOCYTE_CHEMOTAXIS	GO_POSITIVE_REGULATION_OF_LYMPHOCYTE_CHEMOTAXIS		19	0.5394134	1.7689047	0.0	3.8644753E-4	0.2	1328	tags=16%, list=7%, signal=17%
GO_REGULATION_OF_COLLAGEN_METABOLIC_PROCESS	GO_REGULATION_OF_COLLAGEN_METABOLIC_PROCESS		34	0.63191175	1.7687246	0.0	3.8555707E-4	0.2	1951	tags=29%, list=10%, signal=33%
GO_PROSTAGLANDIN_TRANSPORT	GO_PROSTAGLANDIN_TRANSPORT		15	0.6831596	1.7686951	0.0	3.8467074E-4	0.2	2795	tags=53%, list=15%, signal=63%
GO_VACUOLAR_ACIDIFICATION	GO_VACUOLAR_ACIDIFICATION		17	0.70962465	1.7686841	0.0	3.837885E-4	0.2	3510	tags=53%, list=19%, signal=65%
GO_RESPONSE_TO_ANTINEOPLASTIC_AGENT	GO_RESPONSE_TO_ANTINEOPLASTIC_AGENT		82	0.43951812	1.7685063	0.0	3.8291022E-4	0.2	1914	tags=20%, list=10%, signal=22%
GO_NEUROTRANSMITTER_CATABOLIC_PROCESS	GO_NEUROTRANSMITTER_CATABOLIC_PROCESS		20	0.6875384	1.7680064	0.0	3.82036E-4	0.2	1679	tags=30%, list=9%, signal=33%
GO_RENAL_TUBULE_DEVELOPMENT	GO_RENAL_TUBULE_DEVELOPMENT		90	0.36532864	1.7676748	0.0	3.8116577E-4	0.2	4565	tags=37%, list=25%, signal=48%
GO_REGULATION_OF_TRANSCRIPTION_REGULATORY_REGION_DNA_BINDING	GO_REGULATION_OF_TRANSCRIPTION_REGULATORY_REGION_DNA_BINDING		47	0.36273956	1.7663037	0.0	3.802995E-4	0.2	1308	tags=11%, list=7%, signal=11%
GO_ADULT_LOCOMOTORY_BEHAVIOR	GO_ADULT_LOCOMOTORY_BEHAVIOR		68	0.53651977	1.7643213	0.0	3.7943712E-4	0.2	2615	tags=21%, list=14%, signal=24%
GO_EXPLORATION_BEHAVIOR	GO_EXPLORATION_BEHAVIOR		22	0.53676313	1.7635678	0.0	3.7857867E-4	0.2	1602	tags=14%, list=9%, signal=15%
GO_ESTABLISHMENT_OF_MITOCHONDRION_LOCALIZATION	GO_ESTABLISHMENT_OF_MITOCHONDRION_LOCALIZATION		19	0.5262651	1.761756	0.0	3.777241E-4	0.2	2432	tags=32%, list=13%, signal=36%
GO_TISSUE_MIGRATION	GO_TISSUE_MIGRATION		261	0.41666996	1.7605852	0.0	3.7687333E-4	0.2	2531	tags=22%, list=14%, signal=25%
GO_CARDIAC_MUSCLE_CELL_MEMBRANE_REPOLARIZATION	GO_CARDIAC_MUSCLE_CELL_MEMBRANE_REPOLARIZATION		33	0.38625458	1.7598191	0.0	3.7602647E-4	0.2	1308	tags=6%, list=7%, signal=7%
GO_PH_REDUCTION	GO_PH_REDUCTION		47	0.5840122	1.7595227	0.0	3.7518333E-4	0.2	2659	tags=32%, list=14%, signal=37%
GO_AMEBOIDAL_TYPE_CELL_MIGRATION	GO_AMEBOIDAL_TYPE_CELL_MIGRATION		346	0.38400102	1.7585993	0.0	3.74344E-4	0.2	2531	tags=21%, list=14%, signal=24%
GO_PHOTORECEPTOR_CONNECTING_CILIUM	GO_PHOTORECEPTOR_CONNECTING_CILIUM		30	0.43458787	1.7584298	0.0	3.7350843E-4	0.2	748	tags=10%, list=4%, signal=10%
GO_REGULATION_OF_HISTONE_H3_K9_METHYLATION	GO_REGULATION_OF_HISTONE_H3_K9_METHYLATION		16	0.511907	1.7562636	0.0	3.7267656E-4	0.2	2040	tags=19%, list=11%, signal=21%
GO_POSITIVE_REGULATION_OF_CELLULAR_RESPONSE_TO_TRANSFORMING_GROWTH_FACTOR_BETA_STIMULUS	GO_POSITIVE_REGULATION_OF_CELLULAR_RESPONSE_TO_TRANSFORMING_GROWTH_FACTOR_BETA_STIMULUS		27	0.57737327	1.7544729	0.0	3.7184835E-4	0.2	416	tags=15%, list=2%, signal=15%
GO_PERICENTRIOLAR_MATERIAL	GO_PERICENTRIOLAR_MATERIAL		20	0.51415324	1.7531477	0.0	3.710239E-4	0.2	1826	tags=30%, list=10%, signal=33%
GO_PIGMENT_GRANULE	GO_PIGMENT_GRANULE		95	0.564771	1.7531343	0.0	3.7020302E-4	0.2	2394	tags=33%, list=13%, signal=37%
GO_POSITIVE_REGULATION_OF_TRANSCRIPTION_FROM_RNA_POLYMERASE_II_PROMOTER_IN_RESPONSE_TO_STRESS	GO_POSITIVE_REGULATION_OF_TRANSCRIPTION_FROM_RNA_POLYMERASE_II_PROMOTER_IN_RESPONSE_TO_STRESS		28	0.61003065	1.7528383	0.0	3.693858E-4	0.2	2275	tags=29%, list=12%, signal=32%
GO_OXIDOREDUCTASE_ACTIVITY_ACTING_ON_THE_CH_NH_GROUP_OF_DONORS	GO_OXIDOREDUCTASE_ACTIVITY_ACTING_ON_THE_CH_NH_GROUP_OF_DONORS		23	0.48448083	1.7527869	0.0	3.685722E-4	0.2	2324	tags=17%, list=12%, signal=20%
GO_CELL_CELL_SIGNALING_INVOLVED_IN_CARDIAC_CONDUCTION	GO_CELL_CELL_SIGNALING_INVOLVED_IN_CARDIAC_CONDUCTION		27	0.3907082	1.7519739	0.0	3.677621E-4	0.2	2506	tags=15%, list=13%, signal=17%
GO_TRANSFORMING_GROWTH_FACTOR_BETA_PRODUCTION	GO_TRANSFORMING_GROWTH_FACTOR_BETA_PRODUCTION		36	0.5377884	1.7507246	0.0	3.6695565E-4	0.2	2010	tags=25%, list=11%, signal=28%
GO_MESENCHYME_DEVELOPMENT	GO_MESENCHYME_DEVELOPMENT		238	0.34741855	1.7501417	0.0	3.6615267E-4	0.2	2802	tags=18%, list=15%, signal=21%
GO_REGULATION_OF_IMMUNOGLOBULIN_PRODUCTION	GO_REGULATION_OF_IMMUNOGLOBULIN_PRODUCTION		51	0.5131903	1.7490219	0.0	3.653532E-4	0.2	2040	tags=27%, list=11%, signal=31%
GO_POSITIVE_REGULATION_OF_PROTEIN_KINASE_B_SIGNALING	GO_POSITIVE_REGULATION_OF_PROTEIN_KINASE_B_SIGNALING		156	0.39779383	1.7479393	0.0	3.6455726E-4	0.2	2110	tags=19%, list=11%, signal=21%
GO_POSITIVE_REGULATION_OF_CHONDROCYTE_DIFFERENTIATION	GO_POSITIVE_REGULATION_OF_CHONDROCYTE_DIFFERENTIATION		20	0.53532565	1.7476596	0.0	3.6376473E-4	0.2	1171	tags=15%, list=6%, signal=16%
GO_CELLULAR_RESPONSE_TO_INORGANIC_SUBSTANCE	GO_CELLULAR_RESPONSE_TO_INORGANIC_SUBSTANCE		194	0.39756957	1.746195	0.0	3.6297564E-4	0.2	2508	tags=21%, list=13%, signal=24%
GO_APICAL_PART_OF_CELL	GO_APICAL_PART_OF_CELL		344	0.4687029	1.7457548	0.0	3.6218998E-4	0.2	3441	tags=27%, list=18%, signal=33%
GO_EPIDERMIS_MORPHOGENESIS	GO_EPIDERMIS_MORPHOGENESIS		25	0.6498837	1.7455748	0.0	3.614077E-4	0.2	3126	tags=32%, list=17%, signal=38%
GO_REGULATION_OF_OLIGODENDROCYTE_DIFFERENTIATION	GO_REGULATION_OF_OLIGODENDROCYTE_DIFFERENTIATION		33	0.5362069	1.7448251	0.0	3.606288E-4	0.2	1843	tags=27%, list=10%, signal=30%
GO_REGULATION_OF_LIPID_STORAGE	GO_REGULATION_OF_LIPID_STORAGE		38	0.64436626	1.7444433	0.0	3.5985326E-4	0.2	1947	tags=39%, list=10%, signal=44%
GO_SKELETAL_MUSCLE_TISSUE_REGENERATION	GO_SKELETAL_MUSCLE_TISSUE_REGENERATION		31	0.4209745	1.741413	0.0	3.5908105E-4	0.2	2421	tags=19%, list=13%, signal=22%
GO_POSITIVE_REGULATION_OF_MACROPHAGE_DERIVED_FOAM_CELL_DIFFERENTIATION	GO_POSITIVE_REGULATION_OF_MACROPHAGE_DERIVED_FOAM_CELL_DIFFERENTIATION		16	0.57389045	1.7413452	0.0	3.5831213E-4	0.2	787	tags=19%, list=4%, signal=20%
GO_AXIS_SPECIFICATION	GO_AXIS_SPECIFICATION		74	0.49882805	1.7379844	0.0	3.5754652E-4	0.2	2297	tags=15%, list=12%, signal=17%
GO_COA_HYDROLASE_ACTIVITY	GO_COA_HYDROLASE_ACTIVITY		18	0.5617853	1.7378111	0.0	3.5678415E-4	0.2	2459	tags=28%, list=13%, signal=32%
GO_ER_TO_GOLGI_TRANSPORT_VESICLE_MEMBRANE	GO_ER_TO_GOLGI_TRANSPORT_VESICLE_MEMBRANE		47	0.6004996	1.7374682	0.0	3.5602503E-4	0.2	2467	tags=32%, list=13%, signal=37%
GO_LAMELLIPODIUM_MEMBRANE	GO_LAMELLIPODIUM_MEMBRANE		20	0.5101277	1.7358413	0.0	3.5526915E-4	0.2	975	tags=15%, list=5%, signal=16%
GO_FEAR_RESPONSE	GO_FEAR_RESPONSE		37	0.44026494	1.7354052	0.0	3.5451647E-4	0.2	2623	tags=19%, list=14%, signal=22%
GO_INORGANIC_ANION_TRANSPORT	GO_INORGANIC_ANION_TRANSPORT		143	0.4355381	1.734789	0.0	3.5376695E-4	0.2	2505	tags=14%, list=13%, signal=16%
GO_REGULATION_OF_ISOTYPE_SWITCHING	GO_REGULATION_OF_ISOTYPE_SWITCHING		27	0.5330149	1.7342798	0.0	3.5302062E-4	0.2	2040	tags=33%, list=11%, signal=37%
GO_POSITIVE_REGULATION_OF_BLOOD_VESSEL_ENDOTHELIAL_CELL_MIGRATION	GO_POSITIVE_REGULATION_OF_BLOOD_VESSEL_ENDOTHELIAL_CELL_MIGRATION		49	0.5434668	1.7336937	0.0	3.522774E-4	0.2	2458	tags=29%, list=13%, signal=33%
GO_MEMBRANE_DEPOLARIZATION	GO_MEMBRANE_DEPOLARIZATION		81	0.45629326	1.7329862	0.0	3.515373E-4	0.2	1797	tags=15%, list=10%, signal=16%
GO_RECEPTOR_MEDIATED_ENDOCYTOSIS	GO_RECEPTOR_MEDIATED_ENDOCYTOSIS		235	0.4175942	1.7326297	0.0	3.5080037E-4	0.2	2483	tags=19%, list=13%, signal=22%
GO_SULFUR_COMPOUND_TRANSMEMBRANE_TRANSPORTER_ACTIVITY	GO_SULFUR_COMPOUND_TRANSMEMBRANE_TRANSPORTER_ACTIVITY		33	0.71433735	1.7323645	0.0	3.5006646E-4	0.2	3358	tags=42%, list=18%, signal=52%
GO_NEGATIVE_REGULATION_OF_CELLULAR_RESPONSE_TO_DRUG	GO_NEGATIVE_REGULATION_OF_CELLULAR_RESPONSE_TO_DRUG		19	0.62382066	1.7287625	0.0	3.4933563E-4	0.2	1216	tags=21%, list=7%, signal=22%
GO_NEGATIVE_REGULATION_OF_LIPID_METABOLIC_PROCESS	GO_NEGATIVE_REGULATION_OF_LIPID_METABOLIC_PROCESS		67	0.5242882	1.7285553	0.0	3.4860786E-4	0.2	2271	tags=25%, list=12%, signal=29%
GO_VOLTAGE_GATED_SODIUM_CHANNEL_ACTIVITY	GO_VOLTAGE_GATED_SODIUM_CHANNEL_ACTIVITY		22	0.36874473	1.725945	0.0	3.478831E-4	0.2	716	tags=5%, list=4%, signal=5%
GO_NEGATIVE_REGULATION_OF_ANIMAL_ORGAN_MORPHOGENESIS	GO_NEGATIVE_REGULATION_OF_ANIMAL_ORGAN_MORPHOGENESIS		33	0.53534883	1.725931	0.0	3.4716135E-4	0.2	4674	tags=39%, list=25%, signal=52%
GO_FILOPODIUM_TIP	GO_FILOPODIUM_TIP		15	0.5340498	1.7248242	0.0	3.464426E-4	0.2	3115	tags=33%, list=17%, signal=40%
GO_NEUROPEPTIDE_BINDING	GO_NEUROPEPTIDE_BINDING		22	0.5305207	1.7236478	0.0	3.457268E-4	0.2	518	tags=9%, list=3%, signal=9%
GO_REGULATION_OF_HORMONE_SECRETION	GO_REGULATION_OF_HORMONE_SECRETION		226	0.32370338	1.7235043	0.0	3.4501398E-4	0.2	2863	tags=15%, list=15%, signal=18%
GO_PHENOL_CONTAINING_COMPOUND_BIOSYNTHETIC_PROCESS	GO_PHENOL_CONTAINING_COMPOUND_BIOSYNTHETIC_PROCESS		39	0.46644115	1.7226019	0.0	3.4430405E-4	0.2	3876	tags=26%, list=21%, signal=32%
GO_CARDIAC_SEPTUM_MORPHOGENESIS	GO_CARDIAC_SEPTUM_MORPHOGENESIS		70	0.4690422	1.7224208	0.0	3.4359706E-4	0.2	3049	tags=21%, list=16%, signal=26%
GO_COFACTOR_METABOLIC_PROCESS	GO_COFACTOR_METABOLIC_PROCESS		375	0.42415854	1.7220596	0.0	3.4289298E-4	0.2	2074	tags=23%, list=11%, signal=25%
GO_VASCULAR_PROCESS_IN_CIRCULATORY_SYSTEM	GO_VASCULAR_PROCESS_IN_CIRCULATORY_SYSTEM		153	0.3790409	1.7213858	0.0	3.4219175E-4	0.2	3160	tags=23%, list=17%, signal=27%
GO_ANTIGEN_PROCESSING_AND_PRESENTATION_OF_PEPTIDE_OR_POLYSACCHARIDE_ANTIGEN_VIA_MHC_CLASS_II	GO_ANTIGEN_PROCESSING_AND_PRESENTATION_OF_PEPTIDE_OR_POLYSACCHARIDE_ANTIGEN_VIA_MHC_CLASS_II		91	0.5246896	1.721173	0.0	3.414934E-4	0.2	1611	tags=27%, list=9%, signal=30%
GO_PTERIDINE_CONTAINING_COMPOUND_METABOLIC_PROCESS	GO_PTERIDINE_CONTAINING_COMPOUND_METABOLIC_PROCESS		31	0.5712499	1.721104	0.0	3.407979E-4	0.2	2345	tags=29%, list=13%, signal=33%
GO_REGULATION_OF_FATTY_ACID_BIOSYNTHETIC_PROCESS	GO_REGULATION_OF_FATTY_ACID_BIOSYNTHETIC_PROCESS		43	0.53962535	1.7201983	0.0	6.802104E-4	0.2	2170	tags=23%, list=12%, signal=26%
GO_BLOOD_MICROPARTICLE	GO_BLOOD_MICROPARTICLE		101	0.52814096	1.7191387	0.0	6.7883066E-4	0.2	1875	tags=23%, list=10%, signal=25%
GO_CELL_ADHESION_MEDIATOR_ACTIVITY	GO_CELL_ADHESION_MEDIATOR_ACTIVITY		56	0.422529	1.7186973	0.0	6.7745656E-4	0.2	2849	tags=21%, list=15%, signal=25%
GO_REGULATION_OF_EPITHELIAL_CELL_MIGRATION	GO_REGULATION_OF_EPITHELIAL_CELL_MIGRATION		202	0.46761298	1.7182236	0.0	6.76088E-4	0.2	2531	tags=26%, list=14%, signal=30%
GO_POSTSYNAPTIC_MEMBRANE	GO_POSTSYNAPTIC_MEMBRANE		289	0.26576182	1.7172717	0.0	6.7472487E-4	0.2	3115	tags=12%, list=17%, signal=14%
GO_MORPHOGENESIS_OF_AN_EPITHELIUM	GO_MORPHOGENESIS_OF_AN_EPITHELIUM		487	0.36422098	1.716765	0.0	6.733673E-4	0.2	2790	tags=21%, list=15%, signal=24%
GO_EAR_DEVELOPMENT	GO_EAR_DEVELOPMENT		191	0.3240581	1.7145082	0.0	6.720151E-4	0.2	2236	tags=13%, list=12%, signal=14%
GO_POSITIVE_REGULATION_OF_PROTEOLYSIS_INVOLVED_IN_CELLULAR_PROTEIN_CATABOLIC_PROCESS	GO_POSITIVE_REGULATION_OF_PROTEOLYSIS_INVOLVED_IN_CELLULAR_PROTEIN_CATABOLIC_PROCESS		102	0.42228228	1.7144252	0.0	6.706684E-4	0.2	2090	tags=22%, list=11%, signal=24%
GO_NERVE_DEVELOPMENT	GO_NERVE_DEVELOPMENT		68	0.40044206	1.7142966	0.0	6.693271E-4	0.2	2121	tags=16%, list=11%, signal=18%
GO_VACUOLAR_MEMBRANE	GO_VACUOLAR_MEMBRANE		326	0.44183597	1.714069	0.0	6.6799106E-4	0.2	2474	tags=29%, list=13%, signal=33%
GO_CLATHRIN_COATED_PIT	GO_CLATHRIN_COATED_PIT		64	0.46572775	1.7139387	0.0	6.6666043E-4	0.2	2450	tags=22%, list=13%, signal=25%
GO_ISOPRENOID_BIOSYNTHETIC_PROCESS	GO_ISOPRENOID_BIOSYNTHETIC_PROCESS		25	0.6726107	1.7130778	0.0	6.653351E-4	0.2	2236	tags=48%, list=12%, signal=54%
GO_CELLULAR_TRANSITION_METAL_ION_HOMEOSTASIS	GO_CELLULAR_TRANSITION_METAL_ION_HOMEOSTASIS		95	0.40755746	1.7110451	0.0	6.6401495E-4	0.2	2516	tags=26%, list=14%, signal=30%
GO_NEGATIVE_REGULATION_OF_CELL_SUBSTRATE_ADHESION	GO_NEGATIVE_REGULATION_OF_CELL_SUBSTRATE_ADHESION		54	0.42674446	1.7092998	0.0	6.627001E-4	0.2	2531	tags=24%, list=14%, signal=28%
GO_MONOVALENT_INORGANIC_CATION_TRANSPORT	GO_MONOVALENT_INORGANIC_CATION_TRANSPORT		439	0.30602226	1.7083311	0.0	6.6139037E-4	0.2	2516	tags=12%, list=14%, signal=14%
GO_RESPONSE_TO_WATER	GO_RESPONSE_TO_WATER		15	0.5329242	1.7080595	0.0	6.600859E-4	0.2	2310	tags=40%, list=12%, signal=46%
GO_LATE_ENDOSOME	GO_LATE_ENDOSOME		209	0.42735064	1.708009	0.0	6.587865E-4	0.2	2210	tags=24%, list=12%, signal=27%
GO_NEURAL_CREST_CELL_MIGRATION	GO_NEURAL_CREST_CELL_MIGRATION		49	0.43636838	1.7074566	0.0	6.574922E-4	0.2	2970	tags=24%, list=16%, signal=29%
GO_CYTOKINE_ACTIVITY	GO_CYTOKINE_ACTIVITY		194	0.4995793	1.7069455	0.0	6.56203E-4	0.2	1947	tags=20%, list=10%, signal=22%
GO_TYPE_B_PANCREATIC_CELL_PROLIFERATION	GO_TYPE_B_PANCREATIC_CELL_PROLIFERATION		20	0.4326004	1.7059801	0.0	6.549189E-4	0.2	1123	tags=15%, list=6%, signal=16%
GO_UDP_N_ACETYLGLUCOSAMINE_METABOLIC_PROCESS	GO_UDP_N_ACETYLGLUCOSAMINE_METABOLIC_PROCESS		16	0.7813683	1.704633	0.0	6.536397E-4	0.2	1404	tags=50%, list=8%, signal=54%
GO_REGULATION_OF_PROTEIN_LOCALIZATION_TO_CELL_PERIPHERY	GO_REGULATION_OF_PROTEIN_LOCALIZATION_TO_CELL_PERIPHERY		99	0.46287552	1.7045755	0.0	6.5236556E-4	0.2	1951	tags=19%, list=10%, signal=21%
GO_ORGANIC_HYDROXY_COMPOUND_METABOLIC_PROCESS	GO_ORGANIC_HYDROXY_COMPOUND_METABOLIC_PROCESS		475	0.39247042	1.7042766	0.0	6.510964E-4	0.2	1816	tags=17%, list=10%, signal=18%
GO_SERINE_FAMILY_AMINO_ACID_METABOLIC_PROCESS	GO_SERINE_FAMILY_AMINO_ACID_METABOLIC_PROCESS		34	0.56991917	1.7039787	0.0	6.4983213E-4	0.2	1780	tags=26%, list=10%, signal=29%
GO_STEROID_HORMONE_BIOSYNTHETIC_PROCESS	GO_STEROID_HORMONE_BIOSYNTHETIC_PROCESS		50	0.50314176	1.70256	0.0	6.4857275E-4	0.2	3496	tags=36%, list=19%, signal=44%
GO_RETINAL_BINDING	GO_RETINAL_BINDING		15	0.517049	1.7019439	0.0	6.4731826E-4	0.2	1807	tags=27%, list=10%, signal=30%
GO_OXIDOREDUCTASE_ACTIVITY_ACTING_ON_THE_ALDEHYDE_OR_OXO_GROUP_OF_DONORS_NAD_OR_NADP_AS_ACCEPTOR	GO_OXIDOREDUCTASE_ACTIVITY_ACTING_ON_THE_ALDEHYDE_OR_OXO_GROUP_OF_DONORS_NAD_OR_NADP_AS_ACCEPTOR		33	0.5865274	1.7018332	0.0	6.460686E-4	0.2	3214	tags=52%, list=17%, signal=62%
GO_REGULATION_OF_DEVELOPMENTAL_GROWTH	GO_REGULATION_OF_DEVELOPMENTAL_GROWTH		295	0.31116718	1.701557	0.0	6.4482377E-4	0.2	2764	tags=20%, list=15%, signal=23%
GO_IRON_ION_HOMEOSTASIS	GO_IRON_ION_HOMEOSTASIS		68	0.48577422	1.7014831	0.0	6.435837E-4	0.2	1909	tags=21%, list=10%, signal=23%
GO_NEPHRON_EPITHELIUM_DEVELOPMENT	GO_NEPHRON_EPITHELIUM_DEVELOPMENT		104	0.34904382	1.7010064	0.0	6.4234843E-4	0.2	3288	tags=23%, list=18%, signal=28%
GO_THIOLESTER_HYDROLASE_ACTIVITY	GO_THIOLESTER_HYDROLASE_ACTIVITY		28	0.5071777	1.7003165	0.0	6.4111786E-4	0.2	3157	tags=32%, list=17%, signal=39%
GO_RESPONSE_TO_CALCIUM_ION	GO_RESPONSE_TO_CALCIUM_ION		137	0.419937	1.7002568	0.0	6.3989207E-4	0.2	2643	tags=23%, list=14%, signal=26%
GO_RETROGRADE_AXONAL_TRANSPORT	GO_RETROGRADE_AXONAL_TRANSPORT		16	0.559453	1.7000551	0.0	6.3867087E-4	0.2	1914	tags=31%, list=10%, signal=35%
GO_MITOCHONDRIAL_FUSION	GO_MITOCHONDRIAL_FUSION		16	0.7491413	1.6987165	0.0	9.561814E-4	0.2	3200	tags=63%, list=17%, signal=75%
GO_VACUOLAR_PROTON_TRANSPORTING_V_TYPE_ATPASE_COMPLEX	GO_VACUOLAR_PROTON_TRANSPORTING_V_TYPE_ATPASE_COMPLEX		15	0.69560736	1.6973492	0.0	9.5436355E-4	0.2	777	tags=20%, list=4%, signal=21%
GO_ANION_TRANSMEMBRANE_TRANSPORTER_ACTIVITY	GO_ANION_TRANSMEMBRANE_TRANSPORTER_ACTIVITY		286	0.45302212	1.696871	0.0	9.525526E-4	0.2	2312	tags=14%, list=12%, signal=16%
GO_COLLAGEN_BIOSYNTHETIC_PROCESS	GO_COLLAGEN_BIOSYNTHETIC_PROCESS		37	0.61705667	1.6964858	0.0	9.5074857E-4	0.2	1784	tags=27%, list=10%, signal=30%
GO_AXONEME_ASSEMBLY	GO_AXONEME_ASSEMBLY		31	0.36804143	1.6958365	0.0	9.489513E-4	0.2	3331	tags=16%, list=18%, signal=20%
GO_SECONDARY_METABOLIC_PROCESS	GO_SECONDARY_METABOLIC_PROCESS		58	0.5050374	1.6952778	0.0	9.471608E-4	0.2	1605	tags=19%, list=9%, signal=21%
GO_CCR_CHEMOKINE_RECEPTOR_BINDING	GO_CCR_CHEMOKINE_RECEPTOR_BINDING		35	0.79523826	1.6948489	0.0	9.453771E-4	0.2	1328	tags=40%, list=7%, signal=43%
GO_PROTEIN_LIPID_COMPLEX_BINDING	GO_PROTEIN_LIPID_COMPLEX_BINDING		27	0.64260113	1.6940641	0.0	9.436001E-4	0.2	1775	tags=37%, list=10%, signal=41%
GO_POSTSYNAPTIC_MEMBRANE_ORGANIZATION	GO_POSTSYNAPTIC_MEMBRANE_ORGANIZATION		36	0.41949534	1.6938064	0.0	9.418297E-4	0.2	1605	tags=14%, list=9%, signal=15%
GO_EMBRYONIC_CAMERA_TYPE_EYE_DEVELOPMENT	GO_EMBRYONIC_CAMERA_TYPE_EYE_DEVELOPMENT		35	0.35820368	1.6929528	0.0	9.40066E-4	0.2	1124	tags=9%, list=6%, signal=9%
GO_TEMPERATURE_HOMEOSTASIS	GO_TEMPERATURE_HOMEOSTASIS		159	0.414644	1.6918977	0.0	9.3830883E-4	0.2	2275	tags=18%, list=12%, signal=21%
GO_INTRINSIC_COMPONENT_OF_ENDOPLASMIC_RETICULUM_MEMBRANE	GO_INTRINSIC_COMPONENT_OF_ENDOPLASMIC_RETICULUM_MEMBRANE		115	0.48951474	1.6911023	0.0	9.3655824E-4	0.2	2561	tags=30%, list=14%, signal=35%
GO_NEGATIVE_REGULATION_OF_EPITHELIAL_CELL_MIGRATION	GO_NEGATIVE_REGULATION_OF_EPITHELIAL_CELL_MIGRATION		61	0.55708355	1.6906352	0.0	9.348142E-4	0.2	1613	tags=23%, list=9%, signal=25%
GO_ORGANIC_HYDROXY_COMPOUND_BIOSYNTHETIC_PROCESS	GO_ORGANIC_HYDROXY_COMPOUND_BIOSYNTHETIC_PROCESS		234	0.44686672	1.6897686	0.0	9.3307666E-4	0.2	2228	tags=21%, list=12%, signal=24%
GO_PEPTIDE_ANTIGEN_BINDING	GO_PEPTIDE_ANTIGEN_BINDING		21	0.6850627	1.689171	0.0	9.313455E-4	0.2	1799	tags=48%, list=10%, signal=53%
GO_SCHWANN_CELL_DIFFERENTIATION	GO_SCHWANN_CELL_DIFFERENTIATION		34	0.479941	1.6890211	0.0	9.296208E-4	0.2	2546	tags=26%, list=14%, signal=31%
GO_INTRACILIARY_TRANSPORT_PARTICLE	GO_INTRACILIARY_TRANSPORT_PARTICLE		17	0.5541394	1.6867225	0.0	9.2790247E-4	0.2	4122	tags=35%, list=22%, signal=45%
GO_FOREBRAIN_CELL_MIGRATION	GO_FOREBRAIN_CELL_MIGRATION		49	0.4433577	1.6866367	0.0	9.2619046E-4	0.2	391	tags=6%, list=2%, signal=6%
GO_NEGATIVE_REGULATION_OF_LIPID_LOCALIZATION	GO_NEGATIVE_REGULATION_OF_LIPID_LOCALIZATION		39	0.7109908	1.6849159	0.0	0.001343443	0.4	1947	tags=33%, list=10%, signal=37%
GO_POSITIVE_REGULATION_OF_LIPID_STORAGE	GO_POSITIVE_REGULATION_OF_LIPID_STORAGE		17	0.608626	1.6841705	0.0	0.0013409733	0.4	1612	tags=35%, list=9%, signal=39%
GO_MONOCARBOXYLIC_ACID_BINDING	GO_MONOCARBOXYLIC_ACID_BINDING		63	0.47888014	1.6834222	0.0	0.0013385129	0.4	968	tags=14%, list=5%, signal=15%
GO_CELLULAR_AMINO_ACID_CATABOLIC_PROCESS	GO_CELLULAR_AMINO_ACID_CATABOLIC_PROCESS		109	0.4321057	1.6825595	0.0	0.0013360614	0.4	2290	tags=28%, list=12%, signal=32%
GO_SULFUR_COMPOUND_METABOLIC_PROCESS	GO_SULFUR_COMPOUND_METABOLIC_PROCESS		308	0.378586	1.6816404	0.0	0.0013336189	0.4	2801	tags=25%, list=15%, signal=29%
GO_OLIGOSACCHARIDE_METABOLIC_PROCESS	GO_OLIGOSACCHARIDE_METABOLIC_PROCESS		47	0.5684247	1.68149	0.0	0.0013311852	0.4	2878	tags=34%, list=15%, signal=40%
GO_POSITIVE_REGULATION_OF_CELLULAR_PROTEIN_CATABOLIC_PROCESS	GO_POSITIVE_REGULATION_OF_CELLULAR_PROTEIN_CATABOLIC_PROCESS		119	0.4398981	1.6806729	0.0	0.0013287605	0.4	2090	tags=22%, list=11%, signal=24%
GO_RENAL_SYSTEM_DEVELOPMENT	GO_RENAL_SYSTEM_DEVELOPMENT		269	0.38410527	1.6805766	0.0	0.0013263446	0.4	3288	tags=23%, list=18%, signal=28%
GO_NEGATIVE_REGULATION_OF_COLD_INDUCED_THERMOGENESIS	GO_NEGATIVE_REGULATION_OF_COLD_INDUCED_THERMOGENESIS		44	0.43634486	1.6794858	0.0	0.0013239374	0.4	1910	tags=16%, list=10%, signal=18%
GO_REGULATION_OF_LONG_TERM_SYNAPTIC_POTENTIATION	GO_REGULATION_OF_LONG_TERM_SYNAPTIC_POTENTIATION		43	0.48252743	1.6782706	0.0	0.0013215389	0.4	798	tags=14%, list=4%, signal=15%
GO_REGULATION_OF_NEURON_MIGRATION	GO_REGULATION_OF_NEURON_MIGRATION		32	0.51005137	1.6757842	0.0	0.0013191492	0.4	3342	tags=22%, list=18%, signal=27%
GO_HUMORAL_IMMUNE_RESPONSE_MEDIATED_BY_CIRCULATING_IMMUNOGLOBULIN	GO_HUMORAL_IMMUNE_RESPONSE_MEDIATED_BY_CIRCULATING_IMMUNOGLOBULIN		45	0.58768684	1.6746762	0.0	0.0013167681	0.4	1544	tags=22%, list=8%, signal=24%
GO_REGULATION_OF_FAT_CELL_DIFFERENTIATION	GO_REGULATION_OF_FAT_CELL_DIFFERENTIATION		100	0.47349173	1.6737391	0.0	0.0013143956	0.4	2450	tags=27%, list=13%, signal=31%
GO_REGULATION_OF_PROTEASOMAL_PROTEIN_CATABOLIC_PROCESS	GO_REGULATION_OF_PROTEASOMAL_PROTEIN_CATABOLIC_PROCESS		151	0.4246969	1.6736004	0.0	0.0013120315	0.4	2090	tags=19%, list=11%, signal=21%
GO_MESENCHYMAL_CELL_DIFFERENTIATION	GO_MESENCHYMAL_CELL_DIFFERENTIATION		185	0.33940777	1.6735837	0.0	0.001309676	0.4	2445	tags=17%, list=13%, signal=20%
GO_REGULATION_OF_EPITHELIAL_CELL_DIFFERENTIATION_INVOLVED_IN_KIDNEY_DEVELOPMENT	GO_REGULATION_OF_EPITHELIAL_CELL_DIFFERENTIATION_INVOLVED_IN_KIDNEY_DEVELOPMENT		19	0.4641863	1.6728107	0.0	0.0013073289	0.4	4457	tags=42%, list=24%, signal=55%
GO_PROTEIN_LOCALIZATION_TO_VACUOLE	GO_PROTEIN_LOCALIZATION_TO_VACUOLE		51	0.5179534	1.6725869	0.0	0.0013049901	0.4	2409	tags=29%, list=13%, signal=34%
GO_CELLULAR_RESPONSE_TO_ARSENIC_CONTAINING_SUBSTANCE	GO_CELLULAR_RESPONSE_TO_ARSENIC_CONTAINING_SUBSTANCE		18	0.6596645	1.6719459	0.0	0.0013026599	0.4	2064	tags=44%, list=11%, signal=50%
GO_CALCIUM_INDEPENDENT_CELL_CELL_ADHESION_VIA_PLASMA_MEMBRANE_CELL_ADHESION_MOLECULES	GO_CALCIUM_INDEPENDENT_CELL_CELL_ADHESION_VIA_PLASMA_MEMBRANE_CELL_ADHESION_MOLECULES		21	0.6943552	1.6710231	0.0	0.0013003378	0.4	1708	tags=19%, list=9%, signal=21%
GO_NON_MOTILE_CILIUM_ASSEMBLY	GO_NON_MOTILE_CILIUM_ASSEMBLY		36	0.4759438	1.6693797	0.0	0.001298024	0.4	3216	tags=25%, list=17%, signal=30%
GO_VITAMIN_BINDING	GO_VITAMIN_BINDING		113	0.4569576	1.6687416	0.0	0.0012957185	0.4	2476	tags=26%, list=13%, signal=29%
GO_POSITIVE_REGULATION_OF_ISOTYPE_SWITCHING	GO_POSITIVE_REGULATION_OF_ISOTYPE_SWITCHING		19	0.5542115	1.6676899	0.0	0.0016967797	0.4	2040	tags=32%, list=11%, signal=35%
GO_OLIGOSACCHARIDE_BIOSYNTHETIC_PROCESS	GO_OLIGOSACCHARIDE_BIOSYNTHETIC_PROCESS		18	0.5761179	1.6671236	0.0	0.0016937765	0.4	765	tags=17%, list=4%, signal=17%
GO_GENITALIA_DEVELOPMENT	GO_GENITALIA_DEVELOPMENT		43	0.47552535	1.6654342	0.0	0.001690784	0.4	2539	tags=23%, list=14%, signal=27%
GO_OXIDOREDUCTION_COENZYME_METABOLIC_PROCESS	GO_OXIDOREDUCTION_COENZYME_METABOLIC_PROCESS		36	0.5030773	1.6641557	0.0	0.0019829199	0.4	2579	tags=39%, list=14%, signal=45%
GO_DIVALENT_INORGANIC_CATION_TRANSMEMBRANE_TRANSPORTER_ACTIVITY	GO_DIVALENT_INORGANIC_CATION_TRANSMEMBRANE_TRANSPORTER_ACTIVITY		36	0.43183976	1.663778	0.0	0.0019794288	0.4	3298	tags=33%, list=18%, signal=40%
GO_OXIDOREDUCTASE_ACTIVITY_ACTING_ON_THE_CH_NH2_GROUP_OF_DONORS	GO_OXIDOREDUCTASE_ACTIVITY_ACTING_ON_THE_CH_NH2_GROUP_OF_DONORS		17	0.61873823	1.6631275	0.0	0.00197595	0.4	2239	tags=29%, list=12%, signal=33%
GO_REGULATION_OF_MEMBRANE_PROTEIN_ECTODOMAIN_PROTEOLYSIS	GO_REGULATION_OF_MEMBRANE_PROTEIN_ECTODOMAIN_PROTEOLYSIS		21	0.6459545	1.660474	0.0	0.0019724835	0.4	2774	tags=43%, list=15%, signal=50%
GO_POSITIVE_REGULATION_OF_SYNAPTIC_TRANSMISSION	GO_POSITIVE_REGULATION_OF_SYNAPTIC_TRANSMISSION		152	0.33735532	1.6598186	0.0	0.001969029	0.4	1677	tags=11%, list=9%, signal=11%
GO_REGULATION_OF_MACROPHAGE_MIGRATION	GO_REGULATION_OF_MACROPHAGE_MIGRATION		30	0.5308098	1.6595371	0.0	0.0019655866	0.4	1868	tags=33%, list=10%, signal=37%
GO_MULTICELLULAR_ORGANISMAL_HOMEOSTASIS	GO_MULTICELLULAR_ORGANISMAL_HOMEOSTASIS		414	0.41905072	1.659011	0.0	0.0019621563	0.4	2568	tags=20%, list=14%, signal=22%
GO_MONOCARBOXYLIC_ACID_TRANSPORT	GO_MONOCARBOXYLIC_ACID_TRANSPORT		149	0.5123434	1.6586127	0.0	0.0019587378	0.4	2330	tags=20%, list=13%, signal=23%
GO_POSITIVE_REGULATION_OF_ANION_TRANSPORT	GO_POSITIVE_REGULATION_OF_ANION_TRANSPORT		48	0.46667126	1.6584305	0.0	0.0019553313	0.4	2275	tags=21%, list=12%, signal=24%
GO_INORGANIC_ANION_TRANSMEMBRANE_TRANSPORT	GO_INORGANIC_ANION_TRANSMEMBRANE_TRANSPORT		96	0.49268582	1.657808	0.0	0.0023468921	0.4	2505	tags=14%, list=13%, signal=16%
GO_CELLULAR_RESPONSE_TO_ESTRADIOL_STIMULUS	GO_CELLULAR_RESPONSE_TO_ESTRADIOL_STIMULUS		32	0.41426048	1.6558203	0.0	0.0023428248	0.4	1048	tags=16%, list=6%, signal=17%
GO_G_PROTEIN_BETA_GAMMA_SUBUNIT_COMPLEX_BINDING	GO_G_PROTEIN_BETA_GAMMA_SUBUNIT_COMPLEX_BINDING		19	0.45500582	1.6557631	0.0	0.0023387715	0.4	2725	tags=26%, list=15%, signal=31%
GO_TRANSPORTER_COMPLEX	GO_TRANSPORTER_COMPLEX		292	0.32831678	1.6552081	0.0	0.002334732	0.4	2505	tags=11%, list=13%, signal=12%
GO_L_ASCORBIC_ACID_BINDING	GO_L_ASCORBIC_ACID_BINDING		15	0.6644499	1.6544342	0.0	0.0026192097	0.4	4048	tags=47%, list=22%, signal=60%
GO_POSITIVE_REGULATION_OF_CYCLIN_DEPENDENT_PROTEIN_KINASE_ACTIVITY	GO_POSITIVE_REGULATION_OF_CYCLIN_DEPENDENT_PROTEIN_KINASE_ACTIVITY		31	0.40241933	1.6530187	0.0	0.0026147016	0.4	2194	tags=29%, list=12%, signal=33%
GO_MUSCLE_ALPHA_ACTININ_BINDING	GO_MUSCLE_ALPHA_ACTININ_BINDING		17	0.62822264	1.652883	0.0	0.002610209	0.4	2302	tags=29%, list=12%, signal=34%
GO_POSITIVE_REGULATION_OF_MONONUCLEAR_CELL_MIGRATION	GO_POSITIVE_REGULATION_OF_MONONUCLEAR_CELL_MIGRATION		20	0.5422031	1.6526464	0.0	0.0026057318	0.4	2382	tags=40%, list=13%, signal=46%
GO_CARDIAC_CHAMBER_MORPHOGENESIS	GO_CARDIAC_CHAMBER_MORPHOGENESIS		119	0.39290524	1.6514009	0.0	0.0026012699	0.4	3134	tags=19%, list=17%, signal=23%
GO_ENTRY_INTO_HOST	GO_ENTRY_INTO_HOST		122	0.44578627	1.6510493	0.0	0.0025968233	0.4	2642	tags=28%, list=14%, signal=32%
GO_ALDEHYDE_DEHYDROGENASE_NAD_P_PLUS_ACTIVITY	GO_ALDEHYDE_DEHYDROGENASE_NAD_P_PLUS_ACTIVITY		16	0.72485405	1.6506062	0.0	0.0025923918	0.4	2625	tags=50%, list=14%, signal=58%
GO_ENDOTHELIAL_CELL_PROLIFERATION	GO_ENDOTHELIAL_CELL_PROLIFERATION		125	0.42206544	1.6502761	0.0	0.0025879755	0.4	2531	tags=24%, list=14%, signal=28%
GO_HYALURONAN_METABOLIC_PROCESS	GO_HYALURONAN_METABOLIC_PROCESS		32	0.529185	1.6500945	0.0	0.002583574	0.4	3450	tags=31%, list=19%, signal=38%
GO_GROWTH_FACTOR_BINDING	GO_GROWTH_FACTOR_BINDING		121	0.36853442	1.6498303	0.0	0.0025791877	0.4	2923	tags=21%, list=16%, signal=25%
GO_LIGAND_ACTIVATED_TRANSCRIPTION_FACTOR_ACTIVITY	GO_LIGAND_ACTIVATED_TRANSCRIPTION_FACTOR_ACTIVITY		47	0.42728338	1.6490731	0.0	0.0025748163	0.4	1107	tags=9%, list=6%, signal=9%
GO_PYRIDINE_NUCLEOTIDE_METABOLIC_PROCESS	GO_PYRIDINE_NUCLEOTIDE_METABOLIC_PROCESS		22	0.5645162	1.6490637	0.0	0.0025704594	0.4	2543	tags=36%, list=14%, signal=42%
GO_INTRACELLULAR_LIGAND_GATED_ION_CHANNEL_ACTIVITY	GO_INTRACELLULAR_LIGAND_GATED_ION_CHANNEL_ACTIVITY		33	0.5278006	1.649032	0.0	0.0025661176	0.4	1173	tags=15%, list=6%, signal=16%
GO_CAMERA_TYPE_EYE_PHOTORECEPTOR_CELL_DIFFERENTIATION	GO_CAMERA_TYPE_EYE_PHOTORECEPTOR_CELL_DIFFERENTIATION		25	0.6702645	1.6481557	0.0	0.0025617902	0.4	748	tags=12%, list=4%, signal=12%
GO_ARTERY_DEVELOPMENT	GO_ARTERY_DEVELOPMENT		84	0.5083719	1.6472969	0.0	0.0025574774	0.4	2531	tags=21%, list=14%, signal=25%
GO_SPINAL_CORD_MOTOR_NEURON_DIFFERENTIATION	GO_SPINAL_CORD_MOTOR_NEURON_DIFFERENTIATION		26	0.47819698	1.645708	0.0	0.0025531792	0.4	1500	tags=12%, list=8%, signal=13%
GO_ENDOCYTIC_VESICLE_MEMBRANE	GO_ENDOCYTIC_VESICLE_MEMBRANE		147	0.46949703	1.6444671	0.0	0.0025488953	0.4	2508	tags=27%, list=13%, signal=30%
GO_CELLULAR_RESPONSE_TO_LIPOPROTEIN_PARTICLE_STIMULUS	GO_CELLULAR_RESPONSE_TO_LIPOPROTEIN_PARTICLE_STIMULUS		29	0.7535409	1.6442358	0.0	0.002544626	0.4	416	tags=34%, list=2%, signal=35%
GO_METANEPHRIC_MESENCHYME_DEVELOPMENT	GO_METANEPHRIC_MESENCHYME_DEVELOPMENT		15	0.44856232	1.6442049	0.0	0.0025403707	0.4	2121	tags=20%, list=11%, signal=23%
GO_PROTEIN_HETEROTETRAMERIZATION	GO_PROTEIN_HETEROTETRAMERIZATION		23	0.46815637	1.6439849	0.0	0.0025361294	0.4	1266	tags=13%, list=7%, signal=14%
GO_CELL_COMMUNICATION_INVOLVED_IN_CARDIAC_CONDUCTION	GO_CELL_COMMUNICATION_INVOLVED_IN_CARDIAC_CONDUCTION		50	0.4432218	1.6430756	0.0	0.0025319026	0.4	3439	tags=22%, list=18%, signal=27%
GO_REGULATION_OF_ENDOTHELIAL_CELL_CHEMOTAXIS	GO_REGULATION_OF_ENDOTHELIAL_CELL_CHEMOTAXIS		21	0.7055748	1.6420025	0.0	0.0025276898	0.4	2247	tags=24%, list=12%, signal=27%
GO_AORTA_MORPHOGENESIS	GO_AORTA_MORPHOGENESIS		29	0.5395159	1.64074	0.0	0.002523491	0.4	1263	tags=14%, list=7%, signal=15%
GO_RESPONSE_TO_TOPOLOGICALLY_INCORRECT_PROTEIN	GO_RESPONSE_TO_TOPOLOGICALLY_INCORRECT_PROTEIN		166	0.49004945	1.640419	0.0	0.0025193063	0.4	2307	tags=33%, list=12%, signal=37%
GO_NEGATIVE_REGULATION_OF_PROTEIN_LOCALIZATION_TO_CELL_PERIPHERY	GO_NEGATIVE_REGULATION_OF_PROTEIN_LOCALIZATION_TO_CELL_PERIPHERY		20	0.6056654	1.6403248	0.0	0.002515135	0.4	1855	tags=35%, list=10%, signal=39%
GO_STRUCTURAL_CONSTITUENT_OF_EYE_LENS	GO_STRUCTURAL_CONSTITUENT_OF_EYE_LENS		20	0.5009232	1.6403219	0.0	0.002510978	0.4	3852	tags=20%, list=21%, signal=25%
GO_IRON_ION_BINDING	GO_IRON_ION_BINDING		125	0.4084084	1.6387655	0.0	0.0025068345	0.4	2209	tags=12%, list=12%, signal=14%
GO_CYTOKINE_RECEPTOR_BINDING	GO_CYTOKINE_RECEPTOR_BINDING		249	0.47163194	1.638739	0.0	0.0025027045	0.4	2093	tags=19%, list=11%, signal=21%
GO_CELLULAR_MODIFIED_AMINO_ACID_CATABOLIC_PROCESS	GO_CELLULAR_MODIFIED_AMINO_ACID_CATABOLIC_PROCESS		18	0.43407086	1.6376779	0.0	0.0027738046	0.4	2187	tags=22%, list=12%, signal=25%
GO_NEGATIVE_REGULATION_OF_RESPONSE_TO_ENDOPLASMIC_RETICULUM_STRESS	GO_NEGATIVE_REGULATION_OF_RESPONSE_TO_ENDOPLASMIC_RETICULUM_STRESS		34	0.5727398	1.6376647	0.0	0.00276925	0.4	2307	tags=35%, list=12%, signal=40%
GO_ENDOSOME_MEMBRANE	GO_ENDOSOME_MEMBRANE		390	0.4263193	1.6373583	0.0	0.0027647102	0.4	2467	tags=23%, list=13%, signal=25%
GO_GLYCEROPHOSPHOLIPID_CATABOLIC_PROCESS	GO_GLYCEROPHOSPHOLIPID_CATABOLIC_PROCESS		18	0.696025	1.6366303	0.0	0.0030340508	0.4	1464	tags=39%, list=8%, signal=42%
GO_HINDLIMB_MORPHOGENESIS	GO_HINDLIMB_MORPHOGENESIS		31	0.4781855	1.6362494	0.0	0.0030290934	0.4	436	tags=6%, list=2%, signal=7%
GO_CYTOPLASMIC_REGION	GO_CYTOPLASMIC_REGION		185	0.36064973	1.6337861	0.0	0.0030241518	0.4	3800	tags=25%, list=20%, signal=32%
GO_AMMONIUM_ION_METABOLIC_PROCESS	GO_AMMONIUM_ION_METABOLIC_PROCESS		180	0.3508835	1.6327411	0.0	0.0030192265	0.4	2542	tags=20%, list=14%, signal=23%
GO_ENSHEATHMENT_OF_NEURONS	GO_ENSHEATHMENT_OF_NEURONS		117	0.4098637	1.6327075	0.0	0.0030143172	0.4	3151	tags=25%, list=17%, signal=30%
GO_ADAPTIVE_THERMOGENESIS	GO_ADAPTIVE_THERMOGENESIS		140	0.36492863	1.6321636	0.0	0.0030094238	0.4	2275	tags=16%, list=12%, signal=18%
GO_NEURON_FATE_SPECIFICATION	GO_NEURON_FATE_SPECIFICATION		29	0.29834723	1.631523	0.0	0.0030045463	0.4	2276	tags=7%, list=12%, signal=8%
GO_REGULATION_OF_SMOOTHENED_SIGNALING_PATHWAY	GO_REGULATION_OF_SMOOTHENED_SIGNALING_PATHWAY		69	0.25336477	1.6313573	0.0	0.0029996845	0.4	3412	tags=14%, list=18%, signal=18%
GO_EXPORT_ACROSS_PLASMA_MEMBRANE	GO_EXPORT_ACROSS_PLASMA_MEMBRANE		44	0.3935744	1.6311673	0.0	0.0029948386	0.4	3004	tags=20%, list=16%, signal=24%
GO_EMBRYONIC_HINDLIMB_MORPHOGENESIS	GO_EMBRYONIC_HINDLIMB_MORPHOGENESIS		25	0.51744956	1.6307079	0.0	0.0032598982	0.4	436	tags=8%, list=2%, signal=8%
GO_ACTININ_BINDING	GO_ACTININ_BINDING		35	0.5179819	1.6297309	0.0	0.0032546488	0.4	2302	tags=20%, list=12%, signal=23%
GO_NEGATIVE_REGULATION_OF_NOTCH_SIGNALING_PATHWAY	GO_NEGATIVE_REGULATION_OF_NOTCH_SIGNALING_PATHWAY		35	0.41045552	1.6296531	0.0	0.0032494161	0.4	4381	tags=31%, list=24%, signal=41%
GO_NEURON_PROJECTION_EXTENSION_INVOLVED_IN_NEURON_PROJECTION_GUIDANCE	GO_NEURON_PROJECTION_EXTENSION_INVOLVED_IN_NEURON_PROJECTION_GUIDANCE		34	0.4538709	1.62958	0.0	0.0032442003	0.4	2841	tags=26%, list=15%, signal=31%
GO_REGULATION_OF_KETONE_BIOSYNTHETIC_PROCESS	GO_REGULATION_OF_KETONE_BIOSYNTHETIC_PROCESS		15	0.60579234	1.6291986	0.0	0.0032390011	0.4	3254	tags=33%, list=17%, signal=40%
GO_POSITIVE_REGULATION_OF_SYNAPTIC_TRANSMISSION_GLUTAMATERGIC	GO_POSITIVE_REGULATION_OF_SYNAPTIC_TRANSMISSION_GLUTAMATERGIC		24	0.69320387	1.6288632	0.0	0.003233819	0.4	1575	tags=17%, list=8%, signal=18%
GO_LIPID_DIGESTION	GO_LIPID_DIGESTION		19	0.52130735	1.6277301	0.0	0.0032286532	0.4	763	tags=11%, list=4%, signal=11%
GO_COATED_VESICLE_MEMBRANE	GO_COATED_VESICLE_MEMBRANE		154	0.48168904	1.6272284	0.0	0.0032235037	0.4	1942	tags=18%, list=10%, signal=20%
GO_INTERLEUKIN_5_PRODUCTION	GO_INTERLEUKIN_5_PRODUCTION		20	0.56080353	1.6264516	0.0	0.0032183707	0.4	3920	tags=40%, list=21%, signal=51%
GO_REGULATION_OF_GONAD_DEVELOPMENT	GO_REGULATION_OF_GONAD_DEVELOPMENT		19	0.51419854	1.6259558	0.0	0.003213254	0.4	132	tags=5%, list=1%, signal=5%
GO_HSP70_PROTEIN_BINDING	GO_HSP70_PROTEIN_BINDING		33	0.6032274	1.6246722	0.0	0.0032081536	0.4	2915	tags=45%, list=16%, signal=54%
GO_MOTILE_CILIUM	GO_MOTILE_CILIUM		108	0.34510162	1.6243935	0.0	0.0032030696	0.4	2416	tags=16%, list=13%, signal=18%
GO_DICARBOXYLIC_ACID_TRANSMEMBRANE_TRANSPORTER_ACTIVITY	GO_DICARBOXYLIC_ACID_TRANSMEMBRANE_TRANSPORTER_ACTIVITY		35	0.5190732	1.6238538	0.0	0.0031980015	0.4	1869	tags=11%, list=10%, signal=13%
GO_NEGATIVE_REGULATION_OF_INTRINSIC_APOPTOTIC_SIGNALING_PATHWAY_BY_P53_CLASS_MEDIATOR	GO_NEGATIVE_REGULATION_OF_INTRINSIC_APOPTOTIC_SIGNALING_PATHWAY_BY_P53_CLASS_MEDIATOR		17	0.5795262	1.6235535	0.0	0.0031929493	0.4	3330	tags=47%, list=18%, signal=57%
GO_ACTIVIN_BINDING	GO_ACTIVIN_BINDING		15	0.49227583	1.6229347	0.0	0.003187913	0.4	781	tags=20%, list=4%, signal=21%
GO_POTASSIUM_ION_TRANSPORT	GO_POTASSIUM_ION_TRANSPORT		216	0.27147403	1.622932	0.0	0.0031828927	0.4	2361	tags=8%, list=13%, signal=9%
GO_CELL_PROJECTION_MEMBRANE	GO_CELL_PROJECTION_MEMBRANE		278	0.38904023	1.6228634	0.0	0.0031778882	0.4	2882	tags=21%, list=15%, signal=25%
GO_REGULATION_OF_INFLAMMATORY_RESPONSE_TO_ANTIGENIC_STIMULUS	GO_REGULATION_OF_INFLAMMATORY_RESPONSE_TO_ANTIGENIC_STIMULUS		20	0.6508477	1.6227609	0.0	0.0031728994	0.4	1947	tags=25%, list=10%, signal=28%
GO_RESPONSE_TO_CADMIUM_ION	GO_RESPONSE_TO_CADMIUM_ION		58	0.42259082	1.6219156	0.0	0.003167926	0.4	800	tags=17%, list=4%, signal=18%
GO_CARTILAGE_DEVELOPMENT	GO_CARTILAGE_DEVELOPMENT		181	0.31832135	1.6215153	0.0	0.0031629684	0.4	3097	tags=18%, list=17%, signal=22%
GO_NEURONAL_STEM_CELL_POPULATION_MAINTENANCE	GO_NEURONAL_STEM_CELL_POPULATION_MAINTENANCE		19	0.568875	1.6196382	0.0	0.0036809382	0.4	3984	tags=42%, list=21%, signal=54%
GO_MHC_PROTEIN_COMPLEX_BINDING	GO_MHC_PROTEIN_COMPLEX_BINDING		24	0.6444814	1.6192183	0.0	0.0036751956	0.4	1521	tags=42%, list=8%, signal=45%
GO_STEROID_BINDING	GO_STEROID_BINDING		88	0.5224844	1.6188905	0.0	0.0036694712	0.4	835	tags=16%, list=4%, signal=17%
GO_REGULATION_OF_TOR_SIGNALING	GO_REGULATION_OF_TOR_SIGNALING		60	0.426674	1.6186438	0.0	0.0036637646	0.4	1727	tags=22%, list=9%, signal=24%
GO_REGULATION_OF_CD4_POSITIVE_ALPHA_BETA_T_CELL_ACTIVATION	GO_REGULATION_OF_CD4_POSITIVE_ALPHA_BETA_T_CELL_ACTIVATION		50	0.48280856	1.6186249	0.0	0.0036580754	0.4	1612	tags=18%, list=9%, signal=20%
GO_CAVEOLA	GO_CAVEOLA		71	0.40776104	1.6179231	0.0	0.0036524038	0.4	1575	tags=14%, list=8%, signal=15%
GO_POSITIVE_REGULATION_OF_FILOPODIUM_ASSEMBLY	GO_POSITIVE_REGULATION_OF_FILOPODIUM_ASSEMBLY		23	0.5621326	1.6169612	0.0	0.0036467498	0.4	2817	tags=30%, list=15%, signal=36%
GO_INCLUSION_BODY	GO_INCLUSION_BODY		68	0.43506944	1.6160626	0.0	0.0036411134	0.4	2474	tags=25%, list=13%, signal=29%
GO_MAMMARY_GLAND_MORPHOGENESIS	GO_MAMMARY_GLAND_MORPHOGENESIS		41	0.41782394	1.6160151	0.0	0.0036354947	0.4	588	tags=7%, list=3%, signal=8%
GO_ATPASE_BINDING	GO_ATPASE_BINDING		65	0.50749314	1.615227	0.0	0.003629893	0.4	1696	tags=23%, list=9%, signal=25%
GO_SARCOLEMMA	GO_SARCOLEMMA		121	0.31640303	1.6130819	0.0	0.0036243084	0.4	2438	tags=15%, list=13%, signal=17%
GO_LIGASE_ACTIVITY_FORMING_CARBON_OXYGEN_BONDS	GO_LIGASE_ACTIVITY_FORMING_CARBON_OXYGEN_BONDS		15	0.42469376	1.6127192	0.0	0.0036187412	0.4	3024	tags=20%, list=16%, signal=24%
GO_NUCLEOBASE_BIOSYNTHETIC_PROCESS	GO_NUCLEOBASE_BIOSYNTHETIC_PROCESS		15	0.6018501	1.6116325	0.0	0.0036131907	0.4	2034	tags=33%, list=11%, signal=37%
GO_UROGENITAL_SYSTEM_DEVELOPMENT	GO_UROGENITAL_SYSTEM_DEVELOPMENT		304	0.33275342	1.6085057	0.0	0.004120159	0.4	3288	tags=23%, list=18%, signal=28%
GO_POSITIVE_REGULATION_OF_HORMONE_METABOLIC_PROCESS	GO_POSITIVE_REGULATION_OF_HORMONE_METABOLIC_PROCESS		15	0.5885997	1.6079259	0.0	0.004113859	0.4	1947	tags=33%, list=10%, signal=37%
GO_CARBOXY_LYASE_ACTIVITY	GO_CARBOXY_LYASE_ACTIVITY		30	0.523818	1.6068786	0.0	0.0044548977	0.4	2206	tags=40%, list=12%, signal=45%
GO_CELLULAR_BIOGENIC_AMINE_METABOLIC_PROCESS	GO_CELLULAR_BIOGENIC_AMINE_METABOLIC_PROCESS		44	0.5665996	1.6065482	0.0	0.004448107	0.4	2508	tags=25%, list=13%, signal=29%
GO_LYMPHOCYTE_CHEMOTAXIS	GO_LYMPHOCYTE_CHEMOTAXIS		56	0.6477555	1.6055236	0.0	0.0044413363	0.4	1367	tags=30%, list=7%, signal=33%
GO_PROTON_TRANSPORTING_V_TYPE_ATPASE_COMPLEX	GO_PROTON_TRANSPORTING_V_TYPE_ATPASE_COMPLEX		22	0.6215448	1.605451	0.0	0.0044345865	0.4	3510	tags=36%, list=19%, signal=45%
GO_PERK_MEDIATED_UNFOLDED_PROTEIN_RESPONSE	GO_PERK_MEDIATED_UNFOLDED_PROTEIN_RESPONSE		18	0.6689114	1.6054015	0.0	0.0044278577	0.4	1652	tags=44%, list=9%, signal=49%
GO_COATED_VESICLE	GO_COATED_VESICLE		255	0.42663246	1.6047843	0.0	0.004421149	0.4	2508	tags=23%, list=13%, signal=26%
GO_ASPARTATE_FAMILY_AMINO_ACID_BIOSYNTHETIC_PROCESS	GO_ASPARTATE_FAMILY_AMINO_ACID_BIOSYNTHETIC_PROCESS		20	0.5829797	1.6018615	0.0	0.004946612	0.6	2345	tags=35%, list=13%, signal=40%
GO_GLYCOSIDE_METABOLIC_PROCESS	GO_GLYCOSIDE_METABOLIC_PROCESS		20	0.69072396	1.6018236	0.0	0.0049391394	0.6	1187	tags=35%, list=6%, signal=37%
GO_TRANSITION_METAL_ION_HOMEOSTASIS	GO_TRANSITION_METAL_ION_HOMEOSTASIS		114	0.4081045	1.6016772	0.0	0.0049316897	0.6	2516	tags=25%, list=14%, signal=28%
GO_REGULATION_OF_TISSUE_REMODELING	GO_REGULATION_OF_TISSUE_REMODELING		67	0.5247517	1.6011053	0.0	0.005266874	0.6	2539	tags=27%, list=14%, signal=31%
GO_CILIUM_ORGANIZATION	GO_CILIUM_ORGANIZATION		235	0.38921094	1.5992588	0.0	0.005258954	0.6	3257	tags=26%, list=17%, signal=31%
GO_CEREBRAL_CORTEX_CELL_MIGRATION	GO_CEREBRAL_CORTEX_CELL_MIGRATION		34	0.3968156	1.5990233	0.0	0.005251058	0.6	3910	tags=26%, list=21%, signal=33%
GO_CILIUM_OR_FLAGELLUM_DEPENDENT_CELL_MOTILITY	GO_CILIUM_OR_FLAGELLUM_DEPENDENT_CELL_MOTILITY		76	0.38047603	1.5989875	0.0	0.005243185	0.6	2416	tags=16%, list=13%, signal=18%
GO_REGULATION_OF_FEEDING_BEHAVIOR	GO_REGULATION_OF_FEEDING_BEHAVIOR		20	0.48607504	1.5986311	0.0	0.005235336	0.6	3677	tags=25%, list=20%, signal=31%
GO_PROTEIN_LOCALIZATION_TO_LYSOSOME	GO_PROTEIN_LOCALIZATION_TO_LYSOSOME		30	0.61917853	1.5981205	0.0	0.0052275104	0.6	2409	tags=37%, list=13%, signal=42%
GO_TRANSFERASE_ACTIVITY_TRANSFERRING_NITROGENOUS_GROUPS	GO_TRANSFERASE_ACTIVITY_TRANSFERRING_NITROGENOUS_GROUPS		19	0.5092525	1.5978842	0.0	0.0052197077	0.6	2476	tags=37%, list=13%, signal=42%
GO_CELLULAR_RESPONSE_TO_LOW_DENSITY_LIPOPROTEIN_PARTICLE_STIMULUS	GO_CELLULAR_RESPONSE_TO_LOW_DENSITY_LIPOPROTEIN_PARTICLE_STIMULUS		18	0.73128295	1.5973125	0.0	0.0052119293	0.6	389	tags=33%, list=2%, signal=34%
GO_RESPONSE_TO_EXTRACELLULAR_STIMULUS	GO_RESPONSE_TO_EXTRACELLULAR_STIMULUS		456	0.3606473	1.59669	0.0	0.0052041733	0.6	2075	tags=18%, list=11%, signal=20%
GO_RETINA_VASCULATURE_DEVELOPMENT_IN_CAMERA_TYPE_EYE	GO_RETINA_VASCULATURE_DEVELOPMENT_IN_CAMERA_TYPE_EYE		18	0.60915786	1.5961198	0.0	0.0051964405	0.6	1727	tags=39%, list=9%, signal=43%
GO_INORGANIC_ANION_TRANSMEMBRANE_TRANSPORTER_ACTIVITY	GO_INORGANIC_ANION_TRANSMEMBRANE_TRANSPORTER_ACTIVITY		121	0.41036275	1.5956899	0.0	0.0051887305	0.6	2505	tags=11%, list=13%, signal=12%
GO_BASOLATERAL_PLASMA_MEMBRANE	GO_BASOLATERAL_PLASMA_MEMBRANE		199	0.43453568	1.5944774	0.0	0.0051810434	0.6	2970	tags=25%, list=16%, signal=30%
GO_FAD_BINDING	GO_FAD_BINDING		28	0.57399654	1.5942572	0.0	0.005173379	0.6	2267	tags=39%, list=12%, signal=45%
GO_RESPIRATORY_SYSTEM_PROCESS	GO_RESPIRATORY_SYSTEM_PROCESS		25	0.6701493	1.5937923	0.0	0.005165738	0.6	2271	tags=28%, list=12%, signal=32%
GO_ASPARTIC_TYPE_PEPTIDASE_ACTIVITY	GO_ASPARTIC_TYPE_PEPTIDASE_ACTIVITY		23	0.6166381	1.5912248	0.0	0.005702132	0.6	3235	tags=48%, list=17%, signal=58%
GO_9PLUS0_NON_MOTILE_CILIUM	GO_9PLUS0_NON_MOTILE_CILIUM		93	0.35071158	1.5898334	0.0	0.0059401724	0.6	1282	tags=8%, list=7%, signal=8%
GO_RNA_POLYMERASE_II_ACTIVATING_TRANSCRIPTION_FACTOR_BINDING	GO_RNA_POLYMERASE_II_ACTIVATING_TRANSCRIPTION_FACTOR_BINDING		50	0.4292428	1.5898298	0.0	0.0059314365	0.6	1216	tags=14%, list=7%, signal=15%
GO_RESPONSE_TO_COPPER_ION	GO_RESPONSE_TO_COPPER_ION		35	0.45489246	1.5894386	0.0	0.005922727	0.6	2508	tags=31%, list=13%, signal=36%
GO_SMAD_BINDING	GO_SMAD_BINDING		67	0.5016169	1.5870944	0.0	0.0059140427	0.6	1479	tags=13%, list=8%, signal=15%
GO_POSITIVE_REGULATION_OF_TRANSMEMBRANE_RECEPTOR_PROTEIN_SERINE_THREONINE_KINASE_SIGNALING_PATHWAY	GO_POSITIVE_REGULATION_OF_TRANSMEMBRANE_RECEPTOR_PROTEIN_SERINE_THREONINE_KINASE_SIGNALING_PATHWAY		99	0.38552144	1.5867082	0.0	0.0059053837	0.6	1579	tags=10%, list=8%, signal=11%
GO_NEGATIVE_REGULATION_OF_MITOCHONDRION_ORGANIZATION	GO_NEGATIVE_REGULATION_OF_MITOCHONDRION_ORGANIZATION		45	0.45097476	1.5865998	0.0	0.0058967504	0.6	3003	tags=31%, list=16%, signal=37%
GO_MESODERMAL_CELL_DIFFERENTIATION	GO_MESODERMAL_CELL_DIFFERENTIATION		29	0.33674204	1.5863923	0.0	0.0058881417	0.6	4186	tags=21%, list=22%, signal=27%
GO_LIPID_STORAGE	GO_LIPID_STORAGE		58	0.5716755	1.5863566	0.0	0.005879558	0.6	1961	tags=38%, list=11%, signal=42%
GO_SODIUM_CHANNEL_COMPLEX	GO_SODIUM_CHANNEL_COMPLEX		25	0.40683395	1.5861081	0.0	0.006114569	0.6	5575	tags=36%, list=30%, signal=51%
GO_SOMATIC_RECOMBINATION_OF_IMMUNOGLOBULIN_GENE_SEGMENTS	GO_SOMATIC_RECOMBINATION_OF_IMMUNOGLOBULIN_GENE_SEGMENTS		46	0.46413675	1.5857514	0.0	0.0061056823	0.6	2040	tags=26%, list=11%, signal=29%
GO_FATTY_ACID_DERIVATIVE_METABOLIC_PROCESS	GO_FATTY_ACID_DERIVATIVE_METABOLIC_PROCESS		134	0.42942488	1.5856918	0.0	0.0060968203	0.6	2018	tags=19%, list=11%, signal=22%
GO_OXIDOREDUCTASE_ACTIVITY_ACTING_ON_THE_ALDEHYDE_OR_OXO_GROUP_OF_DONORS	GO_OXIDOREDUCTASE_ACTIVITY_ACTING_ON_THE_ALDEHYDE_OR_OXO_GROUP_OF_DONORS		41	0.48709294	1.584637	0.0	0.0060879844	0.6	3214	tags=41%, list=17%, signal=50%
GO_CELL_CORTEX_REGION	GO_CELL_CORTEX_REGION		38	0.47816387	1.5843595	0.0	0.0060791736	0.6	1283	tags=16%, list=7%, signal=17%
GO_RESPONSE_TO_CAFFEINE	GO_RESPONSE_TO_CAFFEINE		18	0.53570086	1.5839784	0.0	0.006070389	0.6	3004	tags=28%, list=16%, signal=33%
GO_PIGMENT_BIOSYNTHETIC_PROCESS	GO_PIGMENT_BIOSYNTHETIC_PROCESS		45	0.6472659	1.5838485	0.0	0.006061629	0.6	2206	tags=29%, list=12%, signal=33%
GO_REGULATION_OF_DNA_TEMPLATED_TRANSCRIPTION_INITIATION	GO_REGULATION_OF_DNA_TEMPLATED_TRANSCRIPTION_INITIATION		34	0.513032	1.5836498	0.0	0.0060528954	0.6	606	tags=15%, list=3%, signal=15%
GO_GLUCOCORTICOID_BIOSYNTHETIC_PROCESS	GO_GLUCOCORTICOID_BIOSYNTHETIC_PROCESS		18	0.65817934	1.5833688	0.0	0.006044186	0.6	3797	tags=33%, list=20%, signal=42%
GO_MEMBRANE_REPOLARIZATION_DURING_ACTION_POTENTIAL	GO_MEMBRANE_REPOLARIZATION_DURING_ACTION_POTENTIAL		23	0.48712558	1.5815016	0.0	0.0060355016	0.6	473	tags=9%, list=3%, signal=9%
GO_LIPOPROTEIN_PARTICLE_RECEPTOR_BINDING	GO_LIPOPROTEIN_PARTICLE_RECEPTOR_BINDING		25	0.6002043	1.5811703	0.0	0.006026842	0.6	2211	tags=24%, list=12%, signal=27%
GO_LOW_DENSITY_LIPOPROTEIN_PARTICLE_RECEPTOR_BINDING	GO_LOW_DENSITY_LIPOPROTEIN_PARTICLE_RECEPTOR_BINDING		20	0.6235607	1.5794348	0.0	0.006018208	0.6	2211	tags=30%, list=12%, signal=34%
GO_CILIARY_PLASM	GO_CILIARY_PLASM		72	0.3564019	1.5789965	0.0	0.006009598	0.6	4252	tags=26%, list=23%, signal=34%
GO_RESPONSE_TO_VITAMIN	GO_RESPONSE_TO_VITAMIN		86	0.39312047	1.5786891	0.0	0.0060010133	0.6	1942	tags=21%, list=10%, signal=23%
GO_ORGANOPHOSPHATE_ESTER_TRANSPORT	GO_ORGANOPHOSPHATE_ESTER_TRANSPORT		97	0.3873697	1.5779798	0.0	0.0059924526	0.6	2506	tags=27%, list=13%, signal=31%
GO_WNT_PROTEIN_BINDING	GO_WNT_PROTEIN_BINDING		29	0.35291877	1.5765775	0.0	0.005983916	0.6	1419	tags=10%, list=8%, signal=11%
GO_XENOBIOTIC_TRANSPORT	GO_XENOBIOTIC_TRANSPORT		22	0.4969588	1.575974	0.0	0.0059754043	0.6	2721	tags=27%, list=15%, signal=32%
GO_BLOOD_VESSEL_ENDOTHELIAL_CELL_PROLIFERATION_INVOLVED_IN_SPROUTING_ANGIOGENESIS	GO_BLOOD_VESSEL_ENDOTHELIAL_CELL_PROLIFERATION_INVOLVED_IN_SPROUTING_ANGIOGENESIS		16	0.5289398	1.575961	0.0	0.005966916	0.6	2247	tags=31%, list=12%, signal=36%
GO_RECEPTOR_METABOLIC_PROCESS	GO_RECEPTOR_METABOLIC_PROCESS		166	0.39329624	1.5752491	0.0	0.005958453	0.6	2449	tags=18%, list=13%, signal=21%
GO_REGULATION_OF_COAGULATION	GO_REGULATION_OF_COAGULATION		76	0.5013331	1.5752057	0.0	0.005950013	0.6	1797	tags=21%, list=10%, signal=23%
GO_LATERAL_PLASMA_MEMBRANE	GO_LATERAL_PLASMA_MEMBRANE		54	0.61701447	1.5750122	0.0	0.0059415973	0.6	2481	tags=26%, list=13%, signal=30%
GO_CALCIUM_CHANNEL_REGULATOR_ACTIVITY	GO_CALCIUM_CHANNEL_REGULATOR_ACTIVITY		40	0.4431315	1.5745933	0.0	0.005933205	0.6	3518	tags=28%, list=19%, signal=34%
GO_PORE_COMPLEX	GO_PORE_COMPLEX		22	0.64778554	1.5737077	0.0	0.0059248363	0.6	1445	tags=27%, list=8%, signal=30%
GO_POSITIVE_REGULATION_OF_FAT_CELL_DIFFERENTIATION	GO_POSITIVE_REGULATION_OF_FAT_CELL_DIFFERENTIATION		50	0.5320724	1.5734016	0.0	0.0059164916	0.6	2317	tags=30%, list=12%, signal=34%
GO_INTESTINAL_LIPID_ABSORPTION	GO_INTESTINAL_LIPID_ABSORPTION		17	0.59504205	1.5727671	0.0	0.0059081707	0.6	908	tags=18%, list=5%, signal=19%
GO_SOMITE_DEVELOPMENT	GO_SOMITE_DEVELOPMENT		76	0.33331504	1.5720572	0.0	0.0058998726	0.6	3125	tags=14%, list=17%, signal=17%
GO_ERK1_AND_ERK2_CASCADE	GO_ERK1_AND_ERK2_CASCADE		263	0.42524314	1.5718161	0.0	0.005891598	0.6	1947	tags=17%, list=10%, signal=19%
GO_RETROGRADE_TRANSPORT_ENDOSOME_TO_GOLGI	GO_RETROGRADE_TRANSPORT_ENDOSOME_TO_GOLGI		60	0.45191956	1.5717179	0.0	0.0058833463	0.6	1689	tags=15%, list=9%, signal=16%
GO_PLASMA_MEMBRANE_BOUNDED_CELL_PROJECTION_CYTOPLASM	GO_PLASMA_MEMBRANE_BOUNDED_CELL_PROJECTION_CYTOPLASM		147	0.34865776	1.5717179	0.0	0.0058751176	0.6	3785	tags=26%, list=20%, signal=32%
GO_PROTEIN_TARGETING_TO_VACUOLE	GO_PROTEIN_TARGETING_TO_VACUOLE		33	0.48884395	1.5712194	0.0	0.005866912	0.6	2409	tags=27%, list=13%, signal=31%
GO_GLYCOSAMINOGLYCAN_BINDING	GO_GLYCOSAMINOGLYCAN_BINDING		194	0.37173253	1.5701555	0.0	0.00585873	0.6	1843	tags=13%, list=10%, signal=15%
GO_REGULATION_OF_MONOCYTE_CHEMOTAXIS	GO_REGULATION_OF_MONOCYTE_CHEMOTAXIS		21	0.49641588	1.5701048	0.0	0.00585057	0.6	2984	tags=38%, list=16%, signal=45%
GO_SARCOPLASMIC_RETICULUM_CALCIUM_ION_TRANSPORT	GO_SARCOPLASMIC_RETICULUM_CALCIUM_ION_TRANSPORT		35	0.526006	1.5685617	0.0	0.005842433	0.6	1606	tags=20%, list=9%, signal=22%
GO_ENDOCARDIAL_CUSHION_MORPHOGENESIS	GO_ENDOCARDIAL_CUSHION_MORPHOGENESIS		34	0.57554096	1.5679581	0.0	0.0060904566	0.6	4782	tags=35%, list=26%, signal=47%
GO_CRANIAL_NERVE_DEVELOPMENT	GO_CRANIAL_NERVE_DEVELOPMENT		44	0.6108258	1.5678468	0.0	0.0060820095	0.6	436	tags=11%, list=2%, signal=12%
GO_POSITIVE_REGULATION_OF_FATTY_ACID_TRANSPORT	GO_POSITIVE_REGULATION_OF_FATTY_ACID_TRANSPORT		17	0.65367967	1.5672917	0.0	0.0060735857	0.6	2795	tags=41%, list=15%, signal=48%
GO_CRANIAL_SKELETAL_SYSTEM_DEVELOPMENT	GO_CRANIAL_SKELETAL_SYSTEM_DEVELOPMENT		60	0.4502119	1.5670359	0.0	0.0060651856	0.6	2170	tags=18%, list=12%, signal=21%
GO_MUSCLE_FILAMENT_SLIDING	GO_MUSCLE_FILAMENT_SLIDING		36	0.36222667	1.5667723	0.0	0.006056808	0.6	3851	tags=22%, list=21%, signal=28%
GO_ASSOCIATIVE_LEARNING	GO_ASSOCIATIVE_LEARNING		69	0.3899428	1.5641091	0.0	0.006048454	0.6	2123	tags=14%, list=11%, signal=16%
GO_DIGESTIVE_TRACT_MORPHOGENESIS	GO_DIGESTIVE_TRACT_MORPHOGENESIS		46	0.34171015	1.5637544	0.0	0.0060401224	0.6	2734	tags=13%, list=15%, signal=15%
GO_REGULATION_OF_NEUROTRANSMITTER_LEVELS	GO_REGULATION_OF_NEUROTRANSMITTER_LEVELS		313	0.31724137	1.5634103	0.0	0.006031814	0.6	2548	tags=18%, list=14%, signal=21%
GO_POSITIVE_REGULATION_OF_AMINE_TRANSPORT	GO_POSITIVE_REGULATION_OF_AMINE_TRANSPORT		32	0.35598388	1.5625932	0.0	0.006023529	0.6	3419	tags=19%, list=18%, signal=23%
GO_INTRACELLULAR_STEROL_TRANSPORT	GO_INTRACELLULAR_STEROL_TRANSPORT		22	0.62516296	1.5609903	0.0	0.0060152663	0.6	389	tags=14%, list=2%, signal=14%
GO_3_5_CYCLIC_GMP_PHOSPHODIESTERASE_ACTIVITY	GO_3_5_CYCLIC_GMP_PHOSPHODIESTERASE_ACTIVITY		18	0.4233155	1.560915	0.0	0.006007026	0.6	3080	tags=17%, list=17%, signal=20%
GO_REGULATION_OF_CILIUM_ASSEMBLY	GO_REGULATION_OF_CILIUM_ASSEMBLY		35	0.39579406	1.5606762	0.0	0.0059988084	0.6	4493	tags=37%, list=24%, signal=49%
GO_RESPONSE_TO_ESTROGEN	GO_RESPONSE_TO_ESTROGEN		68	0.31790125	1.55897	0.0	0.006242554	0.6	1818	tags=18%, list=10%, signal=19%
GO_ACUTE_PHASE_RESPONSE	GO_ACUTE_PHASE_RESPONSE		46	0.52273947	1.5575612	0.0	0.006462321	0.6	2884	tags=35%, list=15%, signal=41%
GO_EMBRYONIC_ORGAN_DEVELOPMENT	GO_EMBRYONIC_ORGAN_DEVELOPMENT		385	0.34424838	1.5563693	0.0	0.0071963784	0.8	2808	tags=17%, list=15%, signal=19%
GO_TRANSEPITHELIAL_TRANSPORT	GO_TRANSEPITHELIAL_TRANSPORT		21	0.60576946	1.5561877	0.0	0.007186587	0.8	4410	tags=52%, list=24%, signal=69%
GO_REGULATION_OF_OXIDATIVE_STRESS_INDUCED_INTRINSIC_APOPTOTIC_SIGNALING_PATHWAY	GO_REGULATION_OF_OXIDATIVE_STRESS_INDUCED_INTRINSIC_APOPTOTIC_SIGNALING_PATHWAY		25	0.49093962	1.5554788	0.0	0.0071768225	0.8	2321	tags=36%, list=12%, signal=41%
GO_CILIARY_MEMBRANE	GO_CILIARY_MEMBRANE		56	0.47908708	1.5550177	0.0	0.0071670846	0.8	2357	tags=16%, list=13%, signal=18%
GO_LYMPH_VESSEL_MORPHOGENESIS	GO_LYMPH_VESSEL_MORPHOGENESIS		18	0.6186118	1.5550127	0.0	0.007157373	0.8	2764	tags=33%, list=15%, signal=39%
GO_REGULATION_OF_CALCIUM_ION_IMPORT	GO_REGULATION_OF_CALCIUM_ION_IMPORT		35	0.5019283	1.5541724	0.0	0.0071476875	0.8	1723	tags=26%, list=9%, signal=28%
GO_REGULATION_OF_CALCIUM_ION_TRANSMEMBRANE_TRANSPORTER_ACTIVITY	GO_REGULATION_OF_CALCIUM_ION_TRANSMEMBRANE_TRANSPORTER_ACTIVITY		84	0.38676938	1.5533825	0.0	0.007138029	0.8	2230	tags=17%, list=12%, signal=19%
GO_RESPONSE_TO_NUTRIENT	GO_RESPONSE_TO_NUTRIENT		204	0.37801844	1.5532858	0.0	0.007128396	0.8	2075	tags=21%, list=11%, signal=23%
GO_ACIDIC_AMINO_ACID_TRANSPORT	GO_ACIDIC_AMINO_ACID_TRANSPORT		65	0.4860779	1.5527701	0.0	0.007118789	0.8	2531	tags=22%, list=14%, signal=25%
GO_ATPASE_DEPENDENT_TRANSMEMBRANE_TRANSPORT_COMPLEX	GO_ATPASE_DEPENDENT_TRANSMEMBRANE_TRANSPORT_COMPLEX		21	0.6982902	1.5511225	0.0	0.0071092076	0.8	1991	tags=19%, list=11%, signal=21%
GO_PIGMENT_METABOLIC_PROCESS	GO_PIGMENT_METABOLIC_PROCESS		60	0.6170939	1.550846	0.0	0.0074054245	0.8	2206	tags=23%, list=12%, signal=26%
GO_CELLULAR_ALDEHYDE_METABOLIC_PROCESS	GO_CELLULAR_ALDEHYDE_METABOLIC_PROCESS		55	0.44617867	1.5498037	0.0	0.007700846	0.8	3254	tags=35%, list=17%, signal=42%
GO_BONE_DEVELOPMENT	GO_BONE_DEVELOPMENT		186	0.30870983	1.5496562	0.0	0.0076905238	0.8	2764	tags=18%, list=15%, signal=21%
GO_RESPONSE_TO_CAMP	GO_RESPONSE_TO_CAMP		91	0.47263405	1.5492164	0.0	0.0076802284	0.8	3409	tags=30%, list=18%, signal=36%
GO_CARDIAC_MUSCLE_CELL_ACTION_POTENTIAL	GO_CARDIAC_MUSCLE_CELL_ACTION_POTENTIAL		64	0.35228956	1.549104	0.0	0.0076699606	0.8	3120	tags=16%, list=17%, signal=19%
GO_PROTEIN_HETEROOLIGOMERIZATION	GO_PROTEIN_HETEROOLIGOMERIZATION		68	0.37125447	1.548985	0.0	0.0076597203	0.8	1851	tags=13%, list=10%, signal=15%
GO_POSITIVE_REGULATION_OF_HORMONE_SECRETION	GO_POSITIVE_REGULATION_OF_HORMONE_SECRETION		111	0.37241238	1.547827	0.0	0.0086570615	0.8	2683	tags=17%, list=14%, signal=20%
GO_CELL_CELL_RECOGNITION	GO_CELL_CELL_RECOGNITION		64	0.41383052	1.5477674	0.0	0.0086455345	0.8	857	tags=9%, list=5%, signal=10%
GO_ADULT_BEHAVIOR	GO_ADULT_BEHAVIOR		126	0.44833598	1.5476879	0.0	0.008634037	0.8	1965	tags=15%, list=11%, signal=17%
GO_GLAND_MORPHOGENESIS	GO_GLAND_MORPHOGENESIS		116	0.3158574	1.5470722	0.0	0.008622571	0.8	2756	tags=17%, list=15%, signal=20%
GO_HEART_MORPHOGENESIS	GO_HEART_MORPHOGENESIS		224	0.43649822	1.5469502	0.0	0.008611135	0.8	3172	tags=22%, list=17%, signal=27%
GO_CELLULAR_RESPONSE_TO_ACID_CHEMICAL	GO_CELLULAR_RESPONSE_TO_ACID_CHEMICAL		180	0.3617891	1.546462	0.0	0.008856031	0.8	2521	tags=22%, list=14%, signal=25%
GO_CILIARY_BASE	GO_CILIARY_BASE		24	0.39679825	1.5459197	0.0	0.009065656	0.8	2722	tags=21%, list=15%, signal=24%
GO_RECEPTOR_INHIBITOR_ACTIVITY	GO_RECEPTOR_INHIBITOR_ACTIVITY		25	0.45374218	1.5457227	0.0	0.00905368	0.8	1110	tags=12%, list=6%, signal=13%
GO_NEGATIVE_REGULATION_OF_CELL_CYCLE_ARREST	GO_NEGATIVE_REGULATION_OF_CELL_CYCLE_ARREST		20	0.63432974	1.5437402	0.0	0.009041736	0.8	2737	tags=35%, list=15%, signal=41%
GO_REGULATION_OF_CARTILAGE_DEVELOPMENT	GO_REGULATION_OF_CARTILAGE_DEVELOPMENT		57	0.55139446	1.5437331	0.0	0.009029823	0.8	3097	tags=25%, list=17%, signal=29%
GO_ORGANIC_ANION_TRANSPORT	GO_ORGANIC_ANION_TRANSPORT		433	0.42286277	1.5432868	0.0	0.009017942	0.8	2338	tags=19%, list=13%, signal=22%
GO_SODIUM_ION_TRANSPORT	GO_SODIUM_ION_TRANSPORT		188	0.32998806	1.5430387	0.0	0.009006091	0.8	2620	tags=17%, list=14%, signal=20%
GO_SYNAPTIC_MEMBRANE_ADHESION	GO_SYNAPTIC_MEMBRANE_ADHESION		27	0.4890124	1.5429288	0.0	0.008994272	0.8	3057	tags=19%, list=16%, signal=22%
GO_PROTON_TRANSMEMBRANE_TRANSPORTER_ACTIVITY	GO_PROTON_TRANSMEMBRANE_TRANSPORTER_ACTIVITY		95	0.4132173	1.5426147	0.0	0.008982485	0.8	996	tags=11%, list=5%, signal=11%
GO_REGULATION_OF_HEART_RATE	GO_REGULATION_OF_HEART_RATE		89	0.26750803	1.5400058	0.0	0.008970728	0.8	4764	tags=26%, list=26%, signal=35%
GO_PROSTATE_GLAND_MORPHOGENESIS	GO_PROSTATE_GLAND_MORPHOGENESIS		27	0.3924688	1.5399135	0.0	0.008959001	0.8	3997	tags=30%, list=21%, signal=38%
GO_AXONAL_GROWTH_CONE	GO_AXONAL_GROWTH_CONE		26	0.4771219	1.5368615	0.0	0.009244296	0.8	3125	tags=38%, list=17%, signal=46%
GO_POTASSIUM_ION_TRANSMEMBRANE_TRANSPORTER_ACTIVITY	GO_POTASSIUM_ION_TRANSMEMBRANE_TRANSPORTER_ACTIVITY		148	0.25922775	1.5341761	0.0	0.009232243	0.8	1991	tags=6%, list=11%, signal=7%
GO_CELL_SURFACE_RECEPTOR_SIGNALING_PATHWAY_INVOLVED_IN_HEART_DEVELOPMENT	GO_CELL_SURFACE_RECEPTOR_SIGNALING_PATHWAY_INVOLVED_IN_HEART_DEVELOPMENT		29	0.44048542	1.5339036	0.0	0.009220221	0.8	4674	tags=41%, list=25%, signal=55%
GO_CORONARY_VASCULATURE_MORPHOGENESIS	GO_CORONARY_VASCULATURE_MORPHOGENESIS		15	0.69301945	1.533723	0.0	0.009208232	0.8	781	tags=20%, list=4%, signal=21%
GO_AMMONIUM_ION_BINDING	GO_AMMONIUM_ION_BINDING		67	0.3679075	1.5333958	0.0	0.009196273	0.8	1907	tags=12%, list=10%, signal=13%
GO_ZINC_ION_TRANSPORT	GO_ZINC_ION_TRANSPORT		26	0.46463746	1.5312084	0.0	0.0096405735	0.8	3170	tags=27%, list=17%, signal=32%
GO_NEUROTRANSMITTER_METABOLIC_PROCESS	GO_NEUROTRANSMITTER_METABOLIC_PROCESS		132	0.40830913	1.5306944	0.0	0.009628085	0.8	2548	tags=25%, list=14%, signal=29%
GO_POSITIVE_REGULATION_OF_CARTILAGE_DEVELOPMENT	GO_POSITIVE_REGULATION_OF_CARTILAGE_DEVELOPMENT		28	0.47852272	1.5303074	0.0	0.00961563	0.8	2991	tags=21%, list=16%, signal=25%
GO_ORGANIC_ACID_TRANSPORT	GO_ORGANIC_ACID_TRANSPORT		298	0.4837765	1.5293236	0.0	0.009603208	0.8	2330	tags=18%, list=13%, signal=21%
GO_POSITIVE_REGULATION_OF_COLD_INDUCED_THERMOGENESIS	GO_POSITIVE_REGULATION_OF_COLD_INDUCED_THERMOGENESIS		88	0.3749961	1.5285844	0.0	0.009590816	0.8	2275	tags=17%, list=12%, signal=19%
GO_TETRAPYRROLE_METABOLIC_PROCESS	GO_TETRAPYRROLE_METABOLIC_PROCESS		51	0.511986	1.5275599	0.0	0.009578457	0.8	2518	tags=22%, list=14%, signal=25%
GO_ANDROGEN_METABOLIC_PROCESS	GO_ANDROGEN_METABOLIC_PROCESS		25	0.5478111	1.5265063	0.0	0.009566129	0.8	1530	tags=36%, list=8%, signal=39%
GO_NEGATIVE_REGULATION_OF_RESPONSE_TO_WOUNDING	GO_NEGATIVE_REGULATION_OF_RESPONSE_TO_WOUNDING		81	0.4692989	1.5259991	0.0	0.009553833	0.8	2892	tags=30%, list=16%, signal=35%
GO_VITAMIN_D_METABOLIC_PROCESS	GO_VITAMIN_D_METABOLIC_PROCESS		22	0.6102165	1.52561	0.0	0.009756371	0.8	1947	tags=23%, list=10%, signal=25%
GO_REGULATION_OF_AXON_GUIDANCE	GO_REGULATION_OF_AXON_GUIDANCE		37	0.43263152	1.5238721	0.0	0.010327184	0.8	2841	tags=32%, list=15%, signal=38%
GO_REGULATION_OF_CHROMATIN_BINDING	GO_REGULATION_OF_CHROMATIN_BINDING		16	0.5845819	1.5238302	0.0	0.01031396	0.8	2543	tags=19%, list=14%, signal=22%
GO_SENSORY_PERCEPTION_OF_MECHANICAL_STIMULUS	GO_SENSORY_PERCEPTION_OF_MECHANICAL_STIMULUS		138	0.3517356	1.523553	0.0	0.01030077	0.8	1867	tags=12%, list=10%, signal=14%
GO_EPITHELIAL_STRUCTURE_MAINTENANCE	GO_EPITHELIAL_STRUCTURE_MAINTENANCE		23	0.58397764	1.5229805	0.0	0.010287615	0.8	3136	tags=30%, list=17%, signal=37%
GO_GALACTOSYLTRANSFERASE_ACTIVITY	GO_GALACTOSYLTRANSFERASE_ACTIVITY		29	0.4503648	1.5226984	0.0	0.010274493	0.8	2474	tags=24%, list=13%, signal=28%
GO_NEGATIVE_REGULATION_OF_NERVOUS_SYSTEM_DEVELOPMENT	GO_NEGATIVE_REGULATION_OF_NERVOUS_SYSTEM_DEVELOPMENT		261	0.33539283	1.5225321	0.0	0.010261404	0.8	2970	tags=18%, list=16%, signal=21%
GO_POSTSYNAPTIC_SPECIALIZATION_MEMBRANE	GO_POSTSYNAPTIC_SPECIALIZATION_MEMBRANE		96	0.27376637	1.5222639	0.0	0.01024835	0.8	967	tags=3%, list=5%, signal=3%
GO_LIPID_MODIFICATION	GO_LIPID_MODIFICATION		194	0.37168214	1.5206493	0.0	0.010235327	0.8	2523	tags=22%, list=14%, signal=25%
GO_NEGATIVE_REGULATION_OF_PROTEIN_LOCALIZATION_TO_MEMBRANE	GO_NEGATIVE_REGULATION_OF_PROTEIN_LOCALIZATION_TO_MEMBRANE		24	0.5705083	1.5197134	0.0	0.010222338	0.8	2059	tags=33%, list=11%, signal=37%
GO_MONOSACCHARIDE_METABOLIC_PROCESS	GO_MONOSACCHARIDE_METABOLIC_PROCESS		252	0.34398055	1.5187607	0.0	0.0102093825	0.8	2192	tags=19%, list=12%, signal=22%
GO_B_CELL_MEDIATED_IMMUNITY	GO_B_CELL_MEDIATED_IMMUNITY		105	0.4228348	1.5187086	0.0	0.010196459	0.8	2040	tags=23%, list=11%, signal=26%
GO_FLUID_TRANSPORT	GO_FLUID_TRANSPORT		25	0.5396626	1.5180771	0.0	0.010183568	0.8	4410	tags=48%, list=24%, signal=63%
GO_HEART_PROCESS	GO_HEART_PROCESS		265	0.32753456	1.5177593	0.0	0.01017071	0.8	3134	tags=16%, list=17%, signal=19%
GO_NEGATIVE_REGULATION_OF_POSTTRANSCRIPTIONAL_GENE_SILENCING	GO_NEGATIVE_REGULATION_OF_POSTTRANSCRIPTIONAL_GENE_SILENCING		15	0.6760338	1.5174693	0.0	0.010444762	0.8	1656	tags=33%, list=9%, signal=37%
GO_PHOSPHATE_ION_TRANSPORT	GO_PHOSPHATE_ION_TRANSPORT		23	0.51475394	1.5165343	0.0	0.010642353	0.8	4939	tags=48%, list=27%, signal=65%
GO_AXON_CYTOPLASM	GO_AXON_CYTOPLASM		49	0.48051926	1.5163624	0.0	0.010628967	0.8	2432	tags=31%, list=13%, signal=35%
GO_CALCIUM_ION_TRANSMEMBRANE_TRANSPORTER_ACTIVITY	GO_CALCIUM_ION_TRANSMEMBRANE_TRANSPORTER_ACTIVITY		125	0.37794444	1.5162928	0.0	0.010858715	0.8	1486	tags=12%, list=8%, signal=13%
GO_SMAD_PROTEIN_SIGNAL_TRANSDUCTION	GO_SMAD_PROTEIN_SIGNAL_TRANSDUCTION		67	0.40287772	1.5161985	0.0	0.01084509	0.8	1350	tags=7%, list=7%, signal=8%
GO_HAIR_CELL_DIFFERENTIATION	GO_HAIR_CELL_DIFFERENTIATION		31	0.5630576	1.5161418	0.0	0.0108315	0.8	1796	tags=23%, list=10%, signal=25%
GO_UNFOLDED_PROTEIN_BINDING	GO_UNFOLDED_PROTEIN_BINDING		99	0.47400388	1.515594	0.0	0.010817944	0.8	2562	tags=30%, list=14%, signal=35%
GO_CHEMOKINE_BIOSYNTHETIC_PROCESS	GO_CHEMOKINE_BIOSYNTHETIC_PROCESS		15	0.60843825	1.5155867	0.0	0.010804421	0.8	1947	tags=40%, list=10%, signal=45%
GO_REGULATION_OF_CHONDROCYTE_DIFFERENTIATION	GO_REGULATION_OF_CHONDROCYTE_DIFFERENTIATION		43	0.52589625	1.5152373	0.0	0.010790932	0.8	1843	tags=16%, list=10%, signal=18%
GO_SIALYLATION	GO_SIALYLATION		20	0.47276956	1.5144254	0.0	0.010777477	0.8	1243	tags=15%, list=7%, signal=16%
GO_SIALYLTRANSFERASE_ACTIVITY	GO_SIALYLTRANSFERASE_ACTIVITY		20	0.47276956	1.5144254	0.0	0.010764057	0.8	1243	tags=15%, list=7%, signal=16%
GO_POSITIVE_REGULATION_OF_B_CELL_MEDIATED_IMMUNITY	GO_POSITIVE_REGULATION_OF_B_CELL_MEDIATED_IMMUNITY		29	0.49463072	1.5142013	0.0	0.010750668	0.8	2040	tags=24%, list=11%, signal=27%
GO_INFLAMMATORY_RESPONSE_TO_ANTIGENIC_STIMULUS	GO_INFLAMMATORY_RESPONSE_TO_ANTIGENIC_STIMULUS		41	0.4547546	1.5140392	0.0	0.010737313	0.8	1947	tags=20%, list=10%, signal=22%
GO_SPINAL_CORD_DEVELOPMENT	GO_SPINAL_CORD_DEVELOPMENT		90	0.3526378	1.5137813	0.0	0.010723991	0.8	1796	tags=10%, list=10%, signal=11%
GO_SERINE_TYPE_ENDOPEPTIDASE_INHIBITOR_ACTIVITY	GO_SERINE_TYPE_ENDOPEPTIDASE_INHIBITOR_ACTIVITY		80	0.38353252	1.5135924	0.0	0.010710702	0.8	3572	tags=29%, list=19%, signal=35%
GO_ADHERENS_JUNCTION	GO_ADHERENS_JUNCTION		141	0.35984662	1.5134054	0.0	0.010697446	0.8	2978	tags=22%, list=16%, signal=26%
GO_REGULATION_OF_SYNAPTIC_VESICLE_EXOCYTOSIS	GO_REGULATION_OF_SYNAPTIC_VESICLE_EXOCYTOSIS		72	0.29413202	1.5133908	0.0	0.010684224	0.8	3419	tags=19%, list=18%, signal=24%
GO_ICOSANOID_METABOLIC_PROCESS	GO_ICOSANOID_METABOLIC_PROCESS		92	0.41738024	1.5130199	0.0	0.0106710335	0.8	2018	tags=20%, list=11%, signal=22%
GO_GLUCOSE_METABOLIC_PROCESS	GO_GLUCOSE_METABOLIC_PROCESS		179	0.33057946	1.5128322	0.0	0.010657876	0.8	2192	tags=20%, list=12%, signal=22%
GO_AMIDE_BINDING	GO_AMIDE_BINDING		301	0.37825307	1.5121425	0.0	0.01064475	0.8	2063	tags=19%, list=11%, signal=21%
GO_POSITIVE_REGULATION_OF_HETEROTYPIC_CELL_CELL_ADHESION	GO_POSITIVE_REGULATION_OF_HETEROTYPIC_CELL_CELL_ADHESION		16	0.54985356	1.512131	0.0	0.010631656	0.8	2744	tags=31%, list=15%, signal=37%
GO_NEGATIVE_REGULATION_OF_INNATE_IMMUNE_RESPONSE	GO_NEGATIVE_REGULATION_OF_INNATE_IMMUNE_RESPONSE		50	0.48889425	1.512099	0.0	0.010618595	0.8	1805	tags=22%, list=10%, signal=24%
GO_MITOCHONDRION_LOCALIZATION	GO_MITOCHONDRION_LOCALIZATION		32	0.4388441	1.5119116	0.0	0.010810882	0.8	3689	tags=38%, list=20%, signal=47%
GO_EXTRACELLULAR_MATRIX	GO_EXTRACELLULAR_MATRIX		469	0.3335697	1.5114616	0.0	0.010797633	0.8	2825	tags=16%, list=15%, signal=19%
GO_PROTEIN_ADP_RIBOSYLASE_ACTIVITY	GO_PROTEIN_ADP_RIBOSYLASE_ACTIVITY		15	0.7813413	1.511065	0.0	0.010784416	0.8	1938	tags=47%, list=10%, signal=52%
GO_NEGATIVE_REGULATION_OF_CELL_MIGRATION_INVOLVED_IN_SPROUTING_ANGIOGENESIS	GO_NEGATIVE_REGULATION_OF_CELL_MIGRATION_INVOLVED_IN_SPROUTING_ANGIOGENESIS		15	0.6232018	1.5078415	0.0	0.010771233	0.8	1613	tags=20%, list=9%, signal=22%
GO_POSITIVE_REGULATION_OF_MULTICELLULAR_ORGANISM_GROWTH	GO_POSITIVE_REGULATION_OF_MULTICELLULAR_ORGANISM_GROWTH		30	0.5522772	1.506948	0.0	0.010983257	0.8	805	tags=17%, list=4%, signal=17%
GO_NEGATIVE_REGULATION_OF_MUSCLE_CELL_APOPTOTIC_PROCESS	GO_NEGATIVE_REGULATION_OF_MUSCLE_CELL_APOPTOTIC_PROCESS		34	0.43563437	1.5064913	0.0	0.010969863	0.8	1843	tags=24%, list=10%, signal=26%
GO_TRANSFERASE_ACTIVITY_TRANSFERRING_PENTOSYL_GROUPS	GO_TRANSFERASE_ACTIVITY_TRANSFERRING_PENTOSYL_GROUPS		34	0.642533	1.5050633	0.0	0.011233597	0.8	1938	tags=32%, list=10%, signal=36%
GO_ACTIVATING_TRANSCRIPTION_FACTOR_BINDING	GO_ACTIVATING_TRANSCRIPTION_FACTOR_BINDING		79	0.38882604	1.5050377	0.0	0.011219931	0.8	1216	tags=14%, list=7%, signal=15%
GO_HYDRO_LYASE_ACTIVITY	GO_HYDRO_LYASE_ACTIVITY		43	0.4873285	1.5049682	0.0	0.011206297	0.8	1651	tags=23%, list=9%, signal=25%
GO_POSITIVE_REGULATION_OF_DNA_RECOMBINATION	GO_POSITIVE_REGULATION_OF_DNA_RECOMBINATION		31	0.4378627	1.5049621	0.0	0.011192697	0.8	2040	tags=26%, list=11%, signal=29%
GO_REGULATION_OF_AMYLOID_BETA_CLEARANCE	GO_REGULATION_OF_AMYLOID_BETA_CLEARANCE		16	0.38790226	1.5047153	0.0	0.0111791305	0.8	1947	tags=25%, list=10%, signal=28%
GO_NEUROTRANSMITTER_RECEPTOR_ACTIVITY	GO_NEUROTRANSMITTER_RECEPTOR_ACTIVITY		110	0.2238219	1.504474	0.0	0.011399868	0.8	2271	tags=5%, list=12%, signal=5%
GO_APICAL_PLASMA_MEMBRANE	GO_APICAL_PLASMA_MEMBRANE		285	0.44899943	1.5033687	0.0	0.011674286	1.0	3441	tags=25%, list=18%, signal=31%
GO_DRUG_METABOLIC_PROCESS	GO_DRUG_METABOLIC_PROCESS		498	0.37130412	1.5033286	0.0	0.011660187	1.0	2081	tags=19%, list=11%, signal=21%
GO_HETEROPHILIC_CELL_CELL_ADHESION_VIA_PLASMA_MEMBRANE_CELL_ADHESION_MOLECULES	GO_HETEROPHILIC_CELL_CELL_ADHESION_VIA_PLASMA_MEMBRANE_CELL_ADHESION_MOLECULES		34	0.5345543	1.5029536	0.0	0.011847966	1.0	2028	tags=18%, list=11%, signal=20%
GO_PHOSPHATIDYLETHANOLAMINE_ACYL_CHAIN_REMODELING	GO_PHOSPHATIDYLETHANOLAMINE_ACYL_CHAIN_REMODELING		20	0.6209998	1.5023547	0.0	0.011833692	1.0	4175	tags=40%, list=22%, signal=51%
GO_NEGATIVE_REGULATION_OF_LOCOMOTION	GO_NEGATIVE_REGULATION_OF_LOCOMOTION		276	0.32716662	1.5022728	0.0	0.011819451	1.0	1959	tags=16%, list=11%, signal=17%
GO_GLYCOPROTEIN_METABOLIC_PROCESS	GO_GLYCOPROTEIN_METABOLIC_PROCESS		320	0.34417367	1.5012525	0.0	0.011805246	1.0	2589	tags=20%, list=14%, signal=23%
GO_EMBRYONIC_AXIS_SPECIFICATION	GO_EMBRYONIC_AXIS_SPECIFICATION		26	0.46544454	1.500941	0.0	0.011791074	1.0	1752	tags=12%, list=9%, signal=13%
GO_CYTOPLASMIC_SEQUESTERING_OF_PROTEIN	GO_CYTOPLASMIC_SEQUESTERING_OF_PROTEIN		21	0.4124464	1.5008678	0.0	0.012049712	1.0	1953	tags=19%, list=10%, signal=21%
GO_LYSOPHOSPHOLIPASE_ACTIVITY	GO_LYSOPHOSPHOLIPASE_ACTIVITY		15	0.62978595	1.4996798	0.0	0.012035281	1.0	1464	tags=40%, list=8%, signal=43%
GO_TRANSFERASE_ACTIVITY_TRANSFERRING_GLYCOSYL_GROUPS	GO_TRANSFERASE_ACTIVITY_TRANSFERRING_GLYCOSYL_GROUPS		230	0.367065	1.4992145	0.0	0.012020885	1.0	2648	tags=21%, list=14%, signal=25%
GO_REGULATION_OF_NEUROINFLAMMATORY_RESPONSE	GO_REGULATION_OF_NEUROINFLAMMATORY_RESPONSE		29	0.51455045	1.499209	0.0	0.012006523	1.0	2265	tags=38%, list=12%, signal=43%
GO_IMMUNOGLOBULIN_PRODUCTION	GO_IMMUNOGLOBULIN_PRODUCTION		93	0.4405122	1.4986354	0.0	0.011992196	1.0	2040	tags=25%, list=11%, signal=28%
GO_SECONDARY_METABOLITE_BIOSYNTHETIC_PROCESS	GO_SECONDARY_METABOLITE_BIOSYNTHETIC_PROCESS		23	0.66260916	1.4977015	0.0	0.012197712	1.0	3871	tags=43%, list=21%, signal=55%
GO_POSITIVE_REGULATION_OF_LYASE_ACTIVITY	GO_POSITIVE_REGULATION_OF_LYASE_ACTIVITY		20	0.56691736	1.4961399	0.0	0.012413557	1.0	4615	tags=35%, list=25%, signal=46%
GO_CARDIAC_CONDUCTION	GO_CARDIAC_CONDUCTION		135	0.3241651	1.4957384	0.0	0.012398796	1.0	3120	tags=16%, list=17%, signal=19%
GO_WW_DOMAIN_BINDING	GO_WW_DOMAIN_BINDING		24	0.38600844	1.4955345	0.0	0.01238407	1.0	2361	tags=29%, list=13%, signal=33%
GO_REGULATION_OF_PROTEIN_AUTOPHOSPHORYLATION	GO_REGULATION_OF_PROTEIN_AUTOPHOSPHORYLATION		43	0.49908668	1.4948857	0.0	0.012766373	1.0	2299	tags=28%, list=12%, signal=32%
GO_DIGESTIVE_SYSTEM_DEVELOPMENT	GO_DIGESTIVE_SYSTEM_DEVELOPMENT		125	0.37619367	1.4947343	0.0	0.012751247	1.0	4107	tags=22%, list=22%, signal=28%
GO_REGULATION_OF_CELLULAR_PROTEIN_CATABOLIC_PROCESS	GO_REGULATION_OF_CELLULAR_PROTEIN_CATABOLIC_PROCESS		208	0.377199	1.4945457	0.0	0.012736157	1.0	2090	tags=17%, list=11%, signal=19%
GO_REGULATION_OF_SPROUTING_ANGIOGENESIS	GO_REGULATION_OF_SPROUTING_ANGIOGENESIS		59	0.4447274	1.4944582	0.0	0.012721102	1.0	2458	tags=24%, list=13%, signal=27%
GO_REGULATION_OF_DNA_RECOMBINATION	GO_REGULATION_OF_DNA_RECOMBINATION		68	0.42391354	1.4942296	0.0	0.012706082	1.0	2040	tags=24%, list=11%, signal=26%
GO_FATTY_ACID_BIOSYNTHETIC_PROCESS	GO_FATTY_ACID_BIOSYNTHETIC_PROCESS		127	0.5083639	1.4941006	0.0	0.012888425	1.0	1868	tags=19%, list=10%, signal=21%
GO_ANTEROGRADE_AXONAL_TRANSPORT	GO_ANTEROGRADE_AXONAL_TRANSPORT		40	0.46935925	1.4938452	0.0	0.012873245	1.0	2409	tags=28%, list=13%, signal=32%
GO_BENZENE_CONTAINING_COMPOUND_METABOLIC_PROCESS	GO_BENZENE_CONTAINING_COMPOUND_METABOLIC_PROCESS		21	0.57832426	1.493023	0.0	0.013125739	1.0	3155	tags=29%, list=17%, signal=34%
GO_DICARBOXYLIC_ACID_METABOLIC_PROCESS	GO_DICARBOXYLIC_ACID_METABOLIC_PROCESS		87	0.4204166	1.4908572	0.0	0.013306944	1.0	2290	tags=25%, list=12%, signal=29%
GO_CONVERGENT_EXTENSION	GO_CONVERGENT_EXTENSION		15	0.43583682	1.4902601	0.0	0.013291325	1.0	5259	tags=33%, list=28%, signal=46%
GO_MULTI_MULTICELLULAR_ORGANISM_PROCESS	GO_MULTI_MULTICELLULAR_ORGANISM_PROCESS		210	0.34512648	1.4898484	0.0	0.013275743	1.0	2506	tags=20%, list=13%, signal=23%
GO_INTEGRIN_BINDING	GO_INTEGRIN_BINDING		124	0.43348408	1.4891135	0.0	0.013260198	1.0	2028	tags=19%, list=11%, signal=22%
GO_CELLULAR_AMINO_ACID_METABOLIC_PROCESS	GO_CELLULAR_AMINO_ACID_METABOLIC_PROCESS		263	0.42224932	1.4885902	0.0	0.0134404	1.0	2345	tags=24%, list=13%, signal=27%
GO_NEGATIVE_REGULATION_OF_NEURON_APOPTOTIC_PROCESS	GO_NEGATIVE_REGULATION_OF_NEURON_APOPTOTIC_PROCESS		131	0.3515768	1.4881002	0.0	0.013424698	1.0	2294	tags=18%, list=12%, signal=20%
GO_FORMATION_OF_PRIMARY_GERM_LAYER	GO_FORMATION_OF_PRIMARY_GERM_LAYER		105	0.3448117	1.4879698	0.0	0.013409033	1.0	2923	tags=20%, list=16%, signal=24%
GO_MONOSACCHARIDE_BIOSYNTHETIC_PROCESS	GO_MONOSACCHARIDE_BIOSYNTHETIC_PROCESS		82	0.40965053	1.4876301	0.0	0.013393405	1.0	1805	tags=23%, list=10%, signal=26%
GO_DIOL_METABOLIC_PROCESS	GO_DIOL_METABOLIC_PROCESS		18	0.52994424	1.487287	0.0	0.013592504	1.0	1237	tags=28%, list=7%, signal=30%
GO_REGULATION_OF_FIBROBLAST_GROWTH_FACTOR_RECEPTOR_SIGNALING_PATHWAY	GO_REGULATION_OF_FIBROBLAST_GROWTH_FACTOR_RECEPTOR_SIGNALING_PATHWAY		24	0.4039106	1.4866797	0.0	0.013801708	1.0	2161	tags=21%, list=12%, signal=24%
GO_FATTY_ACYL_COA_BIOSYNTHETIC_PROCESS	GO_FATTY_ACYL_COA_BIOSYNTHETIC_PROCESS		27	0.49868459	1.485961	0.0	0.013785679	1.0	1655	tags=22%, list=9%, signal=24%
GO_MAMMARY_GLAND_EPITHELIAL_CELL_DIFFERENTIATION	GO_MAMMARY_GLAND_EPITHELIAL_CELL_DIFFERENTIATION		15	0.57258385	1.4858625	0.0	0.013769686	1.0	2970	tags=33%, list=16%, signal=40%
GO_POSITIVE_REGULATION_OF_P38MAPK_CASCADE	GO_POSITIVE_REGULATION_OF_P38MAPK_CASCADE		21	0.60026723	1.4853907	0.0	0.014141521	1.0	2991	tags=48%, list=16%, signal=57%
GO_NEGATIVE_REGULATION_OF_LIPID_STORAGE	GO_NEGATIVE_REGULATION_OF_LIPID_STORAGE		17	0.76539683	1.4851433	0.0	0.014125153	1.0	1947	tags=53%, list=10%, signal=59%
GO_LOCALIZATION_WITHIN_MEMBRANE	GO_LOCALIZATION_WITHIN_MEMBRANE		82	0.44086796	1.4850179	0.0	0.014108824	1.0	1222	tags=12%, list=7%, signal=13%
GO_CHEMOKINE_RECEPTOR_BINDING	GO_CHEMOKINE_RECEPTOR_BINDING		56	0.7411801	1.4849262	0.0	0.014092533	1.0	1603	tags=34%, list=9%, signal=37%
GO_LYMPHANGIOGENESIS	GO_LYMPHANGIOGENESIS		15	0.64078736	1.484719	0.0	0.014076278	1.0	2764	tags=33%, list=15%, signal=39%
GO_RELAXATION_OF_CARDIAC_MUSCLE	GO_RELAXATION_OF_CARDIAC_MUSCLE		16	0.50891155	1.4845009	0.0	0.0140600605	1.0	176	tags=13%, list=1%, signal=13%
GO_RESPONSE_TO_PAIN	GO_RESPONSE_TO_PAIN		28	0.47082296	1.4843947	0.0	0.014043882	1.0	1723	tags=11%, list=9%, signal=12%
GO_KETONE_BIOSYNTHETIC_PROCESS	GO_KETONE_BIOSYNTHETIC_PROCESS		38	0.50130826	1.483758	0.0	0.014027739	1.0	3254	tags=34%, list=17%, signal=41%
GO_GLYCINE_METABOLIC_PROCESS	GO_GLYCINE_METABOLIC_PROCESS		15	0.6382936	1.4831111	0.0	0.014011633	1.0	1541	tags=27%, list=8%, signal=29%
GO_TRANSFORMING_GROWTH_FACTOR_BETA_BINDING	GO_TRANSFORMING_GROWTH_FACTOR_BETA_BINDING		19	0.62844384	1.4826429	0.0	0.014187461	1.0	1579	tags=37%, list=8%, signal=40%
GO_RESPONSE_TO_ORGANOPHOSPHORUS	GO_RESPONSE_TO_ORGANOPHOSPHORUS		126	0.41682822	1.482614	0.0	0.014171209	1.0	3174	tags=28%, list=17%, signal=33%
GO_CALCIUM_ION_IMPORT	GO_CALCIUM_ION_IMPORT		64	0.41208795	1.4818293	0.0	0.0143764	1.0	1328	tags=16%, list=7%, signal=17%
GO_RECEPTOR_CLUSTERING	GO_RECEPTOR_CLUSTERING		53	0.48457205	1.4815794	0.0	0.014619963	1.0	1051	tags=15%, list=6%, signal=16%
GO_INTESTINAL_EPITHELIAL_CELL_DIFFERENTIATION	GO_INTESTINAL_EPITHELIAL_CELL_DIFFERENTIATION		18	0.7002118	1.4808606	0.0	0.014603273	1.0	1878	tags=28%, list=10%, signal=31%
GO_METHYL_CPG_BINDING	GO_METHYL_CPG_BINDING		19	0.5973385	1.4802794	0.0	0.014586622	1.0	2243	tags=21%, list=12%, signal=24%
GO_NEGATIVE_REGULATION_OF_DNA_BIOSYNTHETIC_PROCESS	GO_NEGATIVE_REGULATION_OF_DNA_BIOSYNTHETIC_PROCESS		28	0.50824934	1.4795638	0.0	0.0147904055	1.0	507	tags=14%, list=3%, signal=15%
GO_POSITIVE_REGULATION_OF_DNA_TEMPLATED_TRANSCRIPTION_INITIATION	GO_POSITIVE_REGULATION_OF_DNA_TEMPLATED_TRANSCRIPTION_INITIATION		24	0.63308555	1.4776458	0.0	0.014773579	1.0	606	tags=21%, list=3%, signal=22%
GO_PHOSPHOLIPID_CATABOLIC_PROCESS	GO_PHOSPHOLIPID_CATABOLIC_PROCESS		33	0.5495911	1.4770757	0.0	0.014976685	1.0	2259	tags=30%, list=12%, signal=34%
GO_LYMPHOCYTE_MIGRATION	GO_LYMPHOCYTE_MIGRATION		99	0.40715373	1.4762632	0.0	0.015388662	1.0	1367	tags=20%, list=7%, signal=22%
GO_RELEASE_OF_SEQUESTERED_CALCIUM_ION_INTO_CYTOSOL_BY_ENDOPLASMIC_RETICULUM	GO_RELEASE_OF_SEQUESTERED_CALCIUM_ION_INTO_CYTOSOL_BY_ENDOPLASMIC_RETICULUM		31	0.47033566	1.4750131	0.0	0.015629144	1.0	1606	tags=19%, list=9%, signal=21%
GO_MEMBRANE_REPOLARIZATION	GO_MEMBRANE_REPOLARIZATION		41	0.4762156	1.4745705	0.0	0.015830593	1.0	1308	tags=10%, list=7%, signal=10%
GO_REGULATION_OF_MONONUCLEAR_CELL_MIGRATION	GO_REGULATION_OF_MONONUCLEAR_CELL_MIGRATION		38	0.42574406	1.4741334	0.0	0.015812686	1.0	2382	tags=29%, list=13%, signal=33%
GO_NADPLUS_ADP_RIBOSYLTRANSFERASE_ACTIVITY	GO_NADPLUS_ADP_RIBOSYLTRANSFERASE_ACTIVITY		23	0.67974126	1.4734904	0.0	0.015794817	1.0	2543	tags=35%, list=14%, signal=40%
GO_COBALAMIN_METABOLIC_PROCESS	GO_COBALAMIN_METABOLIC_PROCESS		19	0.4259578	1.4732156	0.0	0.01577699	1.0	4485	tags=37%, list=24%, signal=48%
GO_PHOSPHATASE_INHIBITOR_ACTIVITY	GO_PHOSPHATASE_INHIBITOR_ACTIVITY		31	0.4357361	1.4727157	0.0	0.015759204	1.0	596	tags=13%, list=3%, signal=13%
GO_PROTEIN_HOMOTETRAMERIZATION	GO_PROTEIN_HOMOTETRAMERIZATION		79	0.4561798	1.4722285	0.0	0.01621556	1.0	1568	tags=22%, list=8%, signal=23%
GO_TRANSFORMING_GROWTH_FACTOR_BETA_RECEPTOR_SIGNALING_PATHWAY	GO_TRANSFORMING_GROWTH_FACTOR_BETA_RECEPTOR_SIGNALING_PATHWAY		159	0.4044614	1.4700751	0.0	0.01619732	1.0	2425	tags=19%, list=13%, signal=22%
GO_VOLTAGE_GATED_CATION_CHANNEL_ACTIVITY	GO_VOLTAGE_GATED_CATION_CHANNEL_ACTIVITY		130	0.31912345	1.4697291	0.0	0.01617912	1.0	1435	tags=5%, list=8%, signal=6%
GO_CELLULAR_RESPONSE_TO_CALCIUM_ION	GO_CELLULAR_RESPONSE_TO_CALCIUM_ION		76	0.44692597	1.4688592	0.0	0.016160961	1.0	1797	tags=17%, list=10%, signal=19%
GO_REGULATION_OF_EPIDERMIS_DEVELOPMENT	GO_REGULATION_OF_EPIDERMIS_DEVELOPMENT		67	0.5694548	1.4687705	0.0	0.016142843	1.0	3047	tags=30%, list=16%, signal=36%
GO_GROWTH_PLATE_CARTILAGE_MORPHOGENESIS	GO_GROWTH_PLATE_CARTILAGE_MORPHOGENESIS		17	0.5004863	1.4682078	0.0	0.016124766	1.0	5871	tags=47%, list=32%, signal=69%
GO_ANTERIOR_POSTERIOR_PATTERN_SPECIFICATION	GO_ANTERIOR_POSTERIOR_PATTERN_SPECIFICATION		189	0.3068762	1.4677446	0.0	0.016361197	1.0	3125	tags=14%, list=17%, signal=16%
GO_REGULATION_OF_INTRINSIC_APOPTOTIC_SIGNALING_PATHWAY_BY_P53_CLASS_MEDIATOR	GO_REGULATION_OF_INTRINSIC_APOPTOTIC_SIGNALING_PATHWAY_BY_P53_CLASS_MEDIATOR		24	0.48037636	1.4674854	0.0	0.016342917	1.0	3330	tags=33%, list=18%, signal=41%
GO_PROTEIN_O_LINKED_GLYCOSYLATION	GO_PROTEIN_O_LINKED_GLYCOSYLATION		77	0.4441305	1.4670467	0.0	0.016324678	1.0	2183	tags=26%, list=12%, signal=29%
GO_CELL_RECOGNITION	GO_CELL_RECOGNITION		127	0.34708536	1.4668752	0.0	0.016306479	1.0	1339	tags=9%, list=7%, signal=9%
GO_NEUROMUSCULAR_JUNCTION_DEVELOPMENT	GO_NEUROMUSCULAR_JUNCTION_DEVELOPMENT		47	0.51664823	1.4667765	0.0	0.01628832	1.0	2874	tags=23%, list=15%, signal=28%
GO_PHOSPHATIDYLINOSITOL_3_KINASE_REGULATOR_ACTIVITY	GO_PHOSPHATIDYLINOSITOL_3_KINASE_REGULATOR_ACTIVITY		16	0.6732552	1.4652885	0.0	0.016709384	1.0	4345	tags=56%, list=23%, signal=73%
GO_GROWTH_PLATE_CARTILAGE_DEVELOPMENT	GO_GROWTH_PLATE_CARTILAGE_DEVELOPMENT		33	0.3669507	1.464264	0.0	0.016690819	1.0	2923	tags=15%, list=16%, signal=18%
GO_INSULIN_SECRETION_INVOLVED_IN_CELLULAR_RESPONSE_TO_GLUCOSE_STIMULUS	GO_INSULIN_SECRETION_INVOLVED_IN_CELLULAR_RESPONSE_TO_GLUCOSE_STIMULUS		47	0.38037875	1.4637069	0.0	0.016858013	1.0	1727	tags=17%, list=9%, signal=19%
GO_REGULATION_OF_VASCULATURE_DEVELOPMENT	GO_REGULATION_OF_VASCULATURE_DEVELOPMENT		280	0.39109066	1.4636682	0.0	0.016839324	1.0	2531	tags=21%, list=14%, signal=24%
GO_MULTICELLULAR_ORGANISMAL_RESPONSE_TO_STRESS	GO_MULTICELLULAR_ORGANISMAL_RESPONSE_TO_STRESS		69	0.36756024	1.4624083	0.0	0.01700598	1.0	1995	tags=13%, list=11%, signal=15%
GO_REGULATION_OF_FATTY_ACID_OXIDATION	GO_REGULATION_OF_FATTY_ACID_OXIDATION		25	0.43728468	1.4623712	0.0	0.01698717	1.0	557	tags=12%, list=3%, signal=12%
GO_RIBONUCLEOSIDE_MONOPHOSPHATE_BIOSYNTHETIC_PROCESS	GO_RIBONUCLEOSIDE_MONOPHOSPHATE_BIOSYNTHETIC_PROCESS		29	0.5279062	1.4622062	0.0	0.017153295	1.0	2226	tags=31%, list=12%, signal=35%
GO_CORECEPTOR_ACTIVITY	GO_CORECEPTOR_ACTIVITY		39	0.41334468	1.4605392	0.0	0.017532637	1.0	822	tags=10%, list=4%, signal=11%
GO_POSITIVE_REGULATION_OF_OXIDOREDUCTASE_ACTIVITY	GO_POSITIVE_REGULATION_OF_OXIDOREDUCTASE_ACTIVITY		51	0.3999926	1.4602387	0.0	0.017513309	1.0	1947	tags=20%, list=10%, signal=22%
GO_ORGANIC_ACID_TRANSMEMBRANE_TRANSPORTER_ACTIVITY	GO_ORGANIC_ACID_TRANSMEMBRANE_TRANSPORTER_ACTIVITY		129	0.55589074	1.4600661	0.0	0.017494021	1.0	2280	tags=16%, list=12%, signal=18%
GO_NEGATIVE_REGULATION_OF_SIGNAL_TRANSDUCTION_IN_ABSENCE_OF_LIGAND	GO_NEGATIVE_REGULATION_OF_SIGNAL_TRANSDUCTION_IN_ABSENCE_OF_LIGAND		33	0.44823545	1.4593961	0.0	0.017725045	1.0	3433	tags=33%, list=18%, signal=41%
GO_HEART_DEVELOPMENT	GO_HEART_DEVELOPMENT		483	0.32354313	1.459316	0.0	0.017705567	1.0	2764	tags=17%, list=15%, signal=20%
GO_REPLICATION_FORK_PROCESSING	GO_REPLICATION_FORK_PROCESSING		20	0.5584091	1.458949	0.0	0.017686132	1.0	2014	tags=20%, list=11%, signal=22%
GO_REGULATION_OF_NEURAL_PRECURSOR_CELL_PROLIFERATION	GO_REGULATION_OF_NEURAL_PRECURSOR_CELL_PROLIFERATION		72	0.3241658	1.4583696	0.0	0.01766674	1.0	2722	tags=18%, list=15%, signal=21%
GO_ALCOHOL_METABOLIC_PROCESS	GO_ALCOHOL_METABOLIC_PROCESS		327	0.388975	1.4568523	0.0	0.018071286	1.0	1816	tags=19%, list=10%, signal=20%
GO_NEGATIVE_REGULATION_OF_INTRINSIC_APOPTOTIC_SIGNALING_PATHWAY	GO_NEGATIVE_REGULATION_OF_INTRINSIC_APOPTOTIC_SIGNALING_PATHWAY		80	0.41185725	1.4556786	0.0	0.018888433	1.0	2400	tags=33%, list=13%, signal=37%
GO_POSITIVE_REGULATION_OF_BONE_RESORPTION	GO_POSITIVE_REGULATION_OF_BONE_RESORPTION		17	0.61830795	1.4555231	0.0	0.018867789	1.0	1126	tags=24%, list=6%, signal=25%
GO_SEX_DIFFERENTIATION	GO_SEX_DIFFERENTIATION		243	0.32817265	1.4551532	0.0	0.0193068	1.0	2764	tags=20%, list=15%, signal=23%
GO_CD4_POSITIVE_ALPHA_BETA_T_CELL_CYTOKINE_PRODUCTION	GO_CD4_POSITIVE_ALPHA_BETA_T_CELL_CYTOKINE_PRODUCTION		22	0.5375003	1.4548836	0.0	0.019781915	1.0	1248	tags=23%, list=7%, signal=24%
GO_EMBRYONIC_HEART_TUBE_DEVELOPMENT	GO_EMBRYONIC_HEART_TUBE_DEVELOPMENT		70	0.41894937	1.4548658	0.0	0.019760368	1.0	2764	tags=23%, list=15%, signal=27%
GO_PHOSPHATIDYLCHOLINE_METABOLIC_PROCESS	GO_PHOSPHATIDYLCHOLINE_METABOLIC_PROCESS		70	0.41732538	1.4547895	0.0	0.019738866	1.0	3178	tags=30%, list=17%, signal=36%
GO_NEUROTRANSMITTER_TRANSMEMBRANE_TRANSPORTER_ACTIVITY	GO_NEUROTRANSMITTER_TRANSMEMBRANE_TRANSPORTER_ACTIVITY		49	0.53814554	1.4546977	0.0	0.01971741	1.0	2572	tags=16%, list=14%, signal=19%
GO_REGULATION_OF_LIPASE_ACTIVITY	GO_REGULATION_OF_LIPASE_ACTIVITY		85	0.39273316	1.4544718	0.0	0.019696001	1.0	1602	tags=11%, list=9%, signal=12%
GO_ENZYME_INHIBITOR_ACTIVITY	GO_ENZYME_INHIBITOR_ACTIVITY		314	0.33294752	1.4531372	0.0	0.020626647	1.0	2615	tags=19%, list=14%, signal=21%
GO_BONE_REMODELING	GO_BONE_REMODELING		81	0.46092123	1.4530368	0.0	0.0206043	1.0	1552	tags=19%, list=8%, signal=20%
GO_MAMMARY_GLAND_DEVELOPMENT	GO_MAMMARY_GLAND_DEVELOPMENT		129	0.30902636	1.451524	0.0	0.021274004	1.0	3209	tags=22%, list=17%, signal=26%
GO_REGULATION_OF_MONOOXYGENASE_ACTIVITY	GO_REGULATION_OF_MONOOXYGENASE_ACTIVITY		55	0.5292827	1.4514467	0.0	0.021251004	1.0	1947	tags=29%, list=10%, signal=32%
GO_ALCOHOL_BINDING	GO_ALCOHOL_BINDING		75	0.4825348	1.4514096	0.0	0.021228056	1.0	1348	tags=20%, list=7%, signal=21%
GO_TISSUE_REGENERATION	GO_TISSUE_REGENERATION		60	0.42815363	1.4513637	0.0	0.021205155	1.0	3486	tags=35%, list=19%, signal=43%
GO_CELL_DIFFERENTIATION_IN_SPINAL_CORD	GO_CELL_DIFFERENTIATION_IN_SPINAL_CORD		43	0.37615728	1.4504714	0.0	0.021362618	1.0	1500	tags=7%, list=8%, signal=8%
GO_NEGATIVE_REGULATION_OF_ENDOPLASMIC_RETICULUM_STRESS_INDUCED_INTRINSIC_APOPTOTIC_SIGNALING_PATHWAY	GO_NEGATIVE_REGULATION_OF_ENDOPLASMIC_RETICULUM_STRESS_INDUCED_INTRINSIC_APOPTOTIC_SIGNALING_PATHWAY		16	0.51996523	1.4502028	0.0	0.021547921	1.0	2307	tags=38%, list=12%, signal=43%
GO_MESODERMAL_CELL_FATE_COMMITMENT	GO_MESODERMAL_CELL_FATE_COMMITMENT		17	0.34306315	1.4492188	0.0	0.021524752	1.0	7208	tags=53%, list=39%, signal=86%
GO_POSITIVE_REGULATION_OF_ENDOCYTOSIS	GO_POSITIVE_REGULATION_OF_ENDOCYTOSIS		90	0.40620035	1.4490895	0.0	0.02150163	1.0	2449	tags=20%, list=13%, signal=23%
GO_SPERM_CAPACITATION	GO_SPERM_CAPACITATION		24	0.43505257	1.4489956	0.0	0.02147856	1.0	2940	tags=21%, list=16%, signal=25%
GO_RECYCLING_ENDOSOME_MEMBRANE	GO_RECYCLING_ENDOSOME_MEMBRANE		68	0.46185413	1.4489357	0.0	0.02145554	1.0	2434	tags=24%, list=13%, signal=27%
GO_CATION_TRANSPORTING_ATPASE_COMPLEX	GO_CATION_TRANSPORTING_ATPASE_COMPLEX		15	0.71841556	1.448621	0.0	0.021837203	1.0	3439	tags=33%, list=18%, signal=41%
GO_PHOSPHATIDYLINOSITOL_4_5_BISPHOSPHATE_BINDING	GO_PHOSPHATIDYLINOSITOL_4_5_BISPHOSPHATE_BINDING		56	0.32294393	1.4483004	0.0	0.021813849	1.0	3232	tags=20%, list=17%, signal=24%
GO_POSITIVE_REGULATION_OF_CD4_POSITIVE_ALPHA_BETA_T_CELL_ACTIVATION	GO_POSITIVE_REGULATION_OF_CD4_POSITIVE_ALPHA_BETA_T_CELL_ACTIVATION		31	0.4954607	1.4465758	0.0	0.022148088	1.0	1546	tags=16%, list=8%, signal=18%
GO_NEGATIVE_REGULATION_OF_CELL_JUNCTION_ASSEMBLY	GO_NEGATIVE_REGULATION_OF_CELL_JUNCTION_ASSEMBLY		23	0.47899967	1.4459206	0.0	0.02212445	1.0	1947	tags=26%, list=10%, signal=29%
GO_SUBPALLIUM_DEVELOPMENT	GO_SUBPALLIUM_DEVELOPMENT		22	0.6803654	1.4457289	0.0	0.022307163	1.0	2236	tags=23%, list=12%, signal=26%
GO_MORPHOGENESIS_OF_AN_EPITHELIAL_BUD	GO_MORPHOGENESIS_OF_AN_EPITHELIAL_BUD		15	0.7120676	1.4448164	0.0	0.02252568	1.0	1124	tags=13%, list=6%, signal=14%
GO_ACID_SECRETION	GO_ACID_SECRETION		117	0.46684438	1.4447291	0.0	0.02275527	1.0	2531	tags=19%, list=14%, signal=22%
GO_BIOMINERALIZATION	GO_BIOMINERALIZATION		139	0.36298612	1.444174	0.0	0.02293673	1.0	2743	tags=19%, list=15%, signal=22%
GO_PLATELET_DENSE_GRANULE	GO_PLATELET_DENSE_GRANULE		20	0.44129857	1.4439718	0.0	0.022912381	1.0	1614	tags=20%, list=9%, signal=22%
GO_ESTROGEN_METABOLIC_PROCESS	GO_ESTROGEN_METABOLIC_PROCESS		27	0.4655696	1.4436224	0.0	0.023334533	1.0	3398	tags=33%, list=18%, signal=41%
GO_GLYCOPROTEIN_COMPLEX	GO_GLYCOPROTEIN_COMPLEX		19	0.532278	1.4434497	0.0	0.023309814	1.0	2767	tags=32%, list=15%, signal=37%
GO_EARLY_ENDOSOME_MEMBRANE	GO_EARLY_ENDOSOME_MEMBRANE		115	0.36071643	1.4427725	0.0	0.023285147	1.0	2305	tags=17%, list=12%, signal=19%
GO_REGULATION_OF_LIPOPROTEIN_PARTICLE_CLEARANCE	GO_REGULATION_OF_LIPOPROTEIN_PARTICLE_CLEARANCE		15	0.537308	1.4425675	0.0	0.023260532	1.0	1410	tags=20%, list=8%, signal=22%
GO_PHOSPHATIDYLINOSITOL_ACYL_CHAIN_REMODELING	GO_PHOSPHATIDYLINOSITOL_ACYL_CHAIN_REMODELING		15	0.63172567	1.441949	0.0	0.023476198	1.0	3969	tags=40%, list=21%, signal=51%
GO_NEGATIVE_REGULATION_OF_WOUND_HEALING	GO_NEGATIVE_REGULATION_OF_WOUND_HEALING		68	0.47047347	1.4416763	0.0	0.023451433	1.0	2892	tags=31%, list=16%, signal=36%
GO_AMINO_ACID_TRANSPORT	GO_AMINO_ACID_TRANSPORT		132	0.5007537	1.4415096	0.0	0.02342672	1.0	2531	tags=23%, list=14%, signal=26%
GO_MODULATION_BY_SYMBIONT_OF_HOST_CELLULAR_PROCESS	GO_MODULATION_BY_SYMBIONT_OF_HOST_CELLULAR_PROCESS		23	0.47219592	1.4414465	0.0	0.0235782	1.0	1460	tags=17%, list=8%, signal=19%
GO_CELL_MATURATION	GO_CELL_MATURATION		146	0.41632178	1.440405	0.0	0.023932839	1.0	3110	tags=21%, list=17%, signal=25%
GO_PEPTIDE_HORMONE_PROCESSING	GO_PEPTIDE_HORMONE_PROCESSING		28	0.39708146	1.4401369	0.0	0.023907699	1.0	3235	tags=21%, list=17%, signal=26%
GO_NEPHRON_DEVELOPMENT	GO_NEPHRON_DEVELOPMENT		136	0.29858744	1.4397789	0.0	0.02412133	1.0	3288	tags=21%, list=18%, signal=26%
GO_O_ACYLTRANSFERASE_ACTIVITY	GO_O_ACYLTRANSFERASE_ACTIVITY		30	0.5254612	1.4392356	0.0	0.024096046	1.0	3656	tags=33%, list=20%, signal=41%
GO_NEGATIVE_REGULATION_OF_DEPHOSPHORYLATION	GO_NEGATIVE_REGULATION_OF_DEPHOSPHORYLATION		74	0.41199246	1.4391748	0.0	0.024070814	1.0	2267	tags=18%, list=12%, signal=20%
GO_NEGATIVE_REGULATION_OF_RELEASE_OF_CYTOCHROME_C_FROM_MITOCHONDRIA	GO_NEGATIVE_REGULATION_OF_RELEASE_OF_CYTOCHROME_C_FROM_MITOCHONDRIA		17	0.4673256	1.4391638	0.0	0.024045635	1.0	1335	tags=18%, list=7%, signal=19%
GO_CHONDROITIN_SULFATE_PROTEOGLYCAN_METABOLIC_PROCESS	GO_CHONDROITIN_SULFATE_PROTEOGLYCAN_METABOLIC_PROCESS		34	0.3866738	1.4391342	0.0	0.024020508	1.0	3367	tags=32%, list=18%, signal=39%
GO_POLYSACCHARIDE_BINDING	GO_POLYSACCHARIDE_BINDING		17	0.56517375	1.4384737	0.0	0.023995437	1.0	3124	tags=47%, list=17%, signal=56%
GO_THIOESTER_METABOLIC_PROCESS	GO_THIOESTER_METABOLIC_PROCESS		86	0.3814308	1.4372805	0.0	0.024207635	1.0	2415	tags=21%, list=13%, signal=24%
GO_POSITIVE_REGULATION_OF_NEURON_DIFFERENTIATION	GO_POSITIVE_REGULATION_OF_NEURON_DIFFERENTIATION		314	0.29516137	1.437198	0.0	0.024182418	1.0	3367	tags=20%, list=18%, signal=24%
GO_POSITIVE_REGULATION_OF_PEPTIDYL_TYROSINE_PHOSPHORYLATION	GO_POSITIVE_REGULATION_OF_PEPTIDYL_TYROSINE_PHOSPHORYLATION		175	0.3251156	1.4370068	0.0	0.024358613	1.0	2543	tags=19%, list=14%, signal=22%
GO_POSITIVE_REGULATION_OF_RESPONSE_TO_WOUNDING	GO_POSITIVE_REGULATION_OF_RESPONSE_TO_WOUNDING		61	0.5045169	1.4369258	0.0	0.024333293	1.0	2993	tags=28%, list=16%, signal=33%
GO_NEGATIVE_REGULATION_OF_LEUKOCYTE_MIGRATION	GO_NEGATIVE_REGULATION_OF_LEUKOCYTE_MIGRATION		38	0.40489054	1.4368659	0.0	0.024308024	1.0	1099	tags=16%, list=6%, signal=17%
GO_FATTY_ACID_HOMEOSTASIS	GO_FATTY_ACID_HOMEOSTASIS		15	0.6223344	1.4367645	0.0	0.02428281	1.0	2271	tags=27%, list=12%, signal=30%
GO_NEURAL_TUBE_PATTERNING	GO_NEURAL_TUBE_PATTERNING		33	0.29452738	1.4367099	0.0	0.024257647	1.0	4122	tags=18%, list=22%, signal=23%
GO_RESPONSE_TO_ZINC_ION	GO_RESPONSE_TO_ZINC_ION		49	0.43797967	1.4365609	0.0	0.024468035	1.0	2508	tags=29%, list=13%, signal=33%
GO_CIRCULATORY_SYSTEM_PROCESS	GO_CIRCULATORY_SYSTEM_PROCESS		486	0.30643386	1.4364779	0.0	0.024615774	1.0	3160	tags=18%, list=17%, signal=21%
GO_ANIMAL_ORGAN_REGENERATION	GO_ANIMAL_ORGAN_REGENERATION		66	0.4353212	1.4363861	0.0	0.024590343	1.0	2515	tags=27%, list=13%, signal=31%
GO_POSITIVE_REGULATION_OF_ALCOHOL_BIOSYNTHETIC_PROCESS	GO_POSITIVE_REGULATION_OF_ALCOHOL_BIOSYNTHETIC_PROCESS		23	0.4344712	1.4361539	0.0	0.024564967	1.0	2065	tags=30%, list=11%, signal=34%
GO_NUCLEOTIDE_SUGAR_METABOLIC_PROCESS	GO_NUCLEOTIDE_SUGAR_METABOLIC_PROCESS		34	0.5585669	1.4360337	0.0	0.024539642	1.0	3149	tags=44%, list=17%, signal=53%
GO_POSITIVE_REGULATION_OF_DENDRITIC_SPINE_DEVELOPMENT	GO_POSITIVE_REGULATION_OF_DENDRITIC_SPINE_DEVELOPMENT		37	0.41995442	1.43414	0.0	0.0246867	1.0	869	tags=8%, list=5%, signal=8%
GO_PEPTIDE_HORMONE_SECRETION	GO_PEPTIDE_HORMONE_SECRETION		216	0.28824416	1.4334377	0.0	0.024851033	1.0	2863	tags=16%, list=15%, signal=18%
GO_CARDIAC_MUSCLE_CONTRACTION	GO_CARDIAC_MUSCLE_CONTRACTION		126	0.341002	1.4327391	0.0	0.02501503	1.0	3134	tags=18%, list=17%, signal=22%
GO_COLLAGEN_FIBRIL_ORGANIZATION	GO_COLLAGEN_FIBRIL_ORGANIZATION		45	0.3694871	1.4327321	0.0	0.024989346	1.0	3159	tags=18%, list=17%, signal=21%
GO_RESPONSE_TO_ENDOPLASMIC_RETICULUM_STRESS	GO_RESPONSE_TO_ENDOPLASMIC_RETICULUM_STRESS		227	0.4124716	1.4321661	0.0	0.025430374	1.0	2398	tags=25%, list=13%, signal=28%
GO_PROTEIN_LOCALIZATION_TO_PLASMA_MEMBRANE	GO_PROTEIN_LOCALIZATION_TO_PLASMA_MEMBRANE		227	0.38478264	1.4319186	0.0	0.02540432	1.0	1958	tags=16%, list=11%, signal=18%
GO_ZINC_ION_TRANSMEMBRANE_TRANSPORTER_ACTIVITY	GO_ZINC_ION_TRANSMEMBRANE_TRANSPORTER_ACTIVITY		20	0.44780782	1.4317156	0.0	0.025378317	1.0	3170	tags=30%, list=17%, signal=36%
GO_ESTROUS_CYCLE	GO_ESTROUS_CYCLE		15	0.5539939	1.4311838	0.0	0.025352368	1.0	2429	tags=40%, list=13%, signal=46%
GO_DENDRITE_MORPHOGENESIS	GO_DENDRITE_MORPHOGENESIS		126	0.3826856	1.4310298	0.0	0.025326472	1.0	3169	tags=23%, list=17%, signal=28%
GO_NEGATIVE_REGULATION_OF_TUMOR_NECROSIS_FACTOR_SUPERFAMILY_CYTOKINE_PRODUCTION	GO_NEGATIVE_REGULATION_OF_TUMOR_NECROSIS_FACTOR_SUPERFAMILY_CYTOKINE_PRODUCTION		53	0.44442052	1.4309812	0.0	0.025300628	1.0	1612	tags=21%, list=9%, signal=23%
GO_REGULATION_OF_LIPID_METABOLIC_PROCESS	GO_REGULATION_OF_LIPID_METABOLIC_PROCESS		342	0.36166725	1.430101	0.0	0.025935894	1.0	3155	tags=25%, list=17%, signal=30%
GO_HORMONE_TRANSPORT	GO_HORMONE_TRANSPORT		273	0.3224527	1.4292026	0.0	0.026267683	1.0	2863	tags=16%, list=15%, signal=19%
GO_AMINO_ACID_TRANSMEMBRANE_TRANSPORTER_ACTIVITY	GO_AMINO_ACID_TRANSMEMBRANE_TRANSPORTER_ACTIVITY		63	0.5954053	1.4290403	0.0	0.026411183	1.0	2280	tags=25%, list=12%, signal=29%
GO_INTERCALATED_DISC	GO_INTERCALATED_DISC		46	0.36684334	1.428963	0.0	0.026384342	1.0	2506	tags=22%, list=13%, signal=25%
GO_NEGATIVE_REGULATION_OF_FAT_CELL_DIFFERENTIATION	GO_NEGATIVE_REGULATION_OF_FAT_CELL_DIFFERENTIATION		41	0.37738895	1.4287324	0.0	0.026357556	1.0	2450	tags=22%, list=13%, signal=25%
GO_INTRINSIC_COMPONENT_OF_ORGANELLE_MEMBRANE	GO_INTRINSIC_COMPONENT_OF_ORGANELLE_MEMBRANE		271	0.36617726	1.4286348	0.0	0.026561549	1.0	2170	tags=20%, list=12%, signal=22%
GO_SMALL_MOLECULE_CATABOLIC_PROCESS	GO_SMALL_MOLECULE_CATABOLIC_PROCESS		383	0.36045444	1.4285169	0.0	0.02653464	1.0	1807	tags=19%, list=10%, signal=21%
GO_REGULATION_OF_CD4_POSITIVE_ALPHA_BETA_T_CELL_DIFFERENTIATION	GO_REGULATION_OF_CD4_POSITIVE_ALPHA_BETA_T_CELL_DIFFERENTIATION		40	0.42852888	1.4278582	0.0	0.026507782	1.0	2521	tags=20%, list=14%, signal=23%
GO_REGULATION_OF_OXIDATIVE_STRESS_INDUCED_CELL_DEATH	GO_REGULATION_OF_OXIDATIVE_STRESS_INDUCED_CELL_DEATH		58	0.41995373	1.4273545	0.0	0.026650172	1.0	2727	tags=31%, list=15%, signal=36%
GO_ION_GATED_CHANNEL_ACTIVITY	GO_ION_GATED_CHANNEL_ACTIVITY		31	0.45532867	1.4272587	0.0	0.026623253	1.0	3219	tags=26%, list=17%, signal=31%
GO_REGULATION_OF_MEMBRANE_POTENTIAL	GO_REGULATION_OF_MEMBRANE_POTENTIAL		382	0.30076832	1.4270291	0.0	0.026596388	1.0	2539	tags=12%, list=14%, signal=13%
GO_PEPTIDE_BINDING	GO_PEPTIDE_BINDING		252	0.38703698	1.4261179	0.0	0.026569577	1.0	2063	tags=18%, list=11%, signal=20%
GO_REGULATION_OF_EPITHELIAL_CELL_APOPTOTIC_PROCESS	GO_REGULATION_OF_EPITHELIAL_CELL_APOPTOTIC_PROCESS		67	0.43170962	1.4256823	0.0	0.026711334	1.0	2939	tags=28%, list=16%, signal=34%
GO_OSSIFICATION	GO_OSSIFICATION		344	0.31434134	1.425383	0.0	0.02668446	1.0	2764	tags=20%, list=15%, signal=23%
GO_POSITIVE_REGULATION_OF_DNA_REPLICATION	GO_POSITIVE_REGULATION_OF_DNA_REPLICATION		30	0.51263446	1.4251273	0.0	0.026886279	1.0	2993	tags=30%, list=16%, signal=36%
GO_SHORT_CHAIN_FATTY_ACID_METABOLIC_PROCESS	GO_SHORT_CHAIN_FATTY_ACID_METABOLIC_PROCESS		15	0.6319977	1.4245392	0.0	0.027195292	1.0	3016	tags=47%, list=16%, signal=56%
GO_COFACTOR_TRANSPORT	GO_COFACTOR_TRANSPORT		36	0.49600273	1.4244875	0.0	0.027168013	1.0	1942	tags=28%, list=10%, signal=31%
GO_REGULATION_OF_CARDIAC_CONDUCTION	GO_REGULATION_OF_CARDIAC_CONDUCTION		66	0.40845686	1.4238137	0.0	0.027308458	1.0	3120	tags=23%, list=17%, signal=27%
GO_NEURAL_RETINA_DEVELOPMENT	GO_NEURAL_RETINA_DEVELOPMENT		67	0.41541106	1.4235413	0.0	0.027281124	1.0	1507	tags=10%, list=8%, signal=11%
GO_CARDIAC_RIGHT_VENTRICLE_MORPHOGENESIS	GO_CARDIAC_RIGHT_VENTRICLE_MORPHOGENESIS		18	0.41747272	1.423124	0.0	0.027253842	1.0	1263	tags=11%, list=7%, signal=12%
GO_NEGATIVE_REGULATION_OF_RESPONSE_TO_OXIDATIVE_STRESS	GO_NEGATIVE_REGULATION_OF_RESPONSE_TO_OXIDATIVE_STRESS		44	0.45268232	1.4230038	0.0	0.027226616	1.0	2727	tags=32%, list=15%, signal=37%
GO_RESPONSE_TO_GLUCAGON	GO_RESPONSE_TO_GLUCAGON		36	0.44712946	1.4217714	0.0	0.028013643	1.0	1704	tags=17%, list=9%, signal=18%
GO_NEGATIVE_REGULATION_OF_CARBOHYDRATE_METABOLIC_PROCESS	GO_NEGATIVE_REGULATION_OF_CARBOHYDRATE_METABOLIC_PROCESS		39	0.37184215	1.4217712	0.0	0.027985713	1.0	1805	tags=13%, list=10%, signal=14%
GO_MOLTING_CYCLE_PROCESS	GO_MOLTING_CYCLE_PROCESS		79	0.35109955	1.4201899	0.0	0.02818443	1.0	4052	tags=28%, list=22%, signal=35%
GO_NEGATIVE_REGULATION_OF_CELL_MOTILITY	GO_NEGATIVE_REGULATION_OF_CELL_MOTILITY		234	0.3350034	1.4200387	0.0	0.028156387	1.0	1957	tags=16%, list=11%, signal=17%
GO_REGULATION_OF_SYNAPTIC_TRANSMISSION_GLUTAMATERGIC	GO_REGULATION_OF_SYNAPTIC_TRANSMISSION_GLUTAMATERGIC		66	0.33363283	1.418673	0.0	0.028580671	1.0	2271	tags=11%, list=12%, signal=12%
GO_ORGANOPHOSPHATE_CATABOLIC_PROCESS	GO_ORGANOPHOSPHATE_CATABOLIC_PROCESS		115	0.3512927	1.4181459	0.0	0.028901592	1.0	2064	tags=20%, list=11%, signal=22%
GO_APOPTOTIC_CELL_CLEARANCE	GO_APOPTOTIC_CELL_CLEARANCE		44	0.45341474	1.4173372	0.0	0.029055879	1.0	1689	tags=23%, list=9%, signal=25%
GO_HEPARAN_SULFATE_SULFOTRANSFERASE_ACTIVITY	GO_HEPARAN_SULFATE_SULFOTRANSFERASE_ACTIVITY		15	0.43997517	1.4171189	0.0	0.02902708	1.0	1524	tags=13%, list=8%, signal=15%
GO_CONNECTIVE_TISSUE_DEVELOPMENT	GO_CONNECTIVE_TISSUE_DEVELOPMENT		239	0.30671674	1.416825	0.0	0.029223586	1.0	2789	tags=17%, list=15%, signal=20%
GO_RESPONSE_TO_INTERLEUKIN_7	GO_RESPONSE_TO_INTERLEUKIN_7		26	0.4840729	1.4167864	0.0	0.02919468	1.0	1346	tags=23%, list=7%, signal=25%
GO_REGULATION_OF_APPETITE	GO_REGULATION_OF_APPETITE		21	0.62507963	1.415811	0.0	0.029747188	1.0	1723	tags=24%, list=9%, signal=26%
GO_BRUSH_BORDER_MEMBRANE	GO_BRUSH_BORDER_MEMBRANE		49	0.5164945	1.4154701	0.0	0.029899877	1.0	2508	tags=24%, list=13%, signal=28%
GO_CELLULAR_RESPONSE_TO_ALCOHOL	GO_CELLULAR_RESPONSE_TO_ALCOHOL		79	0.33887696	1.4150356	0.0	0.03003541	1.0	1348	tags=14%, list=7%, signal=15%
GO_REGULATION_OF_NEURONAL_SYNAPTIC_PLASTICITY	GO_REGULATION_OF_NEURONAL_SYNAPTIC_PLASTICITY		45	0.4071234	1.4145008	0.0	0.030635776	1.0	629	tags=7%, list=3%, signal=7%
GO_POSITIVE_REGULATION_OF_T_CELL_CYTOKINE_PRODUCTION	GO_POSITIVE_REGULATION_OF_T_CELL_CYTOKINE_PRODUCTION		18	0.5877993	1.414495	0.0	0.030605625	1.0	1851	tags=33%, list=10%, signal=37%
GO_DNA_DEPENDENT_DNA_REPLICATION_MAINTENANCE_OF_FIDELITY	GO_DNA_DEPENDENT_DNA_REPLICATION_MAINTENANCE_OF_FIDELITY		26	0.647474	1.4142475	0.0	0.03057553	1.0	2014	tags=35%, list=11%, signal=39%
GO_CHONDROCYTE_DEVELOPMENT_INVOLVED_IN_ENDOCHONDRAL_BONE_MORPHOGENESIS	GO_CHONDROCYTE_DEVELOPMENT_INVOLVED_IN_ENDOCHONDRAL_BONE_MORPHOGENESIS		21	0.57960397	1.4142185	0.0	0.030545495	1.0	5871	tags=48%, list=32%, signal=69%
GO_QUINONE_METABOLIC_PROCESS	GO_QUINONE_METABOLIC_PROCESS		28	0.5781582	1.4138823	0.0	0.03051552	1.0	2579	tags=43%, list=14%, signal=50%
GO_NONRIBOSOMAL_PEPTIDE_BIOSYNTHETIC_PROCESS	GO_NONRIBOSOMAL_PEPTIDE_BIOSYNTHETIC_PROCESS		15	0.5947551	1.4128925	0.0	0.030485602	1.0	1605	tags=33%, list=9%, signal=36%
GO_RESPONSE_TO_LEUKEMIA_INHIBITORY_FACTOR	GO_RESPONSE_TO_LEUKEMIA_INHIBITORY_FACTOR		84	0.43801597	1.4127344	0.0	0.030455742	1.0	2134	tags=19%, list=11%, signal=21%
GO_REGULATION_OF_INCLUSION_BODY_ASSEMBLY	GO_REGULATION_OF_INCLUSION_BODY_ASSEMBLY		16	0.55489856	1.4121963	0.0	0.030992724	1.0	2542	tags=44%, list=14%, signal=51%
GO_SUBSTRATE_ADHESION_DEPENDENT_CELL_SPREADING	GO_SUBSTRATE_ADHESION_DEPENDENT_CELL_SPREADING		83	0.41551986	1.4120176	0.0	0.030962428	1.0	2649	tags=28%, list=14%, signal=32%
GO_PHAGOSOME_MATURATION	GO_PHAGOSOME_MATURATION		38	0.43283558	1.4115567	0.0	0.031259008	1.0	1043	tags=21%, list=6%, signal=22%
GO_CILIUM	GO_CILIUM		408	0.26521277	1.4114411	0.0	0.031228513	1.0	2815	tags=14%, list=15%, signal=16%
GO_REGULATION_OF_CELLULAR_RESPONSE_TO_DRUG	GO_REGULATION_OF_CELLULAR_RESPONSE_TO_DRUG		31	0.5020051	1.4102939	0.0	0.031419802	1.0	3141	tags=26%, list=17%, signal=31%
GO_RESPONSE_TO_CHEMOKINE	GO_RESPONSE_TO_CHEMOKINE		83	0.5325657	1.4099576	0.0	0.03138921	1.0	1946	tags=28%, list=10%, signal=31%
GO_DENDRITE_DEVELOPMENT	GO_DENDRITE_DEVELOPMENT		213	0.3161356	1.4093105	0.0	0.031684224	1.0	2356	tags=13%, list=13%, signal=15%
GO_BONE_MINERALIZATION	GO_BONE_MINERALIZATION		98	0.34007815	1.4092996	0.0	0.031653434	1.0	2425	tags=18%, list=13%, signal=21%
GO_REGULATION_OF_HORMONE_BIOSYNTHETIC_PROCESS	GO_REGULATION_OF_HORMONE_BIOSYNTHETIC_PROCESS		27	0.5186856	1.4087756	0.0	0.03178516	1.0	3439	tags=41%, list=18%, signal=50%
GO_REGULATION_OF_RESPONSE_TO_ENDOPLASMIC_RETICULUM_STRESS	GO_REGULATION_OF_RESPONSE_TO_ENDOPLASMIC_RETICULUM_STRESS		66	0.50859284	1.4085875	0.0	0.03175433	1.0	2307	tags=32%, list=12%, signal=36%
GO_NEGATIVE_REGULATION_OF_OXIDATIVE_STRESS_INDUCED_NEURON_DEATH	GO_NEGATIVE_REGULATION_OF_OXIDATIVE_STRESS_INDUCED_NEURON_DEATH		17	0.51694477	1.4079801	0.0	0.031911068	1.0	1727	tags=29%, list=9%, signal=32%
GO_POSITIVE_REGULATION_OF_UBIQUITIN_DEPENDENT_PROTEIN_CATABOLIC_PROCESS	GO_POSITIVE_REGULATION_OF_UBIQUITIN_DEPENDENT_PROTEIN_CATABOLIC_PROCESS		85	0.35687009	1.4078712	0.0	0.031880178	1.0	2090	tags=20%, list=11%, signal=22%
GO_PHOSPHOLIPASE_A2_ACTIVITY	GO_PHOSPHOLIPASE_A2_ACTIVITY		24	0.49943587	1.4076785	0.0	0.0320277	1.0	4175	tags=46%, list=22%, signal=59%
GO_STEROID_BIOSYNTHETIC_PROCESS	GO_STEROID_BIOSYNTHETIC_PROCESS		173	0.44626847	1.4076701	0.0	0.031996757	1.0	2228	tags=21%, list=12%, signal=23%
GO_UDP_GLYCOSYLTRANSFERASE_ACTIVITY	GO_UDP_GLYCOSYLTRANSFERASE_ACTIVITY		117	0.31677437	1.4073509	0.0	0.03196587	1.0	3131	tags=21%, list=17%, signal=26%
GO_AXON_EXTENSION	GO_AXON_EXTENSION		115	0.34859625	1.4073433	0.0	0.031935044	1.0	2361	tags=19%, list=13%, signal=22%
GO_LOW_DENSITY_LIPOPROTEIN_PARTICLE_CLEARANCE	GO_LOW_DENSITY_LIPOPROTEIN_PARTICLE_CLEARANCE		31	0.42422897	1.4066143	0.0	0.032065485	1.0	2218	tags=23%, list=12%, signal=26%
GO_MULTICELLULAR_ORGANISM_GROWTH	GO_MULTICELLULAR_ORGANISM_GROWTH		127	0.33059698	1.4063158	0.0	0.032034624	1.0	1752	tags=13%, list=9%, signal=15%
GO_INTERMEDIATE_FILAMENT_CYTOSKELETON	GO_INTERMEDIATE_FILAMENT_CYTOSKELETON		164	0.29435048	1.4062257	0.0	0.03200382	1.0	3986	tags=21%, list=21%, signal=26%
GO_NEGATIVE_REGULATION_OF_DNA_BINDING	GO_NEGATIVE_REGULATION_OF_DNA_BINDING		50	0.38145766	1.4055743	0.0	0.03213382	1.0	2020	tags=16%, list=11%, signal=18%
GO_CALCIUM_DEPENDENT_PHOSPHOLIPASE_A2_ACTIVITY	GO_CALCIUM_DEPENDENT_PHOSPHOLIPASE_A2_ACTIVITY		15	0.68772864	1.404069	0.0	0.03263498	1.0	1464	tags=20%, list=8%, signal=22%
GO_RESPONSE_TO_INSECTICIDE	GO_RESPONSE_TO_INSECTICIDE		16	0.4894602	1.4037713	0.0	0.03298224	1.0	1914	tags=19%, list=10%, signal=21%
GO_ALCOHOL_BIOSYNTHETIC_PROCESS	GO_ALCOHOL_BIOSYNTHETIC_PROCESS		150	0.39371112	1.403684	0.0	0.033168554	1.0	2170	tags=22%, list=12%, signal=25%
GO_NEGATIVE_REGULATION_OF_CELLULAR_PROTEIN_LOCALIZATION	GO_NEGATIVE_REGULATION_OF_CELLULAR_PROTEIN_LOCALIZATION		87	0.39277545	1.403499	0.0	0.033296943	1.0	2568	tags=25%, list=14%, signal=29%
GO_ACTIN_MEDIATED_CELL_CONTRACTION	GO_ACTIN_MEDIATED_CELL_CONTRACTION		108	0.28244603	1.403375	0.0	0.03326511	1.0	4212	tags=22%, list=23%, signal=29%
GO_PIGMENTATION	GO_PIGMENTATION		82	0.32114375	1.4024538	0.0	0.03357798	1.0	2978	tags=26%, list=16%, signal=30%
GO_FOLIC_ACID_CONTAINING_COMPOUND_METABOLIC_PROCESS	GO_FOLIC_ACID_CONTAINING_COMPOUND_METABOLIC_PROCESS		25	0.4888392	1.4020574	0.0	0.033773366	1.0	1942	tags=20%, list=10%, signal=22%
GO_PEPTIDYL_PROLINE_MODIFICATION	GO_PEPTIDYL_PROLINE_MODIFICATION		40	0.43709993	1.401047	0.0	0.033958036	1.0	1659	tags=15%, list=9%, signal=16%
GO_PURINE_CONTAINING_COMPOUND_BIOSYNTHETIC_PROCESS	GO_PURINE_CONTAINING_COMPOUND_BIOSYNTHETIC_PROCESS		156	0.39147222	1.4005039	0.0	0.03408506	1.0	2128	tags=20%, list=11%, signal=22%
GO_REGULATION_OF_CHOLESTEROL_METABOLIC_PROCESS	GO_REGULATION_OF_CHOLESTEROL_METABOLIC_PROCESS		51	0.4952624	1.3993522	0.0	0.034052633	1.0	1816	tags=24%, list=10%, signal=26%
GO_RETINA_HOMEOSTASIS	GO_RETINA_HOMEOSTASIS		51	0.3844393	1.3993068	0.0	0.03402026	1.0	3644	tags=25%, list=20%, signal=32%
GO_POSITIVE_REGULATION_OF_LOCOMOTION	GO_POSITIVE_REGULATION_OF_LOCOMOTION		476	0.33230865	1.3992172	0.0	0.033987954	1.0	2508	tags=20%, list=13%, signal=22%
GO_PROTEIN_HOMOOLIGOMERIZATION	GO_PROTEIN_HOMOOLIGOMERIZATION		271	0.33640653	1.3985498	0.0	0.033955704	1.0	2548	tags=19%, list=14%, signal=22%
GO_OVULATION_CYCLE	GO_OVULATION_CYCLE		66	0.38714245	1.398121	0.0	0.03392352	1.0	2429	tags=20%, list=13%, signal=23%
GO_REGULATION_OF_CHOLESTEROL_BIOSYNTHETIC_PROCESS	GO_REGULATION_OF_CHOLESTEROL_BIOSYNTHETIC_PROCESS		40	0.51405096	1.3980176	0.0	0.034049857	1.0	2154	tags=28%, list=12%, signal=31%
GO_DEVELOPMENTAL_GROWTH_INVOLVED_IN_MORPHOGENESIS	GO_DEVELOPMENTAL_GROWTH_INVOLVED_IN_MORPHOGENESIS		210	0.34517893	1.3974744	0.0	0.03401764	1.0	2439	tags=16%, list=13%, signal=18%
GO_CALCIUM_RELEASE_CHANNEL_ACTIVITY	GO_CALCIUM_RELEASE_CHANNEL_ACTIVITY		21	0.5717734	1.3961377	0.0	0.034301806	1.0	1173	tags=24%, list=6%, signal=25%
GO_PROTEIN_HOMOTRIMERIZATION	GO_PROTEIN_HOMOTRIMERIZATION		26	0.47824144	1.396099	0.0	0.034269415	1.0	2321	tags=35%, list=12%, signal=39%
GO_CELL_DEATH_IN_RESPONSE_TO_HYDROGEN_PEROXIDE	GO_CELL_DEATH_IN_RESPONSE_TO_HYDROGEN_PEROXIDE		21	0.506682	1.3960681	0.0	0.034237087	1.0	3249	tags=38%, list=17%, signal=46%
GO_RESPONSE_TO_PROGESTERONE	GO_RESPONSE_TO_PROGESTERONE		41	0.46449655	1.3953472	0.0	0.03441923	1.0	3075	tags=27%, list=17%, signal=32%
GO_METALLOEXOPEPTIDASE_ACTIVITY	GO_METALLOEXOPEPTIDASE_ACTIVITY		50	0.33690378	1.395297	0.0	0.03438682	1.0	1717	tags=14%, list=9%, signal=15%
GO_COCHLEA_DEVELOPMENT	GO_COCHLEA_DEVELOPMENT		44	0.3120279	1.3952883	0.0	0.034354474	1.0	1287	tags=7%, list=7%, signal=7%
GO_LIPOPROTEIN_METABOLIC_PROCESS	GO_LIPOPROTEIN_METABOLIC_PROCESS		110	0.3635232	1.3949081	0.0	0.034535993	1.0	1775	tags=14%, list=10%, signal=15%
GO_PATHWAY_RESTRICTED_SMAD_PROTEIN_PHOSPHORYLATION	GO_PATHWAY_RESTRICTED_SMAD_PROTEIN_PHOSPHORYLATION		60	0.4791262	1.3948746	0.0	0.034503568	1.0	2425	tags=17%, list=13%, signal=19%
GO_NEGATIVE_REGULATION_OF_DNA_DEPENDENT_DNA_REPLICATION	GO_NEGATIVE_REGULATION_OF_DNA_DEPENDENT_DNA_REPLICATION		16	0.5040639	1.3939625	0.0	0.03570539	1.0	1666	tags=25%, list=9%, signal=27%
GO_INTERLEUKIN_13_PRODUCTION	GO_INTERLEUKIN_13_PRODUCTION		23	0.4574358	1.3937759	0.0	0.035671927	1.0	1450	tags=17%, list=8%, signal=19%
GO_LIPID_DROPLET	GO_LIPID_DROPLET		56	0.41110024	1.393568	0.0	0.03563853	1.0	1613	tags=27%, list=9%, signal=29%
GO_DEVELOPMENTAL_MATURATION	GO_DEVELOPMENTAL_MATURATION		239	0.32760563	1.3929416	0.0	0.03578621	1.0	3110	tags=19%, list=17%, signal=23%
GO_DENDRITIC_SPINE_MAINTENANCE	GO_DENDRITIC_SPINE_MAINTENANCE		17	0.47796237	1.3899614	0.0	0.037173893	1.0	3604	tags=41%, list=19%, signal=51%
GO_POSITIVE_REGULATION_OF_HEART_RATE	GO_POSITIVE_REGULATION_OF_HEART_RATE		23	0.31515825	1.3883146	0.0	0.037139185	1.0	4488	tags=30%, list=24%, signal=40%
GO_EXCITATORY_EXTRACELLULAR_LIGAND_GATED_ION_CHANNEL_ACTIVITY	GO_EXCITATORY_EXTRACELLULAR_LIGAND_GATED_ION_CHANNEL_ACTIVITY		28	0.39610657	1.3881339	0.0	0.037260633	1.0	1906	tags=14%, list=10%, signal=16%
GO_POSITIVE_REGULATION_OF_GLYCOPROTEIN_BIOSYNTHETIC_PROCESS	GO_POSITIVE_REGULATION_OF_GLYCOPROTEIN_BIOSYNTHETIC_PROCESS		16	0.4127106	1.3873287	0.0	0.037406247	1.0	2817	tags=31%, list=15%, signal=37%
GO_GLIAL_CELL_MIGRATION	GO_GLIAL_CELL_MIGRATION		39	0.4143571	1.3872232	0.0	0.037371423	1.0	1328	tags=18%, list=7%, signal=19%
GO_POSITIVE_REGULATION_OF_RECEPTOR_MEDIATED_ENDOCYTOSIS	GO_POSITIVE_REGULATION_OF_RECEPTOR_MEDIATED_ENDOCYTOSIS		48	0.4653309	1.3868219	0.0	0.03777	1.0	2449	tags=19%, list=13%, signal=22%
GO_FEMALE_SEX_DIFFERENTIATION	GO_FEMALE_SEX_DIFFERENTIATION		111	0.38354897	1.3867967	0.0	0.037734896	1.0	2933	tags=24%, list=16%, signal=29%
GO_CYCLIC_NUCLEOTIDE_METABOLIC_PROCESS	GO_CYCLIC_NUCLEOTIDE_METABOLIC_PROCESS		37	0.33929357	1.3861206	0.0	0.03808232	1.0	2727	tags=11%, list=15%, signal=13%
GO_REGULATION_OF_CELLULAR_RESPONSE_TO_TRANSFORMING_GROWTH_FACTOR_BETA_STIMULUS	GO_REGULATION_OF_CELLULAR_RESPONSE_TO_TRANSFORMING_GROWTH_FACTOR_BETA_STIMULUS		100	0.3625151	1.3853071	0.0	0.03838172	1.0	2394	tags=18%, list=13%, signal=21%
GO_DORSAL_VENTRAL_NEURAL_TUBE_PATTERNING	GO_DORSAL_VENTRAL_NEURAL_TUBE_PATTERNING		20	0.3915091	1.3852471	0.0	0.038346153	1.0	4122	tags=25%, list=22%, signal=32%
GO_ENDOTHELIUM_DEVELOPMENT	GO_ENDOTHELIUM_DEVELOPMENT		105	0.36152995	1.3852353	0.0	0.038310647	1.0	2506	tags=24%, list=13%, signal=27%
GO_EMBRYONIC_PATTERN_SPECIFICATION	GO_EMBRYONIC_PATTERN_SPECIFICATION		50	0.5124236	1.3845522	0.0	0.03827521	1.0	1824	tags=14%, list=10%, signal=15%
GO_SULFATE_TRANSPORT	GO_SULFATE_TRANSPORT		15	0.52555007	1.3844521	0.0	0.038239833	1.0	383	tags=7%, list=2%, signal=7%
GO_SPECIFICATION_OF_ANIMAL_ORGAN_IDENTITY	GO_SPECIFICATION_OF_ANIMAL_ORGAN_IDENTITY		33	0.38364658	1.3841741	0.0	0.03820452	1.0	391	tags=6%, list=2%, signal=6%
GO_REGULATION_OF_URINE_VOLUME	GO_REGULATION_OF_URINE_VOLUME		21	0.4096982	1.3838298	0.0	0.038169276	1.0	2983	tags=19%, list=16%, signal=23%
GO_NEGATIVE_REGULATION_OF_APOPTOTIC_SIGNALING_PATHWAY	GO_NEGATIVE_REGULATION_OF_APOPTOTIC_SIGNALING_PATHWAY		197	0.37985379	1.3837031	0.0	0.0381341	1.0	2459	tags=28%, list=13%, signal=32%
GO_NEGATIVE_REGULATION_OF_GENE_SILENCING	GO_NEGATIVE_REGULATION_OF_GENE_SILENCING		22	0.53878057	1.3835019	0.0	0.038098987	1.0	1833	tags=27%, list=10%, signal=30%
GO_REGULATION_OF_RECEPTOR_BINDING	GO_REGULATION_OF_RECEPTOR_BINDING		24	0.43461305	1.383313	0.0	0.038273223	1.0	520	tags=13%, list=3%, signal=13%
GO_GLYCOSYLCERAMIDE_METABOLIC_PROCESS	GO_GLYCOSYLCERAMIDE_METABOLIC_PROCESS		19	0.41192484	1.383006	0.0	0.038238045	1.0	1568	tags=26%, list=8%, signal=29%
GO_REGULATION_OF_ANIMAL_ORGAN_MORPHOGENESIS	GO_REGULATION_OF_ANIMAL_ORGAN_MORPHOGENESIS		238	0.37794125	1.3822246	0.0	0.03889684	1.0	2764	tags=20%, list=15%, signal=23%
GO_REGULATION_OF_STRIATED_MUSCLE_CONTRACTION	GO_REGULATION_OF_STRIATED_MUSCLE_CONTRACTION		85	0.35050938	1.3821774	0.0	0.03886115	1.0	3120	tags=20%, list=17%, signal=24%
GO_PROTEIN_KINASE_B_SIGNALING	GO_PROTEIN_KINASE_B_SIGNALING		225	0.34467414	1.3820341	0.0	0.038825534	1.0	2159	tags=16%, list=12%, signal=18%
GO_NEGATIVE_REGULATION_OF_EXTRINSIC_APOPTOTIC_SIGNALING_PATHWAY	GO_NEGATIVE_REGULATION_OF_EXTRINSIC_APOPTOTIC_SIGNALING_PATHWAY		96	0.41449222	1.3814856	0.0	0.038943216	1.0	2439	tags=25%, list=13%, signal=29%
GO_AMYLOID_FIBRIL_FORMATION	GO_AMYLOID_FIBRIL_FORMATION		18	0.5001488	1.3790352	0.0	0.039567858	1.0	754	tags=11%, list=4%, signal=12%
GO_CELLULAR_RESPONSE_TO_CADMIUM_ION	GO_CELLULAR_RESPONSE_TO_CADMIUM_ION		35	0.42989892	1.3788252	0.0	0.03953169	1.0	2508	tags=34%, list=13%, signal=40%
GO_NEGATIVE_REGULATION_OF_MYOBLAST_DIFFERENTIATION	GO_NEGATIVE_REGULATION_OF_MYOBLAST_DIFFERENTIATION		23	0.62252617	1.3788055	0.0	0.039495587	1.0	1947	tags=35%, list=10%, signal=39%
GO_BONE_RESORPTION	GO_BONE_RESORPTION		55	0.47778192	1.3780218	0.0	0.040125147	1.0	1552	tags=20%, list=8%, signal=22%
GO_FOREBRAIN_GENERATION_OF_NEURONS	GO_FOREBRAIN_GENERATION_OF_NEURONS		52	0.31333336	1.3776783	0.0	0.04008857	1.0	3581	tags=21%, list=19%, signal=26%
GO_PRI_MIRNA_TRANSCRIPTION_BY_RNA_POLYMERASE_II	GO_PRI_MIRNA_TRANSCRIPTION_BY_RNA_POLYMERASE_II		46	0.36842552	1.3776647	0.0	0.04025925	1.0	1727	tags=13%, list=9%, signal=14%
GO_EPITHELIAL_CELL_DEVELOPMENT	GO_EPITHELIAL_CELL_DEVELOPMENT		177	0.3537998	1.377624	0.0	0.040222615	1.0	2549	tags=19%, list=14%, signal=22%
GO_CIS_GOLGI_NETWORK	GO_CIS_GOLGI_NETWORK		42	0.43787155	1.3773739	0.0	0.04033817	1.0	3885	tags=36%, list=21%, signal=45%
GO_REGULATION_OF_PH	GO_REGULATION_OF_PH		85	0.4276958	1.3770244	0.0	0.040605493	1.0	3510	tags=32%, list=19%, signal=39%
GO_REGULATION_OF_SUBSTRATE_ADHESION_DEPENDENT_CELL_SPREADING	GO_REGULATION_OF_SUBSTRATE_ADHESION_DEPENDENT_CELL_SPREADING		45	0.4835683	1.3768904	0.0	0.040568646	1.0	2643	tags=24%, list=14%, signal=28%
GO_REGULATION_OF_PRODUCTION_OF_SMALL_RNA_INVOLVED_IN_GENE_SILENCING_BY_RNA	GO_REGULATION_OF_PRODUCTION_OF_SMALL_RNA_INVOLVED_IN_GENE_SILENCING_BY_RNA		17	0.4584926	1.3767425	0.0	0.040531866	1.0	1656	tags=24%, list=9%, signal=26%
GO_STEROL_BIOSYNTHETIC_PROCESS	GO_STEROL_BIOSYNTHETIC_PROCESS		69	0.46853074	1.3761332	0.0	0.040495154	1.0	2561	tags=28%, list=14%, signal=32%
GO_EUCHROMATIN	GO_EUCHROMATIN		24	0.4452805	1.3757248	0.0	0.040664386	1.0	606	tags=13%, list=3%, signal=13%
GO_AMIDE_TRANSMEMBRANE_TRANSPORTER_ACTIVITY	GO_AMIDE_TRANSMEMBRANE_TRANSPORTER_ACTIVITY		41	0.43775833	1.3750404	0.0	0.040778913	1.0	2998	tags=24%, list=16%, signal=29%
GO_ACTIN_FILAMENT_BUNDLE	GO_ACTIN_FILAMENT_BUNDLE		60	0.45117816	1.374269	0.0	0.040742073	1.0	2150	tags=23%, list=12%, signal=26%
GO_GOLGI_ASSOCIATED_VESICLE_MEMBRANE	GO_GOLGI_ASSOCIATED_VESICLE_MEMBRANE		89	0.4206856	1.3741642	0.0	0.040705305	1.0	2506	tags=21%, list=13%, signal=25%
GO_PROTEIN_LOCALIZATION_TO_SYNAPSE	GO_PROTEIN_LOCALIZATION_TO_SYNAPSE		73	0.29918584	1.3739339	0.0	0.04084309	1.0	3113	tags=14%, list=17%, signal=16%
GO_NEUROEPITHELIAL_CELL_DIFFERENTIATION	GO_NEUROEPITHELIAL_CELL_DIFFERENTIATION		43	0.3550563	1.3736432	0.0	0.04095704	1.0	4460	tags=37%, list=24%, signal=49%
GO_NEUTRAL_AMINO_ACID_TRANSPORT	GO_NEUTRAL_AMINO_ACID_TRANSPORT		34	0.4895913	1.3731366	0.0	0.040920176	1.0	2280	tags=26%, list=12%, signal=30%
GO_NEGATIVE_REGULATION_OF_CHEMOTAXIS	GO_NEGATIVE_REGULATION_OF_CHEMOTAXIS		51	0.45231444	1.3728347	0.0	0.041199703	1.0	1959	tags=22%, list=11%, signal=24%
GO_MONOSACCHARIDE_BINDING	GO_MONOSACCHARIDE_BINDING		65	0.4250142	1.3724972	0.0	0.041313026	1.0	1514	tags=15%, list=8%, signal=17%
GO_REGULATION_OF_EXTRINSIC_APOPTOTIC_SIGNALING_PATHWAY_IN_ABSENCE_OF_LIGAND	GO_REGULATION_OF_EXTRINSIC_APOPTOTIC_SIGNALING_PATHWAY_IN_ABSENCE_OF_LIGAND		44	0.42303905	1.3721408	0.0	0.041275945	1.0	3433	tags=36%, list=18%, signal=44%
GO_REGULATION_OF_T_HELPER_1_TYPE_IMMUNE_RESPONSE	GO_REGULATION_OF_T_HELPER_1_TYPE_IMMUNE_RESPONSE		24	0.50271237	1.3720906	0.0	0.041238926	1.0	3325	tags=42%, list=18%, signal=51%
GO_TRANSMEMBRANE_RECEPTOR_PROTEIN_TYROSINE_KINASE_ACTIVITY	GO_TRANSMEMBRANE_RECEPTOR_PROTEIN_TYROSINE_KINASE_ACTIVITY		62	0.32991788	1.3720102	0.0	0.04120197	1.0	4453	tags=27%, list=24%, signal=36%
GO_AMINOGLYCAN_BIOSYNTHETIC_PROCESS	GO_AMINOGLYCAN_BIOSYNTHETIC_PROCESS		97	0.37708706	1.3718072	0.0	0.041314885	1.0	2517	tags=18%, list=14%, signal=20%
GO_VOLTAGE_GATED_CALCIUM_CHANNEL_ACTIVITY	GO_VOLTAGE_GATED_CALCIUM_CHANNEL_ACTIVITY		44	0.38541088	1.3715223	0.0	0.04127793	1.0	1035	tags=9%, list=6%, signal=10%
GO_ENDOCYTIC_VESICLE	GO_ENDOCYTIC_VESICLE		265	0.37607917	1.3710479	0.0	0.041555393	1.0	2609	tags=25%, list=14%, signal=29%
GO_COGNITION	GO_COGNITION		262	0.33039644	1.3708178	0.0	0.041880503	1.0	2297	tags=13%, list=12%, signal=15%
GO_RESPONSE_TO_VITAMIN_A	GO_RESPONSE_TO_VITAMIN_A		19	0.5860036	1.3706919	0.0	0.041843142	1.0	898	tags=16%, list=5%, signal=17%
GO_POSITIVE_REGULATION_OF_PROTEIN_CATABOLIC_PROCESS	GO_POSITIVE_REGULATION_OF_PROTEIN_CATABOLIC_PROCESS		183	0.34450737	1.3706584	0.0	0.04180585	1.0	2090	tags=17%, list=11%, signal=19%
GO_RESPONSE_TO_ACTIVITY	GO_RESPONSE_TO_ACTIVITY		55	0.35671318	1.3703905	0.0	0.041917626	1.0	1912	tags=24%, list=10%, signal=26%
GO_NEGATIVE_REGULATION_OF_BLOOD_VESSEL_ENDOTHELIAL_CELL_MIGRATION	GO_NEGATIVE_REGULATION_OF_BLOOD_VESSEL_ENDOTHELIAL_CELL_MIGRATION		31	0.60541755	1.370268	0.0	0.041880332	1.0	1613	tags=26%, list=9%, signal=28%
GO_PROTEIN_LOCALIZATION_TO_CELL_PERIPHERY	GO_PROTEIN_LOCALIZATION_TO_CELL_PERIPHERY		278	0.37341067	1.3700465	0.0	0.04199185	1.0	1958	tags=15%, list=11%, signal=17%
GO_MAINTENANCE_OF_LOCATION	GO_MAINTENANCE_OF_LOCATION		286	0.345247	1.3699001	0.0	0.041954555	1.0	1961	tags=20%, list=11%, signal=22%
GO_RESPONSE_TO_LEPTIN	GO_RESPONSE_TO_LEPTIN		21	0.42924654	1.3692534	0.0	0.042277284	1.0	1797	tags=29%, list=10%, signal=32%
GO_NEUROMUSCULAR_PROCESS_CONTROLLING_POSTURE	GO_NEUROMUSCULAR_PROCESS_CONTROLLING_POSTURE		15	0.44843957	1.3682976	0.0	0.042239804	1.0	1235	tags=13%, list=7%, signal=14%
GO_FATTY_ACID_TRANSPORT	GO_FATTY_ACID_TRANSPORT		87	0.5175669	1.3680793	0.0	0.042350598	1.0	2330	tags=25%, list=13%, signal=29%
GO_RETROMER_COMPLEX	GO_RETROMER_COMPLEX		15	0.49318996	1.3679252	0.0	0.04231312	1.0	1081	tags=20%, list=6%, signal=21%
GO_FATTY_ACID_DERIVATIVE_BINDING	GO_FATTY_ACID_DERIVATIVE_BINDING		24	0.48017552	1.3676319	0.0	0.042275712	1.0	1604	tags=29%, list=9%, signal=32%
GO_RESPONSE_TO_MANGANESE_ION	GO_RESPONSE_TO_MANGANESE_ION		16	0.55825764	1.3674059	0.0	0.042386185	1.0	2508	tags=38%, list=13%, signal=43%
GO_NEGATIVE_REGULATION_OF_EPITHELIAL_CELL_DIFFERENTIATION	GO_NEGATIVE_REGULATION_OF_EPITHELIAL_CELL_DIFFERENTIATION		36	0.49221978	1.3669193	0.0	0.042921145	1.0	3075	tags=31%, list=17%, signal=37%
GO_ATRIAL_CARDIAC_MUSCLE_CELL_TO_AV_NODE_CELL_SIGNALING	GO_ATRIAL_CARDIAC_MUSCLE_CELL_TO_AV_NODE_CELL_SIGNALING		17	0.37660533	1.365958	0.0	0.04288329	1.0	4735	tags=41%, list=25%, signal=55%
GO_RENAL_SYSTEM_PROCESS	GO_RENAL_SYSTEM_PROCESS		109	0.37296277	1.3657849	0.0	0.04284551	1.0	1127	tags=12%, list=6%, signal=13%
GO_MUSCLE_ORGAN_DEVELOPMENT	GO_MUSCLE_ORGAN_DEVELOPMENT		326	0.28237325	1.3655894	0.0	0.042807795	1.0	3424	tags=20%, list=18%, signal=24%
GO_EPITHELIAL_TO_MESENCHYMAL_TRANSITION	GO_EPITHELIAL_TO_MESENCHYMAL_TRANSITION		116	0.34737396	1.364992	0.0	0.04327411	1.0	3103	tags=23%, list=17%, signal=28%
GO_SOLUTE_ANION_ANTIPORTER_ACTIVITY	GO_SOLUTE_ANION_ANTIPORTER_ACTIVITY		30	0.6079608	1.3630515	0.0	0.04456431	1.0	2312	tags=17%, list=12%, signal=19%
GO_HMG_BOX_DOMAIN_BINDING	GO_HMG_BOX_DOMAIN_BINDING		16	0.57473063	1.3628055	0.0	0.045188636	1.0	75	tags=13%, list=0%, signal=13%
GO_CYCLIC_NUCLEOTIDE_BIOSYNTHETIC_PROCESS	GO_CYCLIC_NUCLEOTIDE_BIOSYNTHETIC_PROCESS		19	0.36679363	1.3622023	0.0	0.045674596	1.0	477	tags=5%, list=3%, signal=5%
GO_REGULATION_OF_MACROPHAGE_ACTIVATION	GO_REGULATION_OF_MACROPHAGE_ACTIVATION		48	0.519213	1.3619885	0.0	0.045634564	1.0	1868	tags=31%, list=10%, signal=35%
GO_STRUCTURAL_CONSTITUENT_OF_MUSCLE	GO_STRUCTURAL_CONSTITUENT_OF_MUSCLE		39	0.46852958	1.3619772	0.0	0.045594603	1.0	4859	tags=36%, list=26%, signal=48%
GO_HOMOLOGOUS_CHROMOSOME_SEGREGATION	GO_HOMOLOGOUS_CHROMOSOME_SEGREGATION		33	0.40549925	1.3619331	0.25	0.045900144	1.0	2214	tags=15%, list=12%, signal=17%
GO_EMBRYONIC_DIGIT_MORPHOGENESIS	GO_EMBRYONIC_DIGIT_MORPHOGENESIS		51	0.29417962	1.3618176	0.0	0.04586002	1.0	1429	tags=8%, list=8%, signal=8%
GO_RESPONSE_TO_THYROID_HORMONE	GO_RESPONSE_TO_THYROID_HORMONE		23	0.45450407	1.3616008	0.0	0.045819968	1.0	1589	tags=30%, list=9%, signal=33%
GO_GLYCOPROTEIN_BIOSYNTHETIC_PROCESS	GO_GLYCOPROTEIN_BIOSYNTHETIC_PROCESS		260	0.3465032	1.3612502	0.0	0.04594091	1.0	2589	tags=20%, list=14%, signal=23%
GO_REGULATION_OF_ENDOCYTOSIS	GO_REGULATION_OF_ENDOCYTOSIS		185	0.3781539	1.361163	0.0	0.045900855	1.0	2522	tags=19%, list=14%, signal=22%
GO_REGULATION_OF_RESPONSE_TO_FOOD	GO_REGULATION_OF_RESPONSE_TO_FOOD		16	0.7204326	1.3604038	0.0	0.04633584	1.0	1723	tags=31%, list=9%, signal=34%
GO_REGULATION_OF_MUSCLE_CONTRACTION	GO_REGULATION_OF_MUSCLE_CONTRACTION		149	0.31118444	1.359511	0.0	0.046968058	1.0	3134	tags=21%, list=17%, signal=25%
GO_POSITIVE_REGULATION_OF_T_CELL_PROLIFERATION	GO_POSITIVE_REGULATION_OF_T_CELL_PROLIFERATION		85	0.39647806	1.3587188	0.0	0.047707222	1.0	1285	tags=21%, list=7%, signal=23%
GO_COFACTOR_TRANSMEMBRANE_TRANSPORTER_ACTIVITY	GO_COFACTOR_TRANSMEMBRANE_TRANSPORTER_ACTIVITY		17	0.5167276	1.358704	0.0	0.047665775	1.0	3358	tags=41%, list=18%, signal=50%
GO_FILAMENTOUS_ACTIN	GO_FILAMENTOUS_ACTIN		29	0.5074133	1.3577237	0.0	0.04862326	1.0	2481	tags=28%, list=13%, signal=32%
GO_LEADING_EDGE_MEMBRANE	GO_LEADING_EDGE_MEMBRANE		145	0.31548607	1.3575267	0.0	0.04905399	1.0	3219	tags=23%, list=17%, signal=28%
GO_PRIMARY_ALCOHOL_METABOLIC_PROCESS	GO_PRIMARY_ALCOHOL_METABOLIC_PROCESS		78	0.50842214	1.3573087	0.0	0.049415156	1.0	1888	tags=23%, list=10%, signal=26%
GO_POSITIVE_REGULATION_OF_PROTEIN_AUTOPHOSPHORYLATION	GO_POSITIVE_REGULATION_OF_PROTEIN_AUTOPHOSPHORYLATION		25	0.46016386	1.3572471	0.0	0.04937237	1.0	2299	tags=24%, list=12%, signal=27%
GO_NEURON_PROJECTION_CYTOPLASM	GO_NEURON_PROJECTION_CYTOPLASM		75	0.36065203	1.3560791	0.0	0.050194934	1.0	2432	tags=23%, list=13%, signal=26%
GO_GASTRULATION	GO_GASTRULATION		161	0.28517506	1.3559201	0.0	0.050492793	1.0	2790	tags=17%, list=15%, signal=20%
GO_TRANS_GOLGI_NETWORK	GO_TRANS_GOLGI_NETWORK		190	0.37038994	1.3551391	0.0	0.05081427	1.0	2901	tags=25%, list=16%, signal=30%
GO_RESPONSE_TO_ALKALOID	GO_RESPONSE_TO_ALKALOID		102	0.33455765	1.3550218	0.0	0.05128741	1.0	3401	tags=20%, list=18%, signal=24%
GO_POSITIVE_REGULATION_OF_DENDRITE_DEVELOPMENT	GO_POSITIVE_REGULATION_OF_DENDRITE_DEVELOPMENT		64	0.38255382	1.354711	0.0	0.0512432	1.0	3140	tags=20%, list=17%, signal=24%
GO_POSITIVE_REGULATION_OF_OLIGODENDROCYTE_DIFFERENTIATION	GO_POSITIVE_REGULATION_OF_OLIGODENDROCYTE_DIFFERENTIATION		18	0.4728006	1.3540964	0.0	0.051539134	1.0	1843	tags=28%, list=10%, signal=31%
GO_POSITIVE_REGULATION_OF_GLIOGENESIS	GO_POSITIVE_REGULATION_OF_GLIOGENESIS		62	0.38329494	1.3530233	0.0	0.0524331	1.0	1947	tags=23%, list=10%, signal=25%
GO_DICARBOXYLIC_ACID_TRANSPORT	GO_DICARBOXYLIC_ACID_TRANSPORT		92	0.4396959	1.3521786	0.0	0.052690472	1.0	2531	tags=17%, list=14%, signal=20%
GO_MORPHOGENESIS_OF_EMBRYONIC_EPITHELIUM	GO_MORPHOGENESIS_OF_EMBRYONIC_EPITHELIUM		131	0.3234389	1.3521235	0.0	0.052645203	1.0	2745	tags=19%, list=15%, signal=22%
GO_METALLOPEPTIDASE_ACTIVITY	GO_METALLOPEPTIDASE_ACTIVITY		157	0.33781084	1.3520601	0.0	0.052600015	1.0	1717	tags=12%, list=9%, signal=13%
GO_REGULATION_OF_BLOOD_CIRCULATION	GO_REGULATION_OF_BLOOD_CIRCULATION		266	0.2919669	1.3519111	0.0	0.052554905	1.0	3120	tags=15%, list=17%, signal=18%
GO_ORGANIC_CATION_TRANSPORT	GO_ORGANIC_CATION_TRANSPORT		30	0.47662082	1.3517866	0.0	0.052704807	1.0	1373	tags=20%, list=7%, signal=22%
GO_HYDROLASE_ACTIVITY_HYDROLYZING_O_GLYCOSYL_COMPOUNDS	GO_HYDROLASE_ACTIVITY_HYDROLYZING_O_GLYCOSYL_COMPOUNDS		75	0.4420863	1.3516362	0.0	0.052997723	1.0	3481	tags=29%, list=19%, signal=36%
GO_GLIOGENESIS	GO_GLIOGENESIS		248	0.30449957	1.3515239	0.0	0.05323867	1.0	1947	tags=13%, list=10%, signal=15%
GO_MYOTUBE_CELL_DEVELOPMENT	GO_MYOTUBE_CELL_DEVELOPMENT		29	0.4061589	1.3510401	0.0	0.054086395	1.0	1035	tags=10%, list=6%, signal=11%
GO_NAD_BINDING	GO_NAD_BINDING		51	0.46341407	1.3509029	0.0	0.05404021	1.0	2726	tags=37%, list=15%, signal=44%
GO_FERROUS_IRON_BINDING	GO_FERROUS_IRON_BINDING		20	0.5597504	1.3508531	0.0	0.053994097	1.0	2209	tags=20%, list=12%, signal=23%
GO_GTP_RHO_BINDING	GO_GTP_RHO_BINDING		18	0.46255326	1.3505205	0.0	0.05414201	1.0	3627	tags=44%, list=19%, signal=55%
GO_ENDOTHELIAL_CELL_APOPTOTIC_PROCESS	GO_ENDOTHELIAL_CELL_APOPTOTIC_PROCESS		47	0.4686004	1.3501518	0.0	0.05426072	1.0	2939	tags=26%, list=16%, signal=30%
GO_ENDOPLASMIC_RETICULUM_SUBCOMPARTMENT	GO_ENDOPLASMIC_RETICULUM_SUBCOMPARTMENT		20	0.36001825	1.3492062	0.0	0.05494887	1.0	3111	tags=35%, list=17%, signal=42%
GO_CELLULAR_RESPONSE_TO_LEPTIN_STIMULUS	GO_CELLULAR_RESPONSE_TO_LEPTIN_STIMULUS		17	0.4286931	1.3490044	0.0	0.05504443	1.0	908	tags=24%, list=5%, signal=25%
GO_RESPONSE_TO_ATP	GO_RESPONSE_TO_ATP		31	0.4145822	1.3470654	0.0	0.05613333	1.0	1737	tags=32%, list=9%, signal=36%
GO_NEGATIVE_REGULATION_OF_CELL_SUBSTRATE_JUNCTION_ORGANIZATION	GO_NEGATIVE_REGULATION_OF_CELL_SUBSTRATE_JUNCTION_ORGANIZATION		17	0.40646437	1.3469547	0.0	0.056085676	1.0	1579	tags=18%, list=8%, signal=19%
GO_POSITIVE_REGULATION_OF_CELL_MIGRATION_INVOLVED_IN_SPROUTING_ANGIOGENESIS	GO_POSITIVE_REGULATION_OF_CELL_MIGRATION_INVOLVED_IN_SPROUTING_ANGIOGENESIS		19	0.7271392	1.3465621	0.0	0.056194525	1.0	2458	tags=37%, list=13%, signal=42%
GO_REGULATION_OF_STEM_CELL_PROLIFERATION	GO_REGULATION_OF_STEM_CELL_PROLIFERATION		54	0.34930265	1.3460306	0.0	0.056339696	1.0	2734	tags=20%, list=15%, signal=24%
GO_REGULATION_OF_PROTEIN_LOCALIZATION_TO_MEMBRANE	GO_REGULATION_OF_PROTEIN_LOCALIZATION_TO_MEMBRANE		152	0.3809792	1.345363	0.0	0.05678246	1.0	2059	tags=18%, list=11%, signal=21%
GO_SYNAPSE_ORGANIZATION	GO_SYNAPSE_ORGANIZATION		366	0.32129672	1.3447856	0.0	0.056890447	1.0	2647	tags=14%, list=14%, signal=16%
GO_POSITIVE_REGULATION_OF_AMINO_ACID_TRANSPORT	GO_POSITIVE_REGULATION_OF_AMINO_ACID_TRANSPORT		18	0.45291764	1.3445019	0.0	0.057354126	1.0	1552	tags=17%, list=8%, signal=18%
GO_GLYCOSYLATION	GO_GLYCOSYLATION		203	0.36082152	1.344145	0.0	0.0578313	1.0	2589	tags=22%, list=14%, signal=25%
GO_ESTABLISHMENT_OF_PROTEIN_LOCALIZATION_TO_VACUOLE	GO_ESTABLISHMENT_OF_PROTEIN_LOCALIZATION_TO_VACUOLE		42	0.42128658	1.3438098	0.0	0.057923704	1.0	2409	tags=24%, list=13%, signal=27%
GO_DIVALENT_INORGANIC_CATION_TRANSPORT	GO_DIVALENT_INORGANIC_CATION_TRANSPORT		418	0.30601513	1.3434854	0.0	0.058348853	1.0	1875	tags=14%, list=10%, signal=15%
GO_COPPER_ION_TRANSPORT	GO_COPPER_ION_TRANSPORT		15	0.6837427	1.3423625	0.0	0.0587514	1.0	904	tags=27%, list=5%, signal=28%
GO_POSITIVE_REGULATION_OF_RECEPTOR_INTERNALIZATION	GO_POSITIVE_REGULATION_OF_RECEPTOR_INTERNALIZATION		23	0.41410685	1.3420355	0.0	0.058701944	1.0	2449	tags=22%, list=13%, signal=25%
GO_ER_NUCLEUS_SIGNALING_PATHWAY	GO_ER_NUCLEUS_SIGNALING_PATHWAY		39	0.5118153	1.3420024	0.0	0.058652576	1.0	2383	tags=38%, list=13%, signal=44%
GO_REGULATION_OF_INTERLEUKIN_4_PRODUCTION	GO_REGULATION_OF_INTERLEUKIN_4_PRODUCTION		25	0.43808737	1.3415318	0.0	0.058944196	1.0	156	tags=8%, list=1%, signal=8%
GO_INTRACILIARY_TRANSPORT_INVOLVED_IN_CILIUM_ASSEMBLY	GO_INTRACILIARY_TRANSPORT_INVOLVED_IN_CILIUM_ASSEMBLY		31	0.4284965	1.340476	0.0	0.059057176	1.0	3767	tags=39%, list=20%, signal=48%
GO_RESPONSE_TO_MUSCLE_STRETCH	GO_RESPONSE_TO_MUSCLE_STRETCH		17	0.49563676	1.3402475	0.0	0.05900763	1.0	1991	tags=18%, list=11%, signal=20%
GO_NEGATIVE_REGULATION_OF_BONE_MINERALIZATION	GO_NEGATIVE_REGULATION_OF_BONE_MINERALIZATION		17	0.49992752	1.3401887	0.0	0.059120376	1.0	1727	tags=24%, list=9%, signal=26%
GO_CELLULAR_RESPONSE_TO_ZINC_ION	GO_CELLULAR_RESPONSE_TO_ZINC_ION		20	0.6082242	1.3400434	0.0	0.059373073	1.0	2435	tags=35%, list=13%, signal=40%
GO_GASTRULATION_WITH_MOUTH_FORMING_SECOND	GO_GASTRULATION_WITH_MOUTH_FORMING_SECOND		25	0.5944108	1.339306	0.0	0.05960344	1.0	2425	tags=24%, list=13%, signal=28%
GO_REGULATION_OF_STEROID_METABOLIC_PROCESS	GO_REGULATION_OF_STEROID_METABOLIC_PROCESS		109	0.4034699	1.3386974	0.0	0.059553605	1.0	2170	tags=18%, list=12%, signal=21%
GO_DISORDERED_DOMAIN_SPECIFIC_BINDING	GO_DISORDERED_DOMAIN_SPECIFIC_BINDING		32	0.4868466	1.3384646	0.0	0.05964364	1.0	2731	tags=44%, list=15%, signal=51%
GO_REGULATION_OF_T_CELL_CYTOKINE_PRODUCTION	GO_REGULATION_OF_T_CELL_CYTOKINE_PRODUCTION		30	0.46311158	1.3378588	0.0	0.060063105	1.0	1851	tags=23%, list=10%, signal=26%
GO_LACTATION	GO_LACTATION		44	0.4394445	1.337787	0.0	0.06001301	1.0	3209	tags=41%, list=17%, signal=49%
GO_PYRIMIDINE_NUCLEOTIDE_METABOLIC_PROCESS	GO_PYRIMIDINE_NUCLEOTIDE_METABOLIC_PROCESS		49	0.4183201	1.337602	0.0	0.06012426	1.0	2226	tags=27%, list=12%, signal=30%
GO_NEGATIVE_REGULATION_OF_CELL_KILLING	GO_NEGATIVE_REGULATION_OF_CELL_KILLING		22	0.6004363	1.337078	0.0	0.060871016	1.0	175	tags=14%, list=1%, signal=14%
GO_CELLULAR_RESPONSE_TO_TOPOLOGICALLY_INCORRECT_PROTEIN	GO_CELLULAR_RESPONSE_TO_TOPOLOGICALLY_INCORRECT_PROTEIN		135	0.42886612	1.3365057	0.0	0.061463263	1.0	2398	tags=31%, list=13%, signal=35%
GO_FEEDING_BEHAVIOR	GO_FEEDING_BEHAVIOR		86	0.29322448	1.3361193	0.0	0.06171212	1.0	1723	tags=9%, list=9%, signal=10%
GO_RIBONUCLEOSIDE_MONOPHOSPHATE_METABOLIC_PROCESS	GO_RIBONUCLEOSIDE_MONOPHOSPHATE_METABOLIC_PROCESS		43	0.45014873	1.3356541	0.0	0.062208492	1.0	2226	tags=26%, list=12%, signal=29%
GO_RECYCLING_ENDOSOME	GO_RECYCLING_ENDOSOME		134	0.42094344	1.3350179	0.0	0.06293702	1.0	2814	tags=23%, list=15%, signal=27%
GO_VITAMIN_B6_BINDING	GO_VITAMIN_B6_BINDING		41	0.4720587	1.3349485	0.0	0.06288484	1.0	1541	tags=29%, list=8%, signal=32%
GO_REGULATION_OF_B_CELL_MEDIATED_IMMUNITY	GO_REGULATION_OF_B_CELL_MEDIATED_IMMUNITY		43	0.43680137	1.3345456	0.0	0.06297137	1.0	2040	tags=26%, list=11%, signal=29%
GO_POSITIVE_REGULATION_OF_CELL_DEVELOPMENT	GO_POSITIVE_REGULATION_OF_CELL_DEVELOPMENT		464	0.28982684	1.3338668	0.0	0.06429954	1.0	2070	tags=13%, list=11%, signal=14%
GO_METALLOENDOPEPTIDASE_ACTIVITY	GO_METALLOENDOPEPTIDASE_ACTIVITY		96	0.3280553	1.3334711	0.0	0.06457292	1.0	2778	tags=16%, list=15%, signal=18%
GO_MODULATION_BY_VIRUS_OF_HOST_CELLULAR_PROCESS	GO_MODULATION_BY_VIRUS_OF_HOST_CELLULAR_PROCESS		16	0.5206498	1.3331246	0.0	0.06465786	1.0	1460	tags=19%, list=8%, signal=20%
GO_PURINE_NUCLEOSIDE_MONOPHOSPHATE_BIOSYNTHETIC_PROCESS	GO_PURINE_NUCLEOSIDE_MONOPHOSPHATE_BIOSYNTHETIC_PROCESS		17	0.5372113	1.332961	0.25	0.06505472	1.0	1330	tags=24%, list=7%, signal=25%
GO_REGULATION_OF_TYPE_2_IMMUNE_RESPONSE	GO_REGULATION_OF_TYPE_2_IMMUNE_RESPONSE		27	0.43189403	1.3321967	0.0	0.06606692	1.0	1248	tags=19%, list=7%, signal=20%
GO_NEUTRAL_AMINO_ACID_TRANSMEMBRANE_TRANSPORTER_ACTIVITY	GO_NEUTRAL_AMINO_ACID_TRANSMEMBRANE_TRANSPORTER_ACTIVITY		27	0.42966655	1.3308744	0.0	0.06719967	1.0	2840	tags=26%, list=15%, signal=31%
GO_CHAPERONE_MEDIATED_PROTEIN_FOLDING	GO_CHAPERONE_MEDIATED_PROTEIN_FOLDING		51	0.48920062	1.3307393	0.0	0.06714432	1.0	2329	tags=37%, list=13%, signal=42%
GO_PROTEIN_TARGETING_TO_LYSOSOME	GO_PROTEIN_TARGETING_TO_LYSOSOME		18	0.48082426	1.3305194	0.0	0.06708905	1.0	2409	tags=33%, list=13%, signal=38%
GO_RESPONSE_TO_AMINO_ACID_STARVATION	GO_RESPONSE_TO_AMINO_ACID_STARVATION		32	0.44281346	1.3302842	0.33333334	0.0671715	1.0	1766	tags=25%, list=9%, signal=28%
GO_PORE_COMPLEX_ASSEMBLY	GO_PORE_COMPLEX_ASSEMBLY		15	0.5787184	1.3298886	0.0	0.06744964	1.0	1890	tags=33%, list=10%, signal=37%
GO_SIGNAL_RELEASE	GO_SIGNAL_RELEASE		401	0.26585507	1.3298677	0.0	0.067394264	1.0	3199	tags=17%, list=17%, signal=21%
GO_REGULATION_OF_PROTEASOMAL_UBIQUITIN_DEPENDENT_PROTEIN_CATABOLIC_PROCESS	GO_REGULATION_OF_PROTEASOMAL_UBIQUITIN_DEPENDENT_PROTEIN_CATABOLIC_PROCESS		102	0.36723983	1.3296131	0.0	0.067793734	1.0	2684	tags=22%, list=14%, signal=25%
GO_RNA_HELICASE_ACTIVITY	GO_RNA_HELICASE_ACTIVITY		64	0.42308432	1.329219	0.0	0.06793353	1.0	3350	tags=36%, list=18%, signal=44%
GO_MULTICELLULAR_ORGANISMAL_SIGNALING	GO_MULTICELLULAR_ORGANISMAL_SIGNALING		187	0.2823742	1.3286921	0.0	0.06822269	1.0	3120	tags=13%, list=17%, signal=16%
GO_FEMALE_GENITALIA_DEVELOPMENT	GO_FEMALE_GENITALIA_DEVELOPMENT		16	0.53911537	1.3286204	0.0	0.06816686	1.0	482	tags=25%, list=3%, signal=26%
GO_POSTSYNAPSE_ORGANIZATION	GO_POSTSYNAPSE_ORGANIZATION		147	0.31865647	1.3278178	0.0	0.068939306	1.0	1624	tags=10%, list=9%, signal=10%
GO_NEUROTRANSMITTER_BINDING	GO_NEUROTRANSMITTER_BINDING		53	0.38190076	1.3275138	0.0	0.06888298	1.0	2178	tags=13%, list=12%, signal=15%
GO_NEGATIVE_REGULATION_OF_INTERFERON_GAMMA_PRODUCTION	GO_NEGATIVE_REGULATION_OF_INTERFERON_GAMMA_PRODUCTION		29	0.57381874	1.3274198	0.0	0.069021314	1.0	1612	tags=21%, list=9%, signal=23%
GO_TORC1_SIGNALING	GO_TORC1_SIGNALING		21	0.43459612	1.3269082	0.0	0.06962304	1.0	1692	tags=19%, list=9%, signal=21%
GO_MIDDLE_EAR_MORPHOGENESIS	GO_MIDDLE_EAR_MORPHOGENESIS		17	0.4311998	1.3268927	0.0	0.069566295	1.0	2170	tags=18%, list=12%, signal=20%
GO_REGULATION_OF_GLIOGENESIS	GO_REGULATION_OF_GLIOGENESIS		98	0.36947635	1.3260169	0.0	0.069796085	1.0	1947	tags=18%, list=10%, signal=20%
GO_PROTEIN_TETRAMERIZATION	GO_PROTEIN_TETRAMERIZATION		121	0.36116326	1.3257169	0.0	0.06987546	1.0	1568	tags=16%, list=8%, signal=17%
GO_CARDIAC_SEPTUM_DEVELOPMENT	GO_CARDIAC_SEPTUM_DEVELOPMENT		100	0.38409293	1.3257018	0.0	0.069818646	1.0	2841	tags=18%, list=15%, signal=21%
GO_COLLAGEN_CONTAINING_EXTRACELLULAR_MATRIX	GO_COLLAGEN_CONTAINING_EXTRACELLULAR_MATRIX		367	0.3508092	1.3255674	0.0	0.069761924	1.0	2825	tags=17%, list=15%, signal=20%
GO_INTERLEUKIN_2_PRODUCTION	GO_INTERLEUKIN_2_PRODUCTION		55	0.47438222	1.3253586	0.0	0.0697053	1.0	2512	tags=31%, list=13%, signal=36%
GO_MALE_GAMETE_GENERATION	GO_MALE_GAMETE_GENERATION		408	0.27188665	1.3243015	0.0	0.070875935	1.0	2539	tags=14%, list=14%, signal=16%
GO_REGULATION_OF_EXTENT_OF_CELL_GROWTH	GO_REGULATION_OF_EXTENT_OF_CELL_GROWTH		101	0.33466306	1.323437	0.0	0.0718098	1.0	2361	tags=18%, list=13%, signal=20%
GO_NEGATIVE_REGULATION_OF_RESPONSE_TO_EXTERNAL_STIMULUS	GO_NEGATIVE_REGULATION_OF_RESPONSE_TO_EXTERNAL_STIMULUS		319	0.3629582	1.3233765	0.0	0.072080135	1.0	1959	tags=17%, list=11%, signal=19%
GO_RESPONSE_TO_GAMMA_RADIATION	GO_RESPONSE_TO_GAMMA_RADIATION		52	0.4206962	1.3227124	0.0	0.07291882	1.0	2737	tags=33%, list=15%, signal=38%
GO_C21_STEROID_HORMONE_BIOSYNTHETIC_PROCESS	GO_C21_STEROID_HORMONE_BIOSYNTHETIC_PROCESS		24	0.4908057	1.3225595	0.0	0.07299514	1.0	3797	tags=33%, list=20%, signal=42%
GO_T_CELL_CHEMOTAXIS	GO_T_CELL_CHEMOTAXIS		25	0.4184453	1.3211987	0.0	0.073425226	1.0	1367	tags=16%, list=7%, signal=17%
GO_POSITIVE_REGULATION_OF_CELL_DIVISION	GO_POSITIVE_REGULATION_OF_CELL_DIVISION		75	0.37873796	1.3210304	0.0	0.07336596	1.0	2299	tags=15%, list=12%, signal=17%
GO_POSITIVE_REGULATION_OF_NEURON_PROJECTION_DEVELOPMENT	GO_POSITIVE_REGULATION_OF_NEURON_PROJECTION_DEVELOPMENT		244	0.30644822	1.3208983	0.0	0.073462844	1.0	2070	tags=14%, list=11%, signal=15%
GO_SOMATIC_DIVERSIFICATION_OF_IMMUNE_RECEPTORS_VIA_GERMLINE_RECOMBINATION_WITHIN_A_SINGLE_LOCUS	GO_SOMATIC_DIVERSIFICATION_OF_IMMUNE_RECEPTORS_VIA_GERMLINE_RECOMBINATION_WITHIN_A_SINGLE_LOCUS		55	0.41397458	1.3205587	0.0	0.07340364	1.0	2040	tags=24%, list=11%, signal=26%
GO_REGULATION_OF_CELL_MORPHOGENESIS_INVOLVED_IN_DIFFERENTIATION	GO_REGULATION_OF_CELL_MORPHOGENESIS_INVOLVED_IN_DIFFERENTIATION		263	0.3338164	1.319613	0.0	0.07376981	1.0	2849	tags=19%, list=15%, signal=23%
GO_FAT_CELL_DIFFERENTIATION	GO_FAT_CELL_DIFFERENTIATION		176	0.35438448	1.319267	0.0	0.07428375	1.0	2521	tags=23%, list=14%, signal=27%
GO_ENDODERM_FORMATION	GO_ENDODERM_FORMATION		48	0.3745854	1.3181845	0.0	0.0748379	1.0	2923	tags=19%, list=16%, signal=22%
GO_REGULATION_OF_IMMUNOGLOBULIN_SECRETION	GO_REGULATION_OF_IMMUNOGLOBULIN_SECRETION		16	0.54590386	1.3180014	0.0	0.0747778	1.0	1947	tags=31%, list=10%, signal=35%
GO_RESPONSE_TO_DIETARY_EXCESS	GO_RESPONSE_TO_DIETARY_EXCESS		24	0.37134126	1.3179628	0.0	0.074717775	1.0	1350	tags=13%, list=7%, signal=13%
GO_ADIPOSE_TISSUE_DEVELOPMENT	GO_ADIPOSE_TISSUE_DEVELOPMENT		38	0.39112884	1.3177099	0.0	0.07512237	1.0	1832	tags=21%, list=10%, signal=23%
GO_NEGATIVE_REGULATION_OF_NEURON_DEATH	GO_NEGATIVE_REGULATION_OF_NEURON_DEATH		186	0.34767976	1.3171341	0.0	0.07572457	1.0	2321	tags=18%, list=12%, signal=21%
GO_NEGATIVE_REGULATION_OF_BEHAVIOR	GO_NEGATIVE_REGULATION_OF_BEHAVIOR		15	0.54686904	1.3165427	0.0	0.07641662	1.0	4107	tags=33%, list=22%, signal=43%
GO_INTRINSIC_APOPTOTIC_SIGNALING_PATHWAY_IN_RESPONSE_TO_DNA_DAMAGE_BY_P53_CLASS_MEDIATOR	GO_INTRINSIC_APOPTOTIC_SIGNALING_PATHWAY_IN_RESPONSE_TO_DNA_DAMAGE_BY_P53_CLASS_MEDIATOR		35	0.43294108	1.3165326	0.0	0.07635549	1.0	2744	tags=29%, list=15%, signal=33%
GO_SOMITOGENESIS	GO_SOMITOGENESIS		59	0.2972171	1.3164469	0.33333334	0.07629445	1.0	4300	tags=22%, list=23%, signal=29%
GO_AGING	GO_AGING		273	0.3185183	1.3162451	0.0	0.07623351	1.0	2495	tags=20%, list=13%, signal=23%
GO_INTERACTION_WITH_HOST	GO_INTERACTION_WITH_HOST		180	0.37505952	1.3159997	0.0	0.07617267	1.0	2250	tags=19%, list=12%, signal=22%
GO_NUCLEOSIDE_PHOSPHATE_CATABOLIC_PROCESS	GO_NUCLEOSIDE_PHOSPHATE_CATABOLIC_PROCESS		64	0.36032882	1.3157818	0.0	0.076707296	1.0	2064	tags=19%, list=11%, signal=21%
GO_MITOCHONDRIAL_FISSION	GO_MITOCHONDRIAL_FISSION		23	0.43771693	1.315295	0.0	0.07677951	1.0	3063	tags=35%, list=16%, signal=42%
GO_POSITIVE_REGULATION_OF_AMYLOID_BETA_FORMATION	GO_POSITIVE_REGULATION_OF_AMYLOID_BETA_FORMATION		15	0.41500548	1.3148676	0.0	0.07718678	1.0	2208	tags=27%, list=12%, signal=30%
GO_NEUROTROPHIN_TRK_RECEPTOR_SIGNALING_PATHWAY	GO_NEUROTROPHIN_TRK_RECEPTOR_SIGNALING_PATHWAY		30	0.366596	1.3146133	0.0	0.07712538	1.0	2450	tags=20%, list=13%, signal=23%
GO_NEUROTRANSMITTER_BIOSYNTHETIC_PROCESS	GO_NEUROTRANSMITTER_BIOSYNTHETIC_PROCESS		90	0.39207637	1.313794	0.0	0.07765258	1.0	1947	tags=20%, list=10%, signal=22%
GO_ACTION_POTENTIAL	GO_ACTION_POTENTIAL		118	0.31194043	1.3134501	0.0	0.077590905	1.0	2515	tags=12%, list=13%, signal=14%
GO_ION_TRANSMEMBRANE_TRANSPORTER_ACTIVITY_PHOSPHORYLATIVE_MECHANISM	GO_ION_TRANSMEMBRANE_TRANSPORTER_ACTIVITY_PHOSPHORYLATIVE_MECHANISM		33	0.40910637	1.3133159	0.0	0.07766212	1.0	948	tags=12%, list=5%, signal=13%
GO_CARBON_CARBON_LYASE_ACTIVITY	GO_CARBON_CARBON_LYASE_ACTIVITY		42	0.4464247	1.313031	0.0	0.07778094	1.0	2206	tags=31%, list=12%, signal=35%
GO_REGULATION_OF_MACROPHAGE_CHEMOTAXIS	GO_REGULATION_OF_MACROPHAGE_CHEMOTAXIS		19	0.46132562	1.3129464	0.0	0.077719316	1.0	1868	tags=26%, list=10%, signal=29%
GO_POSITIVE_REGULATION_OF_PRI_MIRNA_TRANSCRIPTION_BY_RNA_POLYMERASE_II	GO_POSITIVE_REGULATION_OF_PRI_MIRNA_TRANSCRIPTION_BY_RNA_POLYMERASE_II		30	0.47227263	1.3128179	0.0	0.07792275	1.0	1727	tags=17%, list=9%, signal=18%
GO_NEGATIVE_REGULATION_OF_EPITHELIAL_CELL_PROLIFERATION	GO_NEGATIVE_REGULATION_OF_EPITHELIAL_CELL_PROLIFERATION		110	0.3790832	1.3126099	0.0	0.07836697	1.0	3109	tags=25%, list=17%, signal=30%
GO_RESPIRATORY_GASEOUS_EXCHANGE_BY_RESPIRATORY_SYSTEM	GO_RESPIRATORY_GASEOUS_EXCHANGE_BY_RESPIRATORY_SYSTEM		59	0.39375842	1.3124198	0.0	0.07830501	1.0	3373	tags=27%, list=18%, signal=33%
GO_COFACTOR_BINDING	GO_COFACTOR_BINDING		426	0.352988	1.3120818	0.0	0.07852819	1.0	2635	tags=23%, list=14%, signal=26%
GO_PROTEIN_TRIMERIZATION	GO_PROTEIN_TRIMERIZATION		36	0.3976105	1.312034	0.0	0.078466214	1.0	2321	tags=31%, list=12%, signal=35%
GO_POSITIVE_REGULATION_OF_CHEMOKINE_PRODUCTION	GO_POSITIVE_REGULATION_OF_CHEMOKINE_PRODUCTION		54	0.44733137	1.3117929	0.0	0.07868172	1.0	1947	tags=24%, list=10%, signal=27%
GO_CELL_COMMUNICATION_BY_ELECTRICAL_COUPLING	GO_CELL_COMMUNICATION_BY_ELECTRICAL_COUPLING		29	0.47942856	1.3116413	0.0	0.078939416	1.0	3439	tags=28%, list=18%, signal=34%
GO_NUCLEOSIDE_BISPHOSPHATE_METABOLIC_PROCESS	GO_NUCLEOSIDE_BISPHOSPHATE_METABOLIC_PROCESS		118	0.31983057	1.3109425	0.0	0.07918814	1.0	2415	tags=20%, list=13%, signal=23%
GO_NEGATIVE_REGULATION_OF_INFLAMMATORY_RESPONSE	GO_NEGATIVE_REGULATION_OF_INFLAMMATORY_RESPONSE		114	0.37483278	1.3097531	0.0	0.08022025	1.0	1912	tags=17%, list=10%, signal=18%
GO_CADHERIN_BINDING_INVOLVED_IN_CELL_CELL_ADHESION	GO_CADHERIN_BINDING_INVOLVED_IN_CELL_CELL_ADHESION		17	0.4609665	1.3091955	0.0	0.080578715	1.0	2849	tags=35%, list=15%, signal=42%
GO_TOR_SIGNALING	GO_TOR_SIGNALING		75	0.3354405	1.3083446	0.0	0.0809861	1.0	1727	tags=19%, list=9%, signal=20%
GO_PHOSPHATIDYLCHOLINE_ACYL_CHAIN_REMODELING	GO_PHOSPHATIDYLCHOLINE_ACYL_CHAIN_REMODELING		21	0.560021	1.3081093	0.0	0.08105388	1.0	4175	tags=48%, list=22%, signal=61%
GO_RESPONSE_TO_ISCHEMIA	GO_RESPONSE_TO_ISCHEMIA		43	0.404457	1.3073868	0.0	0.08127332	1.0	2506	tags=26%, list=13%, signal=29%
GO_REGULATION_OF_NITRIC_OXIDE_SYNTHASE_ACTIVITY	GO_REGULATION_OF_NITRIC_OXIDE_SYNTHASE_ACTIVITY		44	0.5600991	1.3072784	0.0	0.08120962	1.0	1947	tags=32%, list=10%, signal=35%
GO_DEVELOPMENT_OF_PRIMARY_FEMALE_SEXUAL_CHARACTERISTICS	GO_DEVELOPMENT_OF_PRIMARY_FEMALE_SEXUAL_CHARACTERISTICS		98	0.37410516	1.3071513	0.0	0.081146024	1.0	2933	tags=23%, list=16%, signal=28%
GO_ACTIVATION_OF_NF_KAPPAB_INDUCING_KINASE_ACTIVITY	GO_ACTIVATION_OF_NF_KAPPAB_INDUCING_KINASE_ACTIVITY		18	0.4041533	1.3066103	0.0	0.081522405	1.0	1851	tags=17%, list=10%, signal=18%
GO_STRIATUM_DEVELOPMENT	GO_STRIATUM_DEVELOPMENT		17	0.70717525	1.3064699	0.0	0.081458665	1.0	2236	tags=29%, list=12%, signal=33%
GO_EARLY_ENDOSOME	GO_EARLY_ENDOSOME		284	0.3695021	1.3064561	0.0	0.08139502	1.0	2180	tags=19%, list=12%, signal=22%
GO_REGULATION_OF_KIDNEY_DEVELOPMENT	GO_REGULATION_OF_KIDNEY_DEVELOPMENT		53	0.34095174	1.3063812	0.0	0.081331484	1.0	4705	tags=38%, list=25%, signal=50%
GO_NEGATIVE_REGULATION_OF_PROTEIN_DEPHOSPHORYLATION	GO_NEGATIVE_REGULATION_OF_PROTEIN_DEPHOSPHORYLATION		46	0.4374918	1.306266	0.0	0.08126804	1.0	2267	tags=22%, list=12%, signal=25%
GO_CARDIAC_VENTRICLE_MORPHOGENESIS	GO_CARDIAC_VENTRICLE_MORPHOGENESIS		67	0.31464902	1.3062427	0.0	0.081382014	1.0	1727	tags=10%, list=9%, signal=11%
GO_REGULATION_OF_EPITHELIAL_TO_MESENCHYMAL_TRANSITION	GO_REGULATION_OF_EPITHELIAL_TO_MESENCHYMAL_TRANSITION		69	0.39715225	1.3062094	0.0	0.08131863	1.0	3241	tags=29%, list=17%, signal=35%
GO_NUCLEAR_IMPORT_SIGNAL_RECEPTOR_ACTIVITY	GO_NUCLEAR_IMPORT_SIGNAL_RECEPTOR_ACTIVITY		16	0.67075574	1.3056209	0.0	0.08152908	1.0	3059	tags=50%, list=16%, signal=60%
GO_MESENCHYME_MORPHOGENESIS	GO_MESENCHYME_MORPHOGENESIS		50	0.38136354	1.3051165	0.0	0.082019806	1.0	4782	tags=32%, list=26%, signal=43%
GO_MECHANORECEPTOR_DIFFERENTIATION	GO_MECHANORECEPTOR_DIFFERENTIATION		46	0.41599697	1.3051147	0.0	0.081956066	1.0	2184	tags=20%, list=12%, signal=22%
GO_POSITIVE_REGULATION_OF_MAPK_CASCADE	GO_POSITIVE_REGULATION_OF_MAPK_CASCADE		459	0.34772515	1.3048086	0.0	0.08189244	1.0	2744	tags=21%, list=15%, signal=24%
GO_ENDOCYTOSIS	GO_ENDOCYTOSIS		484	0.32561657	1.3039776	0.0	0.08263432	1.0	2523	tags=19%, list=14%, signal=21%
GO_MALE_MEIOTIC_NUCLEAR_DIVISION	GO_MALE_MEIOTIC_NUCLEAR_DIVISION		35	0.35702795	1.3034656	0.0	0.083026335	1.0	519	tags=9%, list=3%, signal=9%
GO_ION_CHANNEL_BINDING	GO_ION_CHANNEL_BINDING		112	0.37184662	1.3024598	0.0	0.0834107	1.0	2035	tags=13%, list=11%, signal=15%
GO_EPITHELIAL_CELL_APOPTOTIC_PROCESS	GO_EPITHELIAL_CELL_APOPTOTIC_PROCESS		88	0.3614906	1.3022264	0.0	0.08364569	1.0	2450	tags=23%, list=13%, signal=26%
GO_CELL_CELL_JUNCTION	GO_CELL_CELL_JUNCTION		409	0.2984437	1.3022097	0.0	0.083581	1.0	2922	tags=18%, list=16%, signal=21%
GO_ATP_DEPENDENT_MICROTUBULE_MOTOR_ACTIVITY	GO_ATP_DEPENDENT_MICROTUBULE_MOTOR_ACTIVITY		41	0.37397817	1.3019608	0.0	0.08382153	1.0	2181	tags=20%, list=12%, signal=22%
GO_POSITIVE_REGULATION_OF_GLUTAMATE_RECEPTOR_SIGNALING_PATHWAY	GO_POSITIVE_REGULATION_OF_GLUTAMATE_RECEPTOR_SIGNALING_PATHWAY		15	0.4502466	1.3018205	0.0	0.083756804	1.0	140	tags=7%, list=1%, signal=7%
GO_RESPONSE_TO_SALT_STRESS	GO_RESPONSE_TO_SALT_STRESS		25	0.4836844	1.3017191	0.0	0.08382129	1.0	1947	tags=24%, list=10%, signal=27%
GO_CHAPERONE_COMPLEX	GO_CHAPERONE_COMPLEX		19	0.6194486	1.3013943	0.0	0.08393206	1.0	3928	tags=47%, list=21%, signal=60%
GO_HIPPO_SIGNALING	GO_HIPPO_SIGNALING		33	0.3519593	1.3012408	0.0	0.08399632	1.0	2731	tags=27%, list=15%, signal=32%
GO_GTP_METABOLIC_PROCESS	GO_GTP_METABOLIC_PROCESS		22	0.364085	1.3011878	0.0	0.083931655	1.0	1971	tags=23%, list=11%, signal=25%
GO_NUCLEAR_LOCALIZATION_SEQUENCE_BINDING	GO_NUCLEAR_LOCALIZATION_SEQUENCE_BINDING		17	0.48793662	1.3010001	0.25	0.08404209	1.0	1626	tags=35%, list=9%, signal=39%
GO_REGULATION_OF_RESPONSE_TO_WOUNDING	GO_REGULATION_OF_RESPONSE_TO_WOUNDING		152	0.4174064	1.3002477	0.0	0.084254846	1.0	2892	tags=27%, list=16%, signal=32%
GO_CELLULAR_RESPONSE_TO_CHEMICAL_STRESS	GO_CELLULAR_RESPONSE_TO_CHEMICAL_STRESS		294	0.31849107	1.2996352	0.0	0.085383676	1.0	2525	tags=22%, list=14%, signal=26%
GO_NEGATIVE_REGULATION_OF_LEUKOCYTE_PROLIFERATION	GO_NEGATIVE_REGULATION_OF_LEUKOCYTE_PROLIFERATION		72	0.39248234	1.2994536	0.0	0.08559508	1.0	1544	tags=21%, list=8%, signal=23%
GO_REGULATION_OF_BEHAVIOR	GO_REGULATION_OF_BEHAVIOR		61	0.36005142	1.2985066	0.0	0.08689908	1.0	3677	tags=23%, list=20%, signal=29%
GO_NUCLEOSIDE_PHOSPHATE_BIOSYNTHETIC_PROCESS	GO_NUCLEOSIDE_PHOSPHATE_BIOSYNTHETIC_PROCESS		207	0.34786987	1.2984729	0.0	0.0868325	1.0	2415	tags=21%, list=13%, signal=24%
GO_LYMPH_VESSEL_DEVELOPMENT	GO_LYMPH_VESSEL_DEVELOPMENT		22	0.50033516	1.2982131	0.0	0.08722957	1.0	3650	tags=36%, list=20%, signal=45%
GO_PROTEIN_IMPORT	GO_PROTEIN_IMPORT		156	0.35121706	1.2979739	0.0	0.087451994	1.0	1962	tags=21%, list=11%, signal=23%
GO_ATPASE_ACTIVATOR_ACTIVITY	GO_ATPASE_ACTIVATOR_ACTIVITY		22	0.52045685	1.2978348	0.0	0.08738514	1.0	1465	tags=27%, list=8%, signal=30%
GO_NEURAL_TUBE_DEVELOPMENT	GO_NEURAL_TUBE_DEVELOPMENT		138	0.34580103	1.2971357	0.0	0.08841853	1.0	2756	tags=20%, list=15%, signal=23%
GO_POSITIVE_REGULATION_OF_TISSUE_REMODELING	GO_POSITIVE_REGULATION_OF_TISSUE_REMODELING		30	0.61953896	1.296871	0.0	0.08853298	1.0	2856	tags=37%, list=15%, signal=43%
GO_EMBRYONIC_FORELIMB_MORPHOGENESIS	GO_EMBRYONIC_FORELIMB_MORPHOGENESIS		30	0.3496353	1.2965426	0.0	0.08910771	1.0	1124	tags=10%, list=6%, signal=11%
GO_MICROVILLUS	GO_MICROVILLUS		75	0.38384175	1.2955322	0.0	0.09047977	1.0	2538	tags=27%, list=14%, signal=31%
GO_NEGATIVE_REGULATION_OF_CELL_ACTIVATION	GO_NEGATIVE_REGULATION_OF_CELL_ACTIVATION		173	0.37601358	1.2950909	0.0	0.09066575	1.0	1843	tags=20%, list=10%, signal=22%
GO_VISUAL_BEHAVIOR	GO_VISUAL_BEHAVIOR		47	0.3377709	1.2948616	0.0	0.09059674	1.0	3080	tags=21%, list=17%, signal=25%
GO_RECEPTOR_CATABOLIC_PROCESS	GO_RECEPTOR_CATABOLIC_PROCESS		32	0.37288126	1.2948351	0.0	0.090527855	1.0	3140	tags=25%, list=17%, signal=30%
GO_NEGATIVE_REGULATION_OF_SIGNAL_TRANSDUCTION_BY_P53_CLASS_MEDIATOR	GO_NEGATIVE_REGULATION_OF_SIGNAL_TRANSDUCTION_BY_P53_CLASS_MEDIATOR		25	0.4595348	1.2947327	0.0	0.09071336	1.0	4514	tags=52%, list=24%, signal=69%
GO_HISTONE_H3_K9_METHYLATION	GO_HISTONE_H3_K9_METHYLATION		27	0.52655303	1.2940947	0.33333334	0.09117258	1.0	2040	tags=15%, list=11%, signal=17%
GO_VIRAL_LIFE_CYCLE	GO_VIRAL_LIFE_CYCLE		280	0.38252333	1.2936777	0.0	0.09110341	1.0	2305	tags=23%, list=12%, signal=25%
GO_RESPONSE_TO_OXIDATIVE_STRESS	GO_RESPONSE_TO_OXIDATIVE_STRESS		385	0.32637158	1.292204	0.0	0.092825785	1.0	2525	tags=22%, list=14%, signal=25%
GO_POSITIVE_REGULATION_OF_NEUROTRANSMITTER_SECRETION	GO_POSITIVE_REGULATION_OF_NEUROTRANSMITTER_SECRETION		21	0.42209268	1.2920408	0.25	0.09288222	1.0	3857	tags=38%, list=21%, signal=48%
GO_REGULATION_OF_DNA_DEPENDENT_DNA_REPLICATION	GO_REGULATION_OF_DNA_DEPENDENT_DNA_REPLICATION		39	0.43329847	1.2917763	0.0	0.09293859	1.0	3202	tags=28%, list=17%, signal=34%
GO_TETRAHYDROFOLATE_METABOLIC_PROCESS	GO_TETRAHYDROFOLATE_METABOLIC_PROCESS		17	0.51894504	1.2913297	0.33333334	0.09286829	1.0	73	tags=12%, list=0%, signal=12%
GO_REGULATION_OF_CELL_SIZE	GO_REGULATION_OF_CELL_SIZE		159	0.33325025	1.2911365	0.0	0.09294435	1.0	2361	tags=18%, list=13%, signal=20%
GO_GROWTH_FACTOR_RECEPTOR_BINDING	GO_GROWTH_FACTOR_RECEPTOR_BINDING		119	0.28833574	1.2908189	0.0	0.09314669	1.0	3904	tags=28%, list=21%, signal=35%
GO_PROTON_TRANSMEMBRANE_TRANSPORT	GO_PROTON_TRANSMEMBRANE_TRANSPORT		110	0.3332535	1.2907588	0.25	0.09307639	1.0	777	tags=8%, list=4%, signal=8%
GO_CLUSTER_OF_ACTIN_BASED_CELL_PROJECTIONS	GO_CLUSTER_OF_ACTIN_BASED_CELL_PROJECTIONS		124	0.34876946	1.2901703	0.0	0.093584254	1.0	2840	tags=19%, list=15%, signal=22%
GO_REGULATION_OF_RESPONSE_TO_INTERFERON_GAMMA	GO_REGULATION_OF_RESPONSE_TO_INTERFERON_GAMMA		22	0.49732047	1.2900589	0.0	0.093513735	1.0	914	tags=23%, list=5%, signal=24%
GO_CGMP_BINDING	GO_CGMP_BINDING		15	0.31902668	1.289995	0.0	0.09344331	1.0	12691	tags=100%, list=68%, signal=313%
GO_TISSUE_HOMEOSTASIS	GO_TISSUE_HOMEOSTASIS		179	0.42550462	1.2896507	0.0	0.09367011	1.0	2874	tags=25%, list=15%, signal=29%
GO_HEPATICOBILIARY_SYSTEM_DEVELOPMENT	GO_HEPATICOBILIARY_SYSTEM_DEVELOPMENT		123	0.3338003	1.2893623	0.0	0.094043344	1.0	2925	tags=25%, list=16%, signal=30%
GO_BRANCHED_CHAIN_AMINO_ACID_METABOLIC_PROCESS	GO_BRANCHED_CHAIN_AMINO_ACID_METABOLIC_PROCESS		20	0.53526723	1.2886968	0.0	0.09454859	1.0	2223	tags=40%, list=12%, signal=45%
GO_HINDBRAIN_DEVELOPMENT	GO_HINDBRAIN_DEVELOPMENT		128	0.3547253	1.2882937	0.0	0.0949611	1.0	1951	tags=12%, list=10%, signal=13%
GO_LUNG_MORPHOGENESIS	GO_LUNG_MORPHOGENESIS		48	0.4626153	1.2880075	0.0	0.09506866	1.0	2439	tags=23%, list=13%, signal=26%
GO_ENDOPLASMIC_RETICULUM_UNFOLDED_PROTEIN_RESPONSE	GO_ENDOPLASMIC_RETICULUM_UNFOLDED_PROTEIN_RESPONSE		106	0.44170034	1.2880023	0.0	0.094997406	1.0	2398	tags=30%, list=13%, signal=34%
GO_MUCOPOLYSACCHARIDE_METABOLIC_PROCESS	GO_MUCOPOLYSACCHARIDE_METABOLIC_PROCESS		96	0.3383462	1.2878616	0.0	0.09510477	1.0	3450	tags=23%, list=19%, signal=28%
GO_ANION_TRANSMEMBRANE_TRANSPORT	GO_ANION_TRANSMEMBRANE_TRANSPORT		253	0.40540865	1.2878551	0.0	0.09503358	1.0	2506	tags=17%, list=13%, signal=20%
GO_VASCULAR_ENDOTHELIAL_GROWTH_FACTOR_RECEPTOR_SIGNALING_PATHWAY	GO_VASCULAR_ENDOTHELIAL_GROWTH_FACTOR_RECEPTOR_SIGNALING_PATHWAY		82	0.34404585	1.2876481	0.0	0.09508766	1.0	2307	tags=22%, list=12%, signal=25%
GO_PHOSPHOLIPASE_ACTIVITY	GO_PHOSPHOLIPASE_ACTIVITY		83	0.33510128	1.2868792	0.0	0.09631164	1.0	1464	tags=12%, list=8%, signal=13%
GO_LABYRINTHINE_LAYER_MORPHOGENESIS	GO_LABYRINTHINE_LAYER_MORPHOGENESIS		20	0.5685978	1.286011	0.0	0.09735191	1.0	4145	tags=35%, list=22%, signal=45%
GO_NUCLEOTIDE_TRANSMEMBRANE_TRANSPORTER_ACTIVITY	GO_NUCLEOTIDE_TRANSMEMBRANE_TRANSPORTER_ACTIVITY		16	0.6082993	1.2859387	0.0	0.09727925	1.0	2501	tags=31%, list=13%, signal=36%
GO_NEGATIVE_REGULATION_OF_HYDROLASE_ACTIVITY	GO_NEGATIVE_REGULATION_OF_HYDROLASE_ACTIVITY		368	0.31070277	1.2857015	0.0	0.097501144	1.0	2993	tags=20%, list=16%, signal=23%
GO_SOMATIC_DIVERSIFICATION_OF_IMMUNE_RECEPTORS	GO_SOMATIC_DIVERSIFICATION_OF_IMMUNE_RECEPTORS		63	0.40858266	1.2843335	0.0	0.098640494	1.0	2040	tags=22%, list=11%, signal=25%
GO_REGULATION_OF_TRANSCRIPTION_INVOLVED_IN_CELL_FATE_COMMITMENT	GO_REGULATION_OF_TRANSCRIPTION_INVOLVED_IN_CELL_FATE_COMMITMENT		17	0.6401897	1.2842416	0.0	0.09856704	1.0	2275	tags=12%, list=12%, signal=13%
GO_POSITIVE_REGULATION_OF_T_HELPER_1_TYPE_IMMUNE_RESPONSE	GO_POSITIVE_REGULATION_OF_T_HELPER_1_TYPE_IMMUNE_RESPONSE		17	0.4933656	1.2841487	0.0	0.09880695	1.0	2911	tags=41%, list=16%, signal=49%
GO_CATALYTIC_ACTIVITY_ACTING_ON_A_TRNA	GO_CATALYTIC_ACTIVITY_ACTING_ON_A_TRNA		63	0.36985835	1.2839946	0.0	0.098733485	1.0	2030	tags=17%, list=11%, signal=20%
GO_PROTEIN_KINASE_C_SIGNALING	GO_PROTEIN_KINASE_C_SIGNALING		26	0.398039	1.2833755	0.0	0.09904577	1.0	3113	tags=19%, list=17%, signal=23%
GO_REGULATION_OF_GLUCONEOGENESIS	GO_REGULATION_OF_GLUCONEOGENESIS		33	0.37856364	1.2824632	0.0	0.09954593	1.0	1805	tags=18%, list=10%, signal=20%
GO_SPERMATID_DIFFERENTIATION	GO_SPERMATID_DIFFERENTIATION		120	0.3085707	1.2813203	0.0	0.100275144	1.0	2539	tags=16%, list=14%, signal=18%
GO_NEGATIVE_REGULATION_OF_CELL_MORPHOGENESIS_INVOLVED_IN_DIFFERENTIATION	GO_NEGATIVE_REGULATION_OF_CELL_MORPHOGENESIS_INVOLVED_IN_DIFFERENTIATION		87	0.38734174	1.2813145	0.0	0.10020082	1.0	3185	tags=23%, list=17%, signal=28%
GO_REGULATION_OF_EPITHELIAL_CELL_DIFFERENTIATION	GO_REGULATION_OF_EPITHELIAL_CELL_DIFFERENTIATION		121	0.40118462	1.2811038	0.0	0.1002951	1.0	3075	tags=25%, list=17%, signal=30%
GO_RESPONSE_TO_ANESTHETIC	GO_RESPONSE_TO_ANESTHETIC		71	0.3295908	1.2807919	0.0	0.100643836	1.0	2361	tags=13%, list=13%, signal=14%
GO_POSITIVE_REGULATION_OF_ALPHA_BETA_T_CELL_ACTIVATION	GO_POSITIVE_REGULATION_OF_ALPHA_BETA_T_CELL_ACTIVATION		53	0.4379799	1.2804658	0.0	0.10112158	1.0	2521	tags=23%, list=14%, signal=26%
GO_NEGATIVE_REGULATION_OF_AXON_GUIDANCE	GO_NEGATIVE_REGULATION_OF_AXON_GUIDANCE		26	0.44026652	1.2798519	0.0	0.101313554	1.0	2841	tags=27%, list=15%, signal=32%
GO_CELLULAR_PROCESS_INVOLVED_IN_REPRODUCTION_IN_MULTICELLULAR_ORGANISM	GO_CELLULAR_PROCESS_INVOLVED_IN_REPRODUCTION_IN_MULTICELLULAR_ORGANISM		267	0.3475465	1.2797054	0.0	0.10136232	1.0	2449	tags=14%, list=13%, signal=16%
GO_BODY_FLUID_SECRETION	GO_BODY_FLUID_SECRETION		85	0.37535447	1.279543	0.0	0.10146339	1.0	3209	tags=28%, list=17%, signal=34%
GO_ATPASE_REGULATOR_ACTIVITY	GO_ATPASE_REGULATOR_ACTIVITY		33	0.52873534	1.279496	0.0	0.101511985	1.0	2615	tags=36%, list=14%, signal=42%
GO_ORGANIC_CATION_TRANSMEMBRANE_TRANSPORTER_ACTIVITY	GO_ORGANIC_CATION_TRANSMEMBRANE_TRANSPORTER_ACTIVITY		21	0.55355394	1.2793703	0.0	0.101437174	1.0	1373	tags=24%, list=7%, signal=26%
GO_EPIDERMIS_DEVELOPMENT	GO_EPIDERMIS_DEVELOPMENT		367	0.3703759	1.2793596	0.0	0.10136248	1.0	3175	tags=20%, list=17%, signal=24%
GO_ZINC_ION_TRANSMEMBRANE_TRANSPORT	GO_ZINC_ION_TRANSMEMBRANE_TRANSPORT		21	0.43781245	1.2792178	0.0	0.101287894	1.0	3170	tags=29%, list=17%, signal=34%
GO_POSITIVE_REGULATION_OF_ANTIGEN_RECEPTOR_MEDIATED_SIGNALING_PATHWAY	GO_POSITIVE_REGULATION_OF_ANTIGEN_RECEPTOR_MEDIATED_SIGNALING_PATHWAY		17	0.5002783	1.2791945	0.0	0.10138068	1.0	2817	tags=29%, list=15%, signal=35%
GO_REGULATION_OF_PRESYNAPSE_ORGANIZATION	GO_REGULATION_OF_PRESYNAPSE_ORGANIZATION		32	0.41885617	1.2791842	0.0	0.1013062	1.0	822	tags=6%, list=4%, signal=7%
GO_PEPTIDE_TRANSMEMBRANE_TRANSPORTER_ACTIVITY	GO_PEPTIDE_TRANSMEMBRANE_TRANSPORTER_ACTIVITY		28	0.4278914	1.2791275	0.0	0.10136723	1.0	2506	tags=21%, list=13%, signal=25%
GO_REGULATION_OF_WOUND_HEALING	GO_REGULATION_OF_WOUND_HEALING		125	0.40613356	1.2790056	0.0	0.10129286	1.0	2892	tags=27%, list=16%, signal=32%
GO_CENTRAL_NERVOUS_SYSTEM_NEURON_DIFFERENTIATION	GO_CENTRAL_NERVOUS_SYSTEM_NEURON_DIFFERENTIATION		154	0.28013238	1.2785242	0.0	0.1013538	1.0	2083	tags=10%, list=11%, signal=11%
GO_CUL3_RING_UBIQUITIN_LIGASE_COMPLEX	GO_CUL3_RING_UBIQUITIN_LIGASE_COMPLEX		32	0.40135115	1.2778547	0.0	0.10199314	1.0	1711	tags=19%, list=9%, signal=21%
GO_NEUROMUSCULAR_PROCESS	GO_NEUROMUSCULAR_PROCESS		91	0.35225794	1.2778164	0.0	0.10209297	1.0	3141	tags=19%, list=17%, signal=22%
GO_UNSATURATED_FATTY_ACID_METABOLIC_PROCESS	GO_UNSATURATED_FATTY_ACID_METABOLIC_PROCESS		96	0.3775171	1.2774887	0.0	0.102404654	1.0	2928	tags=25%, list=16%, signal=30%
GO_CALCIUM_ION_TRANSMEMBRANE_TRANSPORT	GO_CALCIUM_ION_TRANSMEMBRANE_TRANSPORT		281	0.29670757	1.2774479	0.0	0.102329805	1.0	2152	tags=15%, list=12%, signal=16%
GO_REGULATION_OF_ENDOPLASMIC_RETICULUM_STRESS_INDUCED_INTRINSIC_APOPTOTIC_SIGNALING_PATHWAY	GO_REGULATION_OF_ENDOPLASMIC_RETICULUM_STRESS_INDUCED_INTRINSIC_APOPTOTIC_SIGNALING_PATHWAY		28	0.46667713	1.276118	0.0	0.103107914	1.0	2307	tags=32%, list=12%, signal=37%
GO_NEGATIVE_REGULATION_OF_CELL_ADHESION	GO_NEGATIVE_REGULATION_OF_CELL_ADHESION		237	0.3256934	1.2756567	0.0	0.10332085	1.0	2672	tags=22%, list=14%, signal=26%
GO_KINESIN_BINDING	GO_KINESIN_BINDING		34	0.44681558	1.2754667	0.0	0.103411436	1.0	2451	tags=18%, list=13%, signal=20%
GO_REGULATION_OF_SMAD_PROTEIN_SIGNAL_TRANSDUCTION	GO_REGULATION_OF_SMAD_PROTEIN_SIGNAL_TRANSDUCTION		20	0.5135901	1.274692	0.0	0.10400231	1.0	781	tags=10%, list=4%, signal=10%
GO_CELLULAR_RESPONSE_TO_GLUCAGON_STIMULUS	GO_CELLULAR_RESPONSE_TO_GLUCAGON_STIMULUS		26	0.34102106	1.2738335	0.0	0.10522566	1.0	3574	tags=23%, list=19%, signal=29%
GO_TAU_PROTEIN_BINDING	GO_TAU_PROTEIN_BINDING		44	0.40784284	1.2736148	0.0	0.1056743	1.0	2123	tags=20%, list=11%, signal=23%
GO_RESPONSE_TO_LEAD_ION	GO_RESPONSE_TO_LEAD_ION		24	0.5026795	1.2730623	0.0	0.105994016	1.0	2508	tags=38%, list=13%, signal=43%
GO_DNA_BINDING_TRANSCRIPTION_REPRESSOR_ACTIVITY	GO_DNA_BINDING_TRANSCRIPTION_REPRESSOR_ACTIVITY		211	0.29919553	1.2729213	0.0	0.106038585	1.0	2294	tags=13%, list=12%, signal=14%
GO_PANCREAS_DEVELOPMENT	GO_PANCREAS_DEVELOPMENT		62	0.3126307	1.2728882	0.0	0.105961576	1.0	2015	tags=13%, list=11%, signal=14%
GO_IMMUNOGLOBULIN_PRODUCTION_INVOLVED_IN_IMMUNOGLOBULIN_MEDIATED_IMMUNE_RESPONSE	GO_IMMUNOGLOBULIN_PRODUCTION_INVOLVED_IN_IMMUNOGLOBULIN_MEDIATED_IMMUNE_RESPONSE		48	0.44941187	1.272526	0.0	0.10634418	1.0	2040	tags=27%, list=11%, signal=30%
GO_PROTEIN_KINASE_C_BINDING	GO_PROTEIN_KINASE_C_BINDING		43	0.41923806	1.2722684	0.0	0.10643202	1.0	2513	tags=21%, list=13%, signal=24%
GO_DETERMINATION_OF_HEART_LEFT_RIGHT_ASYMMETRY	GO_DETERMINATION_OF_HEART_LEFT_RIGHT_ASYMMETRY		62	0.3915049	1.2721806	0.0	0.10647616	1.0	1942	tags=15%, list=10%, signal=16%
GO_NUCLEOTIDE_SUGAR_BIOSYNTHETIC_PROCESS	GO_NUCLEOTIDE_SUGAR_BIOSYNTHETIC_PROCESS		22	0.58817166	1.2720245	0.0	0.1065326	1.0	1556	tags=36%, list=8%, signal=40%
GO_REGULATION_OF_ANION_TRANSPORT	GO_REGULATION_OF_ANION_TRANSPORT		87	0.3736076	1.2717568	0.0	0.106576584	1.0	2275	tags=17%, list=12%, signal=20%
GO_SARCOPLASM	GO_SARCOPLASM		69	0.3656835	1.2716845	0.0	0.10649953	1.0	3120	tags=23%, list=17%, signal=28%
GO_DENDRITIC_CELL_MIGRATION	GO_DENDRITIC_CELL_MIGRATION		22	0.467315	1.271558	0.0	0.10642257	1.0	1962	tags=23%, list=11%, signal=25%
GO_RECEPTOR_ANTAGONIST_ACTIVITY	GO_RECEPTOR_ANTAGONIST_ACTIVITY		18	0.4034543	1.2714626	0.33333334	0.106606275	1.0	1110	tags=11%, list=6%, signal=12%
GO_NUCLEOSIDE_BISPHOSPHATE_BIOSYNTHETIC_PROCESS	GO_NUCLEOSIDE_BISPHOSPHATE_BIOSYNTHETIC_PROCESS		60	0.38458195	1.2712624	0.0	0.10652935	1.0	2013	tags=22%, list=11%, signal=24%
GO_NUCLEOTIDE_BINDING_DOMAIN_LEUCINE_RICH_REPEAT_CONTAINING_RECEPTOR_SIGNALING_PATHWAY	GO_NUCLEOTIDE_BINDING_DOMAIN_LEUCINE_RICH_REPEAT_CONTAINING_RECEPTOR_SIGNALING_PATHWAY		27	0.4615436	1.2707881	0.33333334	0.10695399	1.0	2090	tags=30%, list=11%, signal=33%
GO_RESPONSE_TO_LITHIUM_ION	GO_RESPONSE_TO_LITHIUM_ION		23	0.5503597	1.2706008	0.0	0.107344165	1.0	2555	tags=30%, list=14%, signal=35%
GO_REGULATION_OF_BONE_REMODELING	GO_REGULATION_OF_BONE_REMODELING		41	0.42711082	1.2703617	0.0	0.10726688	1.0	1843	tags=22%, list=10%, signal=24%
GO_RECEPTOR_INTERNALIZATION	GO_RECEPTOR_INTERNALIZATION		98	0.37314394	1.2697822	0.0	0.10801085	1.0	2449	tags=14%, list=13%, signal=16%
GO_NEGATIVE_REGULATION_OF_VASCULATURE_DEVELOPMENT	GO_NEGATIVE_REGULATION_OF_VASCULATURE_DEVELOPMENT		103	0.3801462	1.2689732	0.0	0.10872947	1.0	1678	tags=17%, list=9%, signal=19%
GO_NEGATIVE_REGULATION_OF_FIBROBLAST_PROLIFERATION	GO_NEGATIVE_REGULATION_OF_FIBROBLAST_PROLIFERATION		25	0.43591535	1.2689296	0.0	0.10878385	1.0	2539	tags=32%, list=14%, signal=37%
GO_FEMALE_PREGNANCY	GO_FEMALE_PREGNANCY		173	0.352001	1.2686703	0.0	0.10924171	1.0	2506	tags=21%, list=13%, signal=24%
GO_T_CELL_PROLIFERATION	GO_T_CELL_PROLIFERATION		165	0.38804963	1.267816	0.0	0.10957327	1.0	1552	tags=20%, list=8%, signal=22%
GO_INTERACTION_WITH_SYMBIONT	GO_INTERACTION_WITH_SYMBIONT		68	0.38904884	1.2677896	0.0	0.10949472	1.0	1612	tags=19%, list=9%, signal=21%
GO_METALLOAMINOPEPTIDASE_ACTIVITY	GO_METALLOAMINOPEPTIDASE_ACTIVITY		17	0.4316914	1.267784	0.0	0.10953615	1.0	3957	tags=41%, list=21%, signal=52%
GO_EPITHELIAL_CELL_MORPHOGENESIS	GO_EPITHELIAL_CELL_MORPHOGENESIS		27	0.43946648	1.2673237	0.0	0.110305615	1.0	4279	tags=41%, list=23%, signal=53%
GO_PROTEIN_HYDROXYLATION	GO_PROTEIN_HYDROXYLATION		15	0.5576615	1.2671233	0.0	0.110226706	1.0	359	tags=13%, list=2%, signal=14%
GO_MUSCLE_CELL_CELLULAR_HOMEOSTASIS	GO_MUSCLE_CELL_CELLULAR_HOMEOSTASIS		18	0.5429868	1.2670567	0.0	0.11028624	1.0	1737	tags=28%, list=9%, signal=31%
GO_NEGATIVE_REGULATION_OF_OXIDATIVE_STRESS_INDUCED_INTRINSIC_APOPTOTIC_SIGNALING_PATHWAY	GO_NEGATIVE_REGULATION_OF_OXIDATIVE_STRESS_INDUCED_INTRINSIC_APOPTOTIC_SIGNALING_PATHWAY		18	0.47405934	1.2668657	0.0	0.110477425	1.0	2321	tags=39%, list=12%, signal=44%
GO_LYTIC_VACUOLE_ORGANIZATION	GO_LYTIC_VACUOLE_ORGANIZATION		49	0.4297582	1.2663668	0.0	0.11056093	1.0	1657	tags=24%, list=9%, signal=27%
GO_ERAD_PATHWAY	GO_ERAD_PATHWAY		72	0.45144996	1.2658627	0.0	0.11104099	1.0	3668	tags=40%, list=20%, signal=50%
GO_REGULATION_OF_RESPIRATORY_GASEOUS_EXCHANGE	GO_REGULATION_OF_RESPIRATORY_GASEOUS_EXCHANGE		20	0.49934977	1.2656233	0.0	0.11137471	1.0	2271	tags=25%, list=12%, signal=28%
GO_POST_EMBRYONIC_DEVELOPMENT	GO_POST_EMBRYONIC_DEVELOPMENT		76	0.38625097	1.2652777	0.0	0.11158433	1.0	2863	tags=22%, list=15%, signal=26%
GO_NEGATIVE_REGULATION_OF_NUCLEOTIDE_METABOLIC_PROCESS	GO_NEGATIVE_REGULATION_OF_NUCLEOTIDE_METABOLIC_PROCESS		17	0.43764117	1.2650926	0.33333334	0.11176174	1.0	132	tags=12%, list=1%, signal=12%
GO_ASTROCYTE_ACTIVATION	GO_ASTROCYTE_ACTIVATION		22	0.48023915	1.2649883	0.0	0.11181987	1.0	1947	tags=23%, list=10%, signal=25%
GO_POSITIVE_REGULATION_OF_SUBSTRATE_ADHESION_DEPENDENT_CELL_SPREADING	GO_POSITIVE_REGULATION_OF_SUBSTRATE_ADHESION_DEPENDENT_CELL_SPREADING		34	0.42958438	1.2649554	0.0	0.1117404	1.0	2643	tags=24%, list=14%, signal=27%
GO_SMOOTH_ENDOPLASMIC_RETICULUM	GO_SMOOTH_ENDOPLASMIC_RETICULUM		33	0.38140157	1.2644341	0.0	0.11217929	1.0	2771	tags=24%, list=15%, signal=28%
GO_PULMONARY_VALVE_MORPHOGENESIS	GO_PULMONARY_VALVE_MORPHOGENESIS		17	0.36217877	1.2640731	0.0	0.11226881	1.0	3049	tags=24%, list=16%, signal=28%
GO_MITOTIC_RECOMBINATION	GO_MITOTIC_RECOMBINATION		17	0.4572611	1.2637157	0.33333334	0.11259448	1.0	2316	tags=24%, list=12%, signal=27%
GO_INTRINSIC_APOPTOTIC_SIGNALING_PATHWAY_IN_RESPONSE_TO_ENDOPLASMIC_RETICULUM_STRESS	GO_INTRINSIC_APOPTOTIC_SIGNALING_PATHWAY_IN_RESPONSE_TO_ENDOPLASMIC_RETICULUM_STRESS		52	0.44350192	1.263231	0.0	0.11277041	1.0	2539	tags=27%, list=14%, signal=31%
GO_OVULATION	GO_OVULATION		19	0.45212606	1.2628266	0.0	0.11338809	1.0	3593	tags=42%, list=19%, signal=52%
GO_STRIATED_MUSCLE_CONTRACTION	GO_STRIATED_MUSCLE_CONTRACTION		158	0.2889701	1.2625357	0.0	0.11358725	1.0	2616	tags=14%, list=14%, signal=16%
GO_POSITIVE_REGULATION_OF_AXON_EXTENSION	GO_POSITIVE_REGULATION_OF_AXON_EXTENSION		43	0.33705127	1.2624379	0.0	0.11350693	1.0	2359	tags=23%, list=13%, signal=27%
GO_SIGNAL_SEQUENCE_BINDING	GO_SIGNAL_SEQUENCE_BINDING		35	0.4255897	1.2620536	0.0	0.1139303	1.0	1855	tags=29%, list=10%, signal=32%
GO_PLATELET_DERIVED_GROWTH_FACTOR_RECEPTOR_SIGNALING_PATHWAY	GO_PLATELET_DERIVED_GROWTH_FACTOR_RECEPTOR_SIGNALING_PATHWAY		51	0.3508746	1.2619187	0.0	0.11396802	1.0	2307	tags=27%, list=12%, signal=31%
GO_BASAL_PART_OF_CELL	GO_BASAL_PART_OF_CELL		46	0.48686668	1.261478	0.0	0.11448733	1.0	4466	tags=48%, list=24%, signal=63%
GO_MATERNAL_PROCESS_INVOLVED_IN_FEMALE_PREGNANCY	GO_MATERNAL_PROCESS_INVOLVED_IN_FEMALE_PREGNANCY		60	0.40733245	1.2604727	0.0	0.11552812	1.0	2506	tags=25%, list=13%, signal=29%
GO_SMOOTHENED_SIGNALING_PATHWAY	GO_SMOOTHENED_SIGNALING_PATHWAY		108	0.31142482	1.2604355	0.0	0.11556464	1.0	4749	tags=27%, list=25%, signal=36%
GO_AMYLOID_BETA_BINDING	GO_AMYLOID_BETA_BINDING		74	0.41154578	1.2603241	0.0	0.11548325	1.0	1980	tags=16%, list=11%, signal=18%
GO_SKELETAL_MUSCLE_ORGAN_DEVELOPMENT	GO_SKELETAL_MUSCLE_ORGAN_DEVELOPMENT		143	0.28537902	1.2601395	0.0	0.115805216	1.0	1035	tags=8%, list=6%, signal=8%
GO_ANION_HOMEOSTASIS	GO_ANION_HOMEOSTASIS		57	0.41100794	1.2599164	0.0	0.11595913	1.0	2271	tags=18%, list=12%, signal=20%
GO_NEGATIVE_REGULATION_OF_NEURON_DIFFERENTIATION	GO_NEGATIVE_REGULATION_OF_NEURON_DIFFERENTIATION		191	0.33139008	1.2587049	0.0	0.11700864	1.0	2921	tags=17%, list=16%, signal=20%
GO_ISOMERASE_ACTIVITY	GO_ISOMERASE_ACTIVITY		127	0.393151	1.2581434	0.25	0.117610514	1.0	2303	tags=24%, list=12%, signal=27%
GO_MESODERM_DEVELOPMENT	GO_MESODERM_DEVELOPMENT		110	0.24336329	1.2572559	0.0	0.118164934	1.0	4300	tags=23%, list=23%, signal=29%
GO_POSITIVE_REGULATION_OF_GLIAL_CELL_DIFFERENTIATION	GO_POSITIVE_REGULATION_OF_GLIAL_CELL_DIFFERENTIATION		36	0.4030461	1.2562513	0.0	0.11915389	1.0	1881	tags=19%, list=10%, signal=22%
GO_INTRACILIARY_TRANSPORT	GO_INTRACILIARY_TRANSPORT		40	0.39011544	1.2562194	0.0	0.119070396	1.0	3767	tags=35%, list=20%, signal=44%
GO_HEXOSE_TRANSMEMBRANE_TRANSPORTER_ACTIVITY	GO_HEXOSE_TRANSMEMBRANE_TRANSPORTER_ACTIVITY		18	0.46738628	1.2555075	0.5	0.11953998	1.0	166	tags=6%, list=1%, signal=6%
GO_CHROMOSOME_ORGANIZATION_INVOLVED_IN_MEIOTIC_CELL_CYCLE	GO_CHROMOSOME_ORGANIZATION_INVOLVED_IN_MEIOTIC_CELL_CYCLE		38	0.45779982	1.2550626	0.33333334	0.11959175	1.0	2316	tags=18%, list=12%, signal=21%
GO_PHOSPHATIDYLCHOLINE_BIOSYNTHETIC_PROCESS	GO_PHOSPHATIDYLCHOLINE_BIOSYNTHETIC_PROCESS		35	0.38462317	1.2540301	0.0	0.120123446	1.0	2681	tags=29%, list=14%, signal=33%
GO_POSITIVE_CHEMOTAXIS	GO_POSITIVE_CHEMOTAXIS		59	0.35765934	1.2539269	0.0	0.12003951	1.0	2278	tags=17%, list=12%, signal=19%
GO_STEREOCILIUM_BUNDLE	GO_STEREOCILIUM_BUNDLE		39	0.37063476	1.2537875	0.0	0.12024967	1.0	1116	tags=10%, list=6%, signal=11%
GO_ORGANELLE_SUBCOMPARTMENT	GO_ORGANELLE_SUBCOMPARTMENT		299	0.3030358	1.2535326	0.0	0.12055806	1.0	2945	tags=22%, list=16%, signal=26%
GO_UBIQUITIN_DEPENDENT_ERAD_PATHWAY	GO_UBIQUITIN_DEPENDENT_ERAD_PATHWAY		61	0.45777637	1.2530161	0.0	0.12074931	1.0	3075	tags=33%, list=17%, signal=39%
GO_CELL_MATRIX_ADHESION	GO_CELL_MATRIX_ADHESION		197	0.3319643	1.2519817	0.0	0.12146058	1.0	2860	tags=21%, list=15%, signal=25%
GO_QUATERNARY_AMMONIUM_GROUP_BINDING	GO_QUATERNARY_AMMONIUM_GROUP_BINDING		23	0.4985485	1.2511212	0.0	0.12211132	1.0	389	tags=17%, list=2%, signal=18%
GO_RIBOSE_PHOSPHATE_BIOSYNTHETIC_PROCESS	GO_RIBOSE_PHOSPHATE_BIOSYNTHETIC_PROCESS		145	0.36204836	1.2509333	0.0	0.12234297	1.0	2226	tags=21%, list=12%, signal=23%
GO_FATTY_ACID_BINDING	GO_FATTY_ACID_BINDING		32	0.49901685	1.250916	0.0	0.122257896	1.0	2228	tags=25%, list=12%, signal=28%
GO_REGULATION_OF_FIBROBLAST_MIGRATION	GO_REGULATION_OF_FIBROBLAST_MIGRATION		24	0.45614344	1.2509084	0.0	0.12217294	1.0	3004	tags=38%, list=16%, signal=45%
GO_PHOSPHOLIPASE_A2_ACTIVITY_CONSUMING_1_2_DIPALMITOYLPHOSPHATIDYLCHOLINE	GO_PHOSPHOLIPASE_A2_ACTIVITY_CONSUMING_1_2_DIPALMITOYLPHOSPHATIDYLCHOLINE		19	0.4604119	1.2509012	0.0	0.12208809	1.0	4175	tags=42%, list=22%, signal=54%
GO_DE_NOVO_PROTEIN_FOLDING	GO_DE_NOVO_PROTEIN_FOLDING		31	0.47364476	1.2504233	0.5	0.12252776	1.0	2090	tags=39%, list=11%, signal=44%
GO_TRANS_GOLGI_NETWORK_MEMBRANE	GO_TRANS_GOLGI_NETWORK_MEMBRANE		78	0.37097222	1.2500393	0.0	0.122966826	1.0	1689	tags=19%, list=9%, signal=21%
GO_LYASE_ACTIVITY	GO_LYASE_ACTIVITY		149	0.36291987	1.2498761	0.0	0.12288161	1.0	1733	tags=22%, list=9%, signal=24%
GO_NEGATIVE_REGULATION_OF_PEPTIDYL_THREONINE_PHOSPHORYLATION	GO_NEGATIVE_REGULATION_OF_PEPTIDYL_THREONINE_PHOSPHORYLATION		15	0.59426427	1.2494755	0.0	0.12340589	1.0	1692	tags=27%, list=9%, signal=29%
GO_REGULATION_OF_REPRODUCTIVE_PROCESS	GO_REGULATION_OF_REPRODUCTIVE_PROCESS		142	0.33069238	1.2493593	0.0	0.12345441	1.0	2506	tags=13%, list=13%, signal=15%
GO_RESPONSE_TO_HYPEROXIA	GO_RESPONSE_TO_HYPEROXIA		19	0.393531	1.2491349	0.0	0.123746105	1.0	3075	tags=32%, list=17%, signal=38%
GO_CILIARY_TIP	GO_CILIARY_TIP		37	0.33579984	1.2479403	0.0	0.12514275	1.0	3767	tags=27%, list=20%, signal=34%
GO_PORPHYRIN_CONTAINING_COMPOUND_METABOLIC_PROCESS	GO_PORPHYRIN_CONTAINING_COMPOUND_METABOLIC_PROCESS		32	0.554182	1.2475644	0.5	0.12542662	1.0	2206	tags=22%, list=12%, signal=25%
GO_RETINOID_X_RECEPTOR_BINDING	GO_RETINOID_X_RECEPTOR_BINDING		18	0.5733447	1.2466295	0.0	0.12557101	1.0	3282	tags=39%, list=18%, signal=47%
GO_ENDOCRINE_HORMONE_SECRETION	GO_ENDOCRINE_HORMONE_SECRETION		43	0.3787086	1.2463853	0.0	0.12589139	1.0	2506	tags=14%, list=13%, signal=16%
GO_IMMUNE_RESPONSE_TO_TUMOR_CELL	GO_IMMUNE_RESPONSE_TO_TUMOR_CELL		16	0.5526822	1.245861	0.25	0.12714933	1.0	965	tags=25%, list=5%, signal=26%
GO_ACUTE_INFLAMMATORY_RESPONSE	GO_ACUTE_INFLAMMATORY_RESPONSE		98	0.41588783	1.2456248	0.0	0.1277092	1.0	2884	tags=32%, list=15%, signal=37%
GO_PYRIMIDINE_NUCLEOTIDE_BIOSYNTHETIC_PROCESS	GO_PYRIMIDINE_NUCLEOTIDE_BIOSYNTHETIC_PROCESS		35	0.37036264	1.2454683	0.0	0.12774824	1.0	2226	tags=23%, list=12%, signal=26%
GO_REGULATION_OF_ERBB_SIGNALING_PATHWAY	GO_REGULATION_OF_ERBB_SIGNALING_PATHWAY		81	0.360588	1.2447304	0.0	0.12836322	1.0	2271	tags=22%, list=12%, signal=25%
GO_INTRACELLULAR_RECEPTOR_SIGNALING_PATHWAY	GO_INTRACELLULAR_RECEPTOR_SIGNALING_PATHWAY		232	0.3052916	1.2439536	0.0	0.12961482	1.0	2317	tags=19%, list=12%, signal=21%
GO_AMINO_ACID_BINDING	GO_AMINO_ACID_BINDING		51	0.32175085	1.2439296	0.0	0.12952581	1.0	1176	tags=10%, list=6%, signal=10%
GO_TOLERANCE_INDUCTION	GO_TOLERANCE_INDUCTION		20	0.53362703	1.243286	0.0	0.13022652	1.0	1312	tags=25%, list=7%, signal=27%
GO_CILIARY_BASAL_BODY_PLASMA_MEMBRANE_DOCKING	GO_CILIARY_BASAL_BODY_PLASMA_MEMBRANE_DOCKING		61	0.4067919	1.242716	0.0	0.13115717	1.0	2513	tags=23%, list=13%, signal=26%
GO_ENDODEOXYRIBONUCLEASE_ACTIVITY	GO_ENDODEOXYRIBONUCLEASE_ACTIVITY		32	0.38370773	1.2425425	0.0	0.13118196	1.0	2904	tags=28%, list=16%, signal=33%
GO_DETECTION_OF_MECHANICAL_STIMULUS	GO_DETECTION_OF_MECHANICAL_STIMULUS		36	0.3445555	1.2413627	0.0	0.1323995	1.0	1675	tags=11%, list=9%, signal=12%
GO_CARBOHYDRATE_DERIVATIVE_CATABOLIC_PROCESS	GO_CARBOHYDRATE_DERIVATIVE_CATABOLIC_PROCESS		164	0.35238189	1.2413477	0.0	0.13230887	1.0	2961	tags=25%, list=16%, signal=29%
GO_CELLULAR_RESPONSE_TO_CAMP	GO_CELLULAR_RESPONSE_TO_CAMP		47	0.33357254	1.2407976	0.0	0.13273646	1.0	3409	tags=28%, list=18%, signal=34%
GO_POSITIVE_REGULATION_OF_CELL_PROJECTION_ORGANIZATION	GO_POSITIVE_REGULATION_OF_CELL_PROJECTION_ORGANIZATION		314	0.3010721	1.2407501	0.0	0.13277179	1.0	2361	tags=15%, list=13%, signal=17%
GO_GLAND_DEVELOPMENT	GO_GLAND_DEVELOPMENT		398	0.2827985	1.2406533	0.0	0.13281326	1.0	3154	tags=20%, list=17%, signal=24%
GO_CELL_CELL_JUNCTION_ASSEMBLY	GO_CELL_CELL_JUNCTION_ASSEMBLY		122	0.30196282	1.2398459	0.0	0.13351427	1.0	2506	tags=16%, list=13%, signal=19%
GO_AMYLOID_BETA_CLEARANCE	GO_AMYLOID_BETA_CLEARANCE		35	0.3988869	1.2398137	0.0	0.1334232	1.0	1133	tags=14%, list=6%, signal=15%
GO_REGULATION_OF_CELL_SUBSTRATE_ADHESION	GO_REGULATION_OF_CELL_SUBSTRATE_ADHESION		177	0.3576744	1.2393793	0.0	0.13445733	1.0	2643	tags=22%, list=14%, signal=25%
GO_NEGATIVE_REGULATION_OF_LEUKOCYTE_CELL_CELL_ADHESION	GO_NEGATIVE_REGULATION_OF_LEUKOCYTE_CELL_CELL_ADHESION		105	0.38763842	1.2391765	0.0	0.13472553	1.0	2618	tags=24%, list=14%, signal=28%
GO_CELL_DEATH_IN_RESPONSE_TO_OXIDATIVE_STRESS	GO_CELL_DEATH_IN_RESPONSE_TO_OXIDATIVE_STRESS		73	0.33290526	1.2389967	0.0	0.13489728	1.0	2777	tags=27%, list=15%, signal=32%
GO_POSITIVE_REGULATION_OF_ALPHA_BETA_T_CELL_DIFFERENTIATION	GO_POSITIVE_REGULATION_OF_ALPHA_BETA_T_CELL_DIFFERENTIATION		41	0.39354447	1.2388239	0.0	0.13507411	1.0	2521	tags=22%, list=14%, signal=25%
GO_TRANSFERASE_ACTIVITY_TRANSFERRING_ALKYL_OR_ARYL_OTHER_THAN_METHYL_GROUPS	GO_TRANSFERASE_ACTIVITY_TRANSFERRING_ALKYL_OR_ARYL_OTHER_THAN_METHYL_GROUPS		52	0.45314732	1.2384598	0.0	0.13586241	1.0	2211	tags=29%, list=12%, signal=33%
GO_NUCLEOBASE_CONTAINING_COMPOUND_TRANSMEMBRANE_TRANSPORTER_ACTIVITY	GO_NUCLEOBASE_CONTAINING_COMPOUND_TRANSMEMBRANE_TRANSPORTER_ACTIVITY		36	0.43053836	1.2384135	0.0	0.13577011	1.0	2501	tags=31%, list=13%, signal=35%
GO_CELLULAR_RESPONSE_TO_DRUG	GO_CELLULAR_RESPONSE_TO_DRUG		378	0.30584446	1.2381715	0.0	0.13624035	1.0	2035	tags=15%, list=11%, signal=16%
GO_LONG_CHAIN_FATTY_ACID_METABOLIC_PROCESS	GO_LONG_CHAIN_FATTY_ACID_METABOLIC_PROCESS		97	0.3565873	1.2375813	0.0	0.13733932	1.0	2928	tags=21%, list=16%, signal=24%
GO_MITOCHONDRIAL_TRANSMEMBRANE_TRANSPORT	GO_MITOCHONDRIAL_TRANSMEMBRANE_TRANSPORT		53	0.402287	1.2372011	0.0	0.13765243	1.0	2614	tags=25%, list=14%, signal=28%
GO_FATTY_ACID_LIGASE_ACTIVITY	GO_FATTY_ACID_LIGASE_ACTIVITY		15	0.4145376	1.2364464	0.0	0.13846669	1.0	4665	tags=47%, list=25%, signal=62%
GO_CALCIUM_ACTIVATED_CATION_CHANNEL_ACTIVITY	GO_CALCIUM_ACTIVATED_CATION_CHANNEL_ACTIVITY		22	0.48764193	1.2361784	0.0	0.13890964	1.0	2416	tags=27%, list=13%, signal=31%
GO_REGULATION_OF_CELLULAR_RESPONSE_TO_GROWTH_FACTOR_STIMULUS	GO_REGULATION_OF_CELLULAR_RESPONSE_TO_GROWTH_FACTOR_STIMULUS		231	0.30557045	1.2360147	0.0	0.13908279	1.0	2394	tags=16%, list=13%, signal=18%
GO_POSITIVE_REGULATION_OF_WOUND_HEALING	GO_POSITIVE_REGULATION_OF_WOUND_HEALING		51	0.4923899	1.2359097	0.0	0.1391499	1.0	2993	tags=27%, list=16%, signal=33%
GO_HEME_BIOSYNTHETIC_PROCESS	GO_HEME_BIOSYNTHETIC_PROCESS		16	0.65716386	1.2358618	0.0	0.1390559	1.0	2206	tags=31%, list=12%, signal=35%
GO_MIDBRAIN_DEVELOPMENT	GO_MIDBRAIN_DEVELOPMENT		78	0.39550248	1.2357699	0.0	0.13909265	1.0	2586	tags=17%, list=14%, signal=19%
GO_CELL_COMMUNICATION_BY_ELECTRICAL_COUPLING_INVOLVED_IN_CARDIAC_CONDUCTION	GO_CELL_COMMUNICATION_BY_ELECTRICAL_COUPLING_INVOLVED_IN_CARDIAC_CONDUCTION		23	0.48491296	1.2356871	0.0	0.1389988	1.0	3439	tags=30%, list=18%, signal=37%
GO_CELLULAR_RESPONSE_TO_CARBOHYDRATE_STIMULUS	GO_CELLULAR_RESPONSE_TO_CARBOHYDRATE_STIMULUS		114	0.33135933	1.234579	0.0	0.14013505	1.0	1731	tags=14%, list=9%, signal=15%
GO_NEGATIVE_REGULATION_OF_AXONOGENESIS	GO_NEGATIVE_REGULATION_OF_AXONOGENESIS		64	0.31798416	1.234445	0.0	0.14032434	1.0	2083	tags=14%, list=11%, signal=16%
GO_POSITIVE_REGULATION_OF_PROTEIN_LOCALIZATION_TO_MEMBRANE	GO_POSITIVE_REGULATION_OF_PROTEIN_LOCALIZATION_TO_MEMBRANE		97	0.35456327	1.2339933	0.0	0.1409588	1.0	1951	tags=16%, list=10%, signal=18%
GO_PROTEIN_PEPTIDYL_PROLYL_ISOMERIZATION	GO_PROTEIN_PEPTIDYL_PROLYL_ISOMERIZATION		32	0.42393905	1.2339913	0.2	0.14086394	1.0	1659	tags=16%, list=9%, signal=17%
GO_NEURON_MIGRATION	GO_NEURON_MIGRATION		133	0.3406929	1.232861	0.0	0.14241226	1.0	2539	tags=14%, list=14%, signal=16%
GO_NEGATIVE_REGULATION_OF_LEUKOCYTE_MEDIATED_CYTOTOXICITY	GO_NEGATIVE_REGULATION_OF_LEUKOCYTE_MEDIATED_CYTOTOXICITY		18	0.5534543	1.232267	0.0	0.14323243	1.0	1544	tags=17%, list=8%, signal=18%
GO_IMPORT_ACROSS_PLASMA_MEMBRANE	GO_IMPORT_ACROSS_PLASMA_MEMBRANE		112	0.33782825	1.2320558	0.0	0.14329632	1.0	2463	tags=17%, list=13%, signal=19%
GO_UDP_GALACTOSYLTRANSFERASE_ACTIVITY	GO_UDP_GALACTOSYLTRANSFERASE_ACTIVITY		21	0.45497194	1.2306716	0.0	0.14476073	1.0	2474	tags=24%, list=13%, signal=27%
GO_VACUOLE_ORGANIZATION	GO_VACUOLE_ORGANIZATION		120	0.3642076	1.229862	0.0	0.1454582	1.0	1883	tags=22%, list=10%, signal=24%
GO_RESPONSE_TO_PLATELET_DERIVED_GROWTH_FACTOR	GO_RESPONSE_TO_PLATELET_DERIVED_GROWTH_FACTOR		18	0.4584355	1.2296245	0.33333334	0.14572617	1.0	3142	tags=50%, list=17%, signal=60%
GO_PHOTORECEPTOR_CELL_MAINTENANCE	GO_PHOTORECEPTOR_CELL_MAINTENANCE		29	0.40105054	1.2294804	0.33333334	0.14562857	1.0	2815	tags=21%, list=15%, signal=24%
GO_REGULATION_OF_ATPASE_ACTIVITY	GO_REGULATION_OF_ATPASE_ACTIVITY		71	0.3834544	1.228926	0.0	0.1464433	1.0	2176	tags=18%, list=12%, signal=21%
GO_CHLORIDE_TRANSPORT	GO_CHLORIDE_TRANSPORT		91	0.36389852	1.2283844	0.0	0.14676161	1.0	2505	tags=11%, list=13%, signal=13%
GO_VASCULOGENESIS	GO_VASCULOGENESIS		69	0.45743552	1.2282455	0.0	0.14679287	1.0	3075	tags=20%, list=17%, signal=24%
GO_HEME_METABOLIC_PROCESS	GO_HEME_METABOLIC_PROCESS		25	0.638004	1.2278465	0.0	0.14742316	1.0	2206	tags=24%, list=12%, signal=27%
GO_RESPONSE_TO_STARVATION	GO_RESPONSE_TO_STARVATION		152	0.3625006	1.2267597	0.0	0.1482735	1.0	1766	tags=16%, list=9%, signal=18%
GO_MYOBLAST_PROLIFERATION	GO_MYOBLAST_PROLIFERATION		16	0.44433334	1.2265041	0.0	0.14840926	1.0	494	tags=6%, list=3%, signal=6%
GO_NEGATIVE_REGULATION_OF_ERK1_AND_ERK2_CASCADE	GO_NEGATIVE_REGULATION_OF_ERK1_AND_ERK2_CASCADE		60	0.42614636	1.2259197	0.0	0.14944008	1.0	2352	tags=23%, list=13%, signal=27%
GO_CELLULAR_RESPONSE_TO_EXTRACELLULAR_STIMULUS	GO_CELLULAR_RESPONSE_TO_EXTRACELLULAR_STIMULUS		216	0.38666964	1.225778	0.0	0.14949931	1.0	2075	tags=20%, list=11%, signal=23%
GO_AXO_DENDRITIC_TRANSPORT	GO_AXO_DENDRITIC_TRANSPORT		58	0.4072123	1.2253542	0.0	0.1499555	1.0	2432	tags=26%, list=13%, signal=30%
GO_RESPONSE_TO_ANTIBIOTIC	GO_RESPONSE_TO_ANTIBIOTIC		288	0.29501182	1.2251232	0.0	0.1500143	1.0	2512	tags=19%, list=13%, signal=22%
GO_COPII_COATED_ER_TO_GOLGI_TRANSPORT_VESICLE	GO_COPII_COATED_ER_TO_GOLGI_TRANSPORT_VESICLE		78	0.4549931	1.2250997	0.0	0.14991455	1.0	3226	tags=37%, list=17%, signal=45%
GO_LYSOSOMAL_TRANSPORT	GO_LYSOSOMAL_TRANSPORT		84	0.34389016	1.2250893	0.0	0.14981493	1.0	2450	tags=21%, list=13%, signal=25%
GO_CONTRACTILE_ACTIN_FILAMENT_BUNDLE_ASSEMBLY	GO_CONTRACTILE_ACTIN_FILAMENT_BUNDLE_ASSEMBLY		80	0.35516992	1.2246661	0.0	0.15079592	1.0	1991	tags=19%, list=11%, signal=21%
GO_AUTOPHAGOSOME_MATURATION	GO_AUTOPHAGOSOME_MATURATION		27	0.38632953	1.2246313	0.0	0.15069585	1.0	2210	tags=22%, list=12%, signal=25%
GO_REGULATION_OF_NEURON_PROJECTION_DEVELOPMENT	GO_REGULATION_OF_NEURON_PROJECTION_DEVELOPMENT		422	0.28444284	1.2243679	0.0	0.15089764	1.0	3387	tags=22%, list=18%, signal=26%
GO_REGULATION_OF_INSULIN_LIKE_GROWTH_FACTOR_RECEPTOR_SIGNALING_PATHWAY	GO_REGULATION_OF_INSULIN_LIKE_GROWTH_FACTOR_RECEPTOR_SIGNALING_PATHWAY		21	0.38848963	1.2240354	0.0	0.15090854	1.0	4331	tags=33%, list=23%, signal=43%
GO_REGULATION_OF_T_HELPER_CELL_DIFFERENTIATION	GO_REGULATION_OF_T_HELPER_CELL_DIFFERENTIATION		31	0.3845988	1.2238744	0.0	0.15095925	1.0	4442	tags=35%, list=24%, signal=47%
GO_CELLULAR_RESPONSE_TO_TOXIC_SUBSTANCE	GO_CELLULAR_RESPONSE_TO_TOXIC_SUBSTANCE		203	0.312838	1.2235149	0.0	0.15113798	1.0	1994	tags=19%, list=11%, signal=21%
GO_ENDOCARDIAL_CUSHION_FORMATION	GO_ENDOCARDIAL_CUSHION_FORMATION		24	0.56418025	1.2224869	0.0	0.15239336	1.0	4782	tags=42%, list=26%, signal=56%
GO_COLLAGEN_BINDING	GO_COLLAGEN_BINDING		61	0.43193513	1.2224458	0.0	0.15229264	1.0	2923	tags=28%, list=16%, signal=33%
GO_CELLULAR_RESPONSE_TO_PEPTIDE_HORMONE_STIMULUS	GO_CELLULAR_RESPONSE_TO_PEPTIDE_HORMONE_STIMULUS		281	0.2956676	1.2223232	0.0	0.1523423	1.0	2884	tags=21%, list=15%, signal=24%
GO_L_AMINO_ACID_TRANSPORT	GO_L_AMINO_ACID_TRANSPORT		61	0.47757092	1.2223169	0.33333334	0.15224174	1.0	2280	tags=23%, list=12%, signal=26%
GO_REGULATION_OF_STEROID_BIOSYNTHETIC_PROCESS	GO_REGULATION_OF_STEROID_BIOSYNTHETIC_PROCESS		83	0.42349705	1.2222445	0.0	0.15214132	1.0	2170	tags=22%, list=12%, signal=24%
GO_NEGATIVE_REGULATION_OF_NEURAL_PRECURSOR_CELL_PROLIFERATION	GO_NEGATIVE_REGULATION_OF_NEURAL_PRECURSOR_CELL_PROLIFERATION		18	0.5386133	1.2221105	0.0	0.15245125	1.0	2531	tags=28%, list=14%, signal=32%
GO_WALKING_BEHAVIOR	GO_WALKING_BEHAVIOR		27	0.7105687	1.2220248	0.0	0.15235083	1.0	2432	tags=30%, list=13%, signal=34%
GO_NEGATIVE_REGULATION_OF_CELL_MATRIX_ADHESION	GO_NEGATIVE_REGULATION_OF_CELL_MATRIX_ADHESION		34	0.4153105	1.2219383	0.0	0.1523607	1.0	2531	tags=24%, list=14%, signal=27%
GO_COLUMNAR_CUBOIDAL_EPITHELIAL_CELL_DIFFERENTIATION	GO_COLUMNAR_CUBOIDAL_EPITHELIAL_CELL_DIFFERENTIATION		95	0.34222832	1.2219107	0.0	0.15226044	1.0	2296	tags=17%, list=12%, signal=19%
GO_MOLTING_CYCLE	GO_MOLTING_CYCLE		94	0.32019526	1.2207513	0.0	0.15379642	1.0	4052	tags=26%, list=22%, signal=32%
GO_DRUG_TRANSPORT	GO_DRUG_TRANSPORT		180	0.3677891	1.2202669	0.33333334	0.15418671	1.0	2262	tags=17%, list=12%, signal=19%
GO_POSITIVE_REGULATION_OF_GROWTH	GO_POSITIVE_REGULATION_OF_GROWTH		227	0.3131203	1.219955	0.0	0.1543224	1.0	2439	tags=18%, list=13%, signal=20%
GO_EXOPEPTIDASE_ACTIVITY	GO_EXOPEPTIDASE_ACTIVITY		85	0.30182952	1.2182721	0.0	0.15643415	1.0	1717	tags=15%, list=9%, signal=17%
GO_CELL_JUNCTION_ASSEMBLY	GO_CELL_JUNCTION_ASSEMBLY		221	0.34518638	1.2179416	0.0	0.1568383	1.0	2859	tags=20%, list=15%, signal=23%
GO_NEGATIVE_REGULATION_OF_ENDOCYTOSIS	GO_NEGATIVE_REGULATION_OF_ENDOCYTOSIS		38	0.41019353	1.217709	0.0	0.15735753	1.0	3138	tags=32%, list=17%, signal=38%
GO_POSITIVE_REGULATION_OF_ATP_METABOLIC_PROCESS	GO_POSITIVE_REGULATION_OF_ATP_METABOLIC_PROCESS		40	0.3790852	1.2176405	0.0	0.15752423	1.0	2064	tags=20%, list=11%, signal=22%
GO_MAINTENANCE_OF_PROTEIN_LOCATION_IN_NUCLEUS	GO_MAINTENANCE_OF_PROTEIN_LOCATION_IN_NUCLEUS		16	0.4146704	1.2172253	0.0	0.15848503	1.0	2332	tags=31%, list=13%, signal=36%
GO_REGULATION_OF_PEPTIDE_HORMONE_SECRETION	GO_REGULATION_OF_PEPTIDE_HORMONE_SECRETION		177	0.26870847	1.2167507	0.0	0.15877324	1.0	2863	tags=15%, list=15%, signal=17%
GO_CALCIUM_MEDIATED_SIGNALING	GO_CALCIUM_MEDIATED_SIGNALING		187	0.29773098	1.216671	0.0	0.15879	1.0	2137	tags=15%, list=11%, signal=17%
GO_NUCLEAR_INNER_MEMBRANE	GO_NUCLEAR_INNER_MEMBRANE		39	0.4168248	1.2166439	0.0	0.15881269	1.0	1552	tags=26%, list=8%, signal=28%
GO_PURINE_CONTAINING_COMPOUND_METABOLIC_PROCESS	GO_PURINE_CONTAINING_COMPOUND_METABOLIC_PROCESS		381	0.304766	1.2158885	0.0	0.15944302	1.0	2154	tags=17%, list=12%, signal=19%
GO_POSITIVE_REGULATION_BY_HOST_OF_VIRAL_TRANSCRIPTION	GO_POSITIVE_REGULATION_BY_HOST_OF_VIRAL_TRANSCRIPTION		16	0.42715004	1.2155956	0.5	0.16034208	1.0	18	tags=6%, list=0%, signal=6%
GO_CORTICAL_CYTOSKELETON_ORGANIZATION	GO_CORTICAL_CYTOSKELETON_ORGANIZATION		42	0.34999484	1.215504	0.0	0.16034663	1.0	1958	tags=24%, list=11%, signal=27%
GO_APICAL_JUNCTION_ASSEMBLY	GO_APICAL_JUNCTION_ASSEMBLY		59	0.29782376	1.2151991	0.0	0.16080287	1.0	2506	tags=20%, list=13%, signal=23%
GO_CELLULAR_RESPONSE_TO_DSRNA	GO_CELLULAR_RESPONSE_TO_DSRNA		17	0.50884426	1.2145529	0.0	0.1621008	1.0	3075	tags=47%, list=17%, signal=56%
GO_RESPONSE_TO_OXYGEN_LEVELS	GO_RESPONSE_TO_OXYGEN_LEVELS		345	0.32820565	1.2139884	0.0	0.16286908	1.0	2531	tags=18%, list=14%, signal=20%
GO_CELL_SUBSTRATE_ADHESION	GO_CELL_SUBSTRATE_ADHESION		299	0.33732903	1.2136139	0.0	0.16324863	1.0	2860	tags=23%, list=15%, signal=26%
GO_CELL_FATE_COMMITMENT_INVOLVED_IN_FORMATION_OF_PRIMARY_GERM_LAYER	GO_CELL_FATE_COMMITMENT_INVOLVED_IN_FORMATION_OF_PRIMARY_GERM_LAYER		32	0.37572232	1.213198	0.5	0.16361652	1.0	3126	tags=16%, list=17%, signal=19%
GO_MITOCHONDRION_MORPHOGENESIS	GO_MITOCHONDRION_MORPHOGENESIS		18	0.4454452	1.2127944	0.0	0.16428545	1.0	3034	tags=39%, list=16%, signal=46%
GO_RESPONSE_TO_STEROID_HORMONE	GO_RESPONSE_TO_STEROID_HORMONE		344	0.30827856	1.2114815	0.0	0.16573332	1.0	3156	tags=23%, list=17%, signal=27%
GO_POSITIVE_REGULATION_OF_PRODUCTION_OF_MOLECULAR_MEDIATOR_OF_IMMUNE_RESPONSE	GO_POSITIVE_REGULATION_OF_PRODUCTION_OF_MOLECULAR_MEDIATOR_OF_IMMUNE_RESPONSE		82	0.37087706	1.21144	0.0	0.16573438	1.0	2111	tags=22%, list=11%, signal=25%
GO_SKIN_DEVELOPMENT	GO_SKIN_DEVELOPMENT		337	0.34419176	1.2114191	0.0	0.16562697	1.0	4066	tags=25%, list=22%, signal=31%
GO_RESPONSE_TO_CORTICOSTEROID	GO_RESPONSE_TO_CORTICOSTEROID		151	0.33817717	1.2111458	0.0	0.165645	1.0	3156	tags=25%, list=17%, signal=30%
GO_POSITIVE_REGULATION_OF_EPITHELIAL_CELL_PROLIFERATION	GO_POSITIVE_REGULATION_OF_EPITHELIAL_CELL_PROLIFERATION		166	0.31862465	1.2110578	0.0	0.16564612	1.0	2531	tags=16%, list=14%, signal=19%
GO_ENDONUCLEASE_COMPLEX	GO_ENDONUCLEASE_COMPLEX		25	0.38481188	1.2106087	0.0	0.16606781	1.0	3316	tags=32%, list=18%, signal=39%
GO_REGULATION_OF_AMYLOID_BETA_FORMATION	GO_REGULATION_OF_AMYLOID_BETA_FORMATION		27	0.40035254	1.2099844	0.0	0.16648896	1.0	2208	tags=19%, list=12%, signal=21%
GO_METALLOCARBOXYPEPTIDASE_ACTIVITY	GO_METALLOCARBOXYPEPTIDASE_ACTIVITY		24	0.36334503	1.20986	0.5	0.16688648	1.0	910	tags=8%, list=5%, signal=9%
GO_POLYOL_BIOSYNTHETIC_PROCESS	GO_POLYOL_BIOSYNTHETIC_PROCESS		63	0.3516536	1.2091447	0.0	0.1676535	1.0	1731	tags=21%, list=9%, signal=23%
GO_REGULATION_OF_VESICLE_MEDIATED_TRANSPORT	GO_REGULATION_OF_VESICLE_MEDIATED_TRANSPORT		484	0.28492546	1.2085953	0.0	0.16831653	1.0	2522	tags=17%, list=14%, signal=19%
GO_PROTEIN_LOCALIZATION_TO_MICROTUBULE_ORGANIZING_CENTER	GO_PROTEIN_LOCALIZATION_TO_MICROTUBULE_ORGANIZING_CENTER		27	0.46428192	1.2085876	0.0	0.168208	1.0	1752	tags=19%, list=9%, signal=20%
GO_PHENOL_CONTAINING_COMPOUND_METABOLIC_PROCESS	GO_PHENOL_CONTAINING_COMPOUND_METABOLIC_PROCESS		90	0.29404274	1.2078391	0.0	0.16978994	1.0	3155	tags=18%, list=17%, signal=21%
GO_HUMORAL_IMMUNE_RESPONSE	GO_HUMORAL_IMMUNE_RESPONSE		214	0.3717765	1.207628	0.0	0.16992395	1.0	1947	tags=17%, list=10%, signal=19%
GO_NEURON_PROJECTION_EXTENSION	GO_NEURON_PROJECTION_EXTENSION		156	0.32103255	1.2072337	0.0	0.17020018	1.0	2361	tags=16%, list=13%, signal=18%
GO_GOLGI_ASSOCIATED_VESICLE	GO_GOLGI_ASSOCIATED_VESICLE		151	0.3533314	1.2071928	0.0	0.17024401	1.0	2508	tags=23%, list=13%, signal=26%
GO_REGULATION_OF_ORGANIC_ACID_TRANSPORT	GO_REGULATION_OF_ORGANIC_ACID_TRANSPORT		55	0.39483738	1.2060276	0.0	0.17125724	1.0	2271	tags=20%, list=12%, signal=23%
GO_RESPONSE_TO_TOXIC_SUBSTANCE	GO_RESPONSE_TO_TOXIC_SUBSTANCE		466	0.3034472	1.205967	0.0	0.17114726	1.0	2539	tags=20%, list=14%, signal=22%
GO_TOLL_LIKE_RECEPTOR_3_SIGNALING_PATHWAY	GO_TOLL_LIKE_RECEPTOR_3_SIGNALING_PATHWAY		18	0.48913297	1.2055298	0.0	0.17186254	1.0	1440	tags=28%, list=8%, signal=30%
GO_LONG_CHAIN_FATTY_ACYL_COA_METABOLIC_PROCESS	GO_LONG_CHAIN_FATTY_ACYL_COA_METABOLIC_PROCESS		19	0.41889086	1.2054875	0.0	0.17175232	1.0	1655	tags=21%, list=9%, signal=23%
GO_PROTEIN_FOLDING	GO_PROTEIN_FOLDING		177	0.38800633	1.205347	0.33333334	0.17189032	1.0	2090	tags=23%, list=11%, signal=25%
GO_POSITIVE_REGULATION_OF_CALCIUM_ION_TRANSPORT	GO_POSITIVE_REGULATION_OF_CALCIUM_ION_TRANSPORT		106	0.4455196	1.2050579	0.0	0.17207167	1.0	2065	tags=20%, list=11%, signal=22%
GO_ATPASE_ACTIVITY_COUPLED_TO_TRANSMEMBRANE_MOVEMENT_OF_IONS_ROTATIONAL_MECHANISM	GO_ATPASE_ACTIVITY_COUPLED_TO_TRANSMEMBRANE_MOVEMENT_OF_IONS_ROTATIONAL_MECHANISM		19	0.46393046	1.2040513	0.0	0.17355393	1.0	3510	tags=42%, list=19%, signal=52%
GO_POSITIVE_REGULATION_OF_TRANSFORMING_GROWTH_FACTOR_BETA_PRODUCTION	GO_POSITIVE_REGULATION_OF_TRANSFORMING_GROWTH_FACTOR_BETA_PRODUCTION		19	0.40452138	1.2032951	0.0	0.17430799	1.0	1579	tags=21%, list=8%, signal=23%
GO_REGULATION_OF_INFLAMMATORY_RESPONSE	GO_REGULATION_OF_INFLAMMATORY_RESPONSE		283	0.3572464	1.2031914	0.33333334	0.17419656	1.0	2296	tags=19%, list=12%, signal=22%
GO_TERMINATION_OF_RNA_POLYMERASE_I_TRANSCRIPTION	GO_TERMINATION_OF_RNA_POLYMERASE_I_TRANSCRIPTION		28	0.38311952	1.2028233	0.0	0.17468014	1.0	2404	tags=25%, list=13%, signal=29%
GO_CELLULAR_RESPONSE_TO_RETINOIC_ACID	GO_CELLULAR_RESPONSE_TO_RETINOIC_ACID		62	0.34263825	1.2025353	0.0	0.17487298	1.0	3142	tags=23%, list=17%, signal=27%
GO_ANATOMICAL_STRUCTURE_HOMEOSTASIS	GO_ANATOMICAL_STRUCTURE_HOMEOSTASIS		334	0.34519994	1.2022737	0.0	0.17502028	1.0	2874	tags=21%, list=15%, signal=24%
GO_PROTEIN_COMPLEX_OLIGOMERIZATION	GO_PROTEIN_COMPLEX_OLIGOMERIZATION		396	0.2961455	1.2019305	0.0	0.17539059	1.0	2548	tags=17%, list=14%, signal=20%
GO_HYDROLASE_ACTIVITY_ACTING_ON_ACID_PHOSPHORUS_NITROGEN_BONDS	GO_HYDROLASE_ACTIVITY_ACTING_ON_ACID_PHOSPHORUS_NITROGEN_BONDS		147	0.32497936	1.2013836	0.0	0.17607515	1.0	3010	tags=19%, list=16%, signal=23%
GO_NEGATIVE_REGULATION_OF_ATP_METABOLIC_PROCESS	GO_NEGATIVE_REGULATION_OF_ATP_METABOLIC_PROCESS		22	0.42393905	1.2006371	0.33333334	0.1776321	1.0	132	tags=9%, list=1%, signal=9%
GO_INTERFERON_GAMMA_MEDIATED_SIGNALING_PATHWAY	GO_INTERFERON_GAMMA_MEDIATED_SIGNALING_PATHWAY		84	0.40445092	1.1995885	0.0	0.17913735	1.0	2556	tags=30%, list=14%, signal=34%
GO_ASTROCYTE_DEVELOPMENT	GO_ASTROCYTE_DEVELOPMENT		39	0.3452009	1.1994412	0.5	0.17941925	1.0	3235	tags=28%, list=17%, signal=34%
GO_EPIDERMAL_CELL_DIFFERENTIATION	GO_EPIDERMAL_CELL_DIFFERENTIATION		270	0.38687408	1.1993332	0.0	0.17930518	1.0	3958	tags=27%, list=21%, signal=34%
GO_POSITIVE_REGULATION_OF_ENDOTHELIAL_CELL_DIFFERENTIATION	GO_POSITIVE_REGULATION_OF_ENDOTHELIAL_CELL_DIFFERENTIATION		15	0.4924713	1.1992127	0.0	0.1793427	1.0	404	tags=13%, list=2%, signal=14%
GO_REACTIVE_NITROGEN_SPECIES_METABOLIC_PROCESS	GO_REACTIVE_NITROGEN_SPECIES_METABOLIC_PROCESS		68	0.40795323	1.1982547	0.0	0.18040156	1.0	2395	tags=29%, list=13%, signal=34%
GO_RESPONSE_TO_RADIATION	GO_RESPONSE_TO_RADIATION		375	0.29587007	1.1981872	0.0	0.1804099	1.0	3695	tags=25%, list=20%, signal=31%
GO_MITOCHONDRIAL_CALCIUM_ION_TRANSMEMBRANE_TRANSPORT	GO_MITOCHONDRIAL_CALCIUM_ION_TRANSMEMBRANE_TRANSPORT		15	0.47665885	1.1978897	0.5	0.18056935	1.0	2128	tags=40%, list=11%, signal=45%
GO_RESPONSE_TO_ACID_CHEMICAL	GO_RESPONSE_TO_ACID_CHEMICAL		303	0.32023457	1.1974485	0.0	0.18134473	1.0	2521	tags=20%, list=14%, signal=23%
GO_POSITIVE_REGULATION_OF_COLLAGEN_METABOLIC_PROCESS	GO_POSITIVE_REGULATION_OF_COLLAGEN_METABOLIC_PROCESS		20	0.49189234	1.1973717	0.5	0.1812299	1.0	3943	tags=35%, list=21%, signal=44%
GO_REGULATION_OF_ACUTE_INFLAMMATORY_RESPONSE	GO_REGULATION_OF_ACUTE_INFLAMMATORY_RESPONSE		40	0.5684201	1.1971649	0.0	0.18173169	1.0	2817	tags=33%, list=15%, signal=38%
GO_REGULATION_OF_PEPTIDYL_THREONINE_PHOSPHORYLATION	GO_REGULATION_OF_PEPTIDYL_THREONINE_PHOSPHORYLATION		37	0.4258291	1.1961914	0.0	0.18303531	1.0	1692	tags=22%, list=9%, signal=24%
GO_UBIQUITIN_LIKE_PROTEIN_LIGASE_BINDING	GO_UBIQUITIN_LIKE_PROTEIN_LIGASE_BINDING		268	0.32305938	1.1961389	0.0	0.1829196	1.0	2773	tags=23%, list=15%, signal=27%
GO_NEGATIVE_REGULATION_OF_IMMUNE_RESPONSE	GO_NEGATIVE_REGULATION_OF_IMMUNE_RESPONSE		133	0.36301306	1.1960335	0.0	0.18280406	1.0	1947	tags=19%, list=10%, signal=21%
GO_REGULATION_OF_T_CELL_CHEMOTAXIS	GO_REGULATION_OF_T_CELL_CHEMOTAXIS		16	0.46453968	1.1957848	0.0	0.18280509	1.0	1367	tags=13%, list=7%, signal=13%
GO_PROTEIN_KINASE_C_ACTIVATING_G_PROTEIN_COUPLED_RECEPTOR_SIGNALING_PATHWAY	GO_PROTEIN_KINASE_C_ACTIVATING_G_PROTEIN_COUPLED_RECEPTOR_SIGNALING_PATHWAY		27	0.37967265	1.1956527	0.33333334	0.18302804	1.0	2983	tags=22%, list=16%, signal=26%
GO_OLIGODENDROCYTE_DIFFERENTIATION	GO_OLIGODENDROCYTE_DIFFERENTIATION		83	0.34738412	1.1950327	0.0	0.18379226	1.0	1843	tags=14%, list=10%, signal=16%
GO_VENTRAL_SPINAL_CORD_DEVELOPMENT	GO_VENTRAL_SPINAL_CORD_DEVELOPMENT		39	0.4156593	1.1945745	0.0	0.18475044	1.0	1500	tags=8%, list=8%, signal=8%
GO_NEGATIVE_REGULATION_OF_ERBB_SIGNALING_PATHWAY	GO_NEGATIVE_REGULATION_OF_ERBB_SIGNALING_PATHWAY		47	0.39273342	1.1942943	0.0	0.1850114	1.0	1585	tags=21%, list=9%, signal=23%
GO_CELLULAR_KETONE_METABOLIC_PROCESS	GO_CELLULAR_KETONE_METABOLIC_PROCESS		215	0.34538502	1.1938049	0.0	0.18545447	1.0	2170	tags=20%, list=12%, signal=22%
GO_NEGATIVE_REGULATION_OF_BINDING	GO_NEGATIVE_REGULATION_OF_BINDING		143	0.38347933	1.193785	0.0	0.18533783	1.0	2109	tags=17%, list=11%, signal=19%
GO_L_GLUTAMATE_TRANSMEMBRANE_TRANSPORT	GO_L_GLUTAMATE_TRANSMEMBRANE_TRANSPORT		22	0.60770726	1.1937402	0.0	0.18522134	1.0	1869	tags=23%, list=10%, signal=25%
GO_REGULATION_OF_ALCOHOL_BIOSYNTHETIC_PROCESS	GO_REGULATION_OF_ALCOHOL_BIOSYNTHETIC_PROCESS		69	0.4201171	1.1933029	0.0	0.18597735	1.0	2154	tags=25%, list=12%, signal=28%
GO_OLIGOSACCHARIDE_LIPID_INTERMEDIATE_BIOSYNTHETIC_PROCESS	GO_OLIGOSACCHARIDE_LIPID_INTERMEDIATE_BIOSYNTHETIC_PROCESS		17	0.49422178	1.1925323	0.0	0.18658786	1.0	2809	tags=29%, list=15%, signal=35%
GO_ANION_CHANNEL_ACTIVITY	GO_ANION_CHANNEL_ACTIVITY		67	0.3524911	1.1923953	0.0	0.18657579	1.0	2505	tags=10%, list=13%, signal=12%
GO_REGULATION_OF_FERTILIZATION	GO_REGULATION_OF_FERTILIZATION		21	0.42857885	1.1918635	0.5	0.1878637	1.0	340	tags=10%, list=2%, signal=10%
GO_POSITIVE_REGULATION_OF_CALCIUM_ION_TRANSMEMBRANE_TRANSPORT	GO_POSITIVE_REGULATION_OF_CALCIUM_ION_TRANSMEMBRANE_TRANSPORT		60	0.44609964	1.1917304	0.33333334	0.18842292	1.0	2065	tags=20%, list=11%, signal=22%
GO_REGULATION_OF_DNA_DAMAGE_RESPONSE_SIGNAL_TRANSDUCTION_BY_P53_CLASS_MEDIATOR	GO_REGULATION_OF_DNA_DAMAGE_RESPONSE_SIGNAL_TRANSDUCTION_BY_P53_CLASS_MEDIATOR		30	0.5206123	1.1915821	0.0	0.18842608	1.0	1868	tags=20%, list=10%, signal=22%
GO_STRUCTURAL_CONSTITUENT_OF_SYNAPSE	GO_STRUCTURAL_CONSTITUENT_OF_SYNAPSE		15	0.4399169	1.1902316	0.25	0.19060038	1.0	846	tags=7%, list=5%, signal=7%
GO_P38MAPK_CASCADE	GO_P38MAPK_CASCADE		36	0.47100374	1.190084	0.5	0.19048117	1.0	1612	tags=22%, list=9%, signal=24%
GO_REGULATION_OF_PROTEIN_CATABOLIC_PROCESS	GO_REGULATION_OF_PROTEIN_CATABOLIC_PROCESS		324	0.3006598	1.1899328	0.0	0.19072983	1.0	2090	tags=15%, list=11%, signal=17%
GO_RETINOIC_ACID_RECEPTOR_BINDING	GO_RETINOIC_ACID_RECEPTOR_BINDING		25	0.4398641	1.1896393	0.0	0.19089489	1.0	3282	tags=32%, list=18%, signal=39%
GO_NUCLEAR_RECEPTOR_TRANSCRIPTION_COACTIVATOR_ACTIVITY	GO_NUCLEAR_RECEPTOR_TRANSCRIPTION_COACTIVATOR_ACTIVITY		48	0.36864117	1.1894114	0.0	0.19112177	1.0	3738	tags=29%, list=20%, signal=36%
GO_NEGATIVE_REGULATION_OF_RECEPTOR_SIGNALING_PATHWAY_VIA_STAT	GO_NEGATIVE_REGULATION_OF_RECEPTOR_SIGNALING_PATHWAY_VIA_STAT		18	0.4639338	1.1893983	0.0	0.19100255	1.0	3693	tags=39%, list=20%, signal=48%
GO_REGULATION_OF_ACTIN_FILAMENT_BASED_MOVEMENT	GO_REGULATION_OF_ACTIN_FILAMENT_BASED_MOVEMENT		40	0.30969286	1.1892972	0.0	0.19125134	1.0	3439	tags=23%, list=18%, signal=28%
GO_SYNCYTIUM_FORMATION	GO_SYNCYTIUM_FORMATION		45	0.40976417	1.1892234	0.0	0.19113217	1.0	1603	tags=20%, list=9%, signal=22%
GO_ACTIN_FILAMENT_BUNDLE_ORGANIZATION	GO_ACTIN_FILAMENT_BUNDLE_ORGANIZATION		130	0.40525246	1.1881633	0.0	0.19274674	1.0	2717	tags=27%, list=15%, signal=31%
GO_REGULATION_OF_RECEPTOR_MEDIATED_ENDOCYTOSIS	GO_REGULATION_OF_RECEPTOR_MEDIATED_ENDOCYTOSIS		93	0.36326915	1.1869693	0.0	0.19529045	1.0	2449	tags=14%, list=13%, signal=16%
GO_RHYTHMIC_PROCESS	GO_RHYTHMIC_PROCESS		255	0.30339012	1.1863687	0.0	0.19639969	1.0	1843	tags=13%, list=10%, signal=14%
GO_PLATELET_DEGRANULATION	GO_PLATELET_DEGRANULATION		113	0.31524307	1.1863366	0.0	0.19638161	1.0	2486	tags=21%, list=13%, signal=24%
GO_REGULATION_OF_CELL_CELL_ADHESION	GO_REGULATION_OF_CELL_CELL_ADHESION		351	0.29893717	1.1858513	0.0	0.19703515	1.0	2521	tags=19%, list=14%, signal=22%
GO_POSITIVE_REGULATION_OF_HUMORAL_IMMUNE_RESPONSE	GO_POSITIVE_REGULATION_OF_HUMORAL_IMMUNE_RESPONSE		16	0.6299317	1.1858038	0.0	0.19691284	1.0	2862	tags=38%, list=15%, signal=44%
GO_TUBE_FORMATION	GO_TUBE_FORMATION		131	0.28887266	1.1854328	0.0	0.19740057	1.0	3453	tags=22%, list=19%, signal=27%
GO_VASCULAR_SMOOTH_MUSCLE_CELL_DIFFERENTIATION	GO_VASCULAR_SMOOTH_MUSCLE_CELL_DIFFERENTIATION		24	0.4343419	1.184796	0.0	0.198597	1.0	2247	tags=17%, list=12%, signal=19%
GO_NUCLEAR_EUCHROMATIN	GO_NUCLEAR_EUCHROMATIN		17	0.48059222	1.1844176	0.0	0.19909367	1.0	606	tags=18%, list=3%, signal=18%
GO_NEGATIVE_REGULATION_OF_MACROPHAGE_ACTIVATION	GO_NEGATIVE_REGULATION_OF_MACROPHAGE_ACTIVATION		15	0.42085177	1.1836544	0.0	0.20004429	1.0	1612	tags=27%, list=9%, signal=29%
GO_ENDOTHELIAL_CELL_DEVELOPMENT	GO_ENDOTHELIAL_CELL_DEVELOPMENT		49	0.35355392	1.1827888	0.0	0.201122	1.0	2247	tags=24%, list=12%, signal=28%
GO_CARBOHYDRATE_TRANSPORT	GO_CARBOHYDRATE_TRANSPORT		120	0.277867	1.1826384	0.0	0.20150886	1.0	2615	tags=14%, list=14%, signal=16%
GO_MYELOID_LEUKOCYTE_MIGRATION	GO_MYELOID_LEUKOCYTE_MIGRATION		172	0.3614718	1.181677	0.33333334	0.20333162	1.0	2395	tags=28%, list=13%, signal=32%
GO_CORONARY_VASCULATURE_DEVELOPMENT	GO_CORONARY_VASCULATURE_DEVELOPMENT		40	0.41347092	1.1816039	0.33333334	0.20320602	1.0	1188	tags=10%, list=6%, signal=11%
GO_DRUG_TRANSMEMBRANE_TRANSPORT	GO_DRUG_TRANSMEMBRANE_TRANSPORT		64	0.5583213	1.1810282	0.0	0.20386614	1.0	2262	tags=25%, list=12%, signal=28%
GO_9PLUS2_MOTILE_CILIUM	GO_9PLUS2_MOTILE_CILIUM		61	0.28888518	1.1805525	0.0	0.20429361	1.0	2940	tags=18%, list=16%, signal=21%
GO_POSITIVE_REGULATION_OF_REPRODUCTIVE_PROCESS	GO_POSITIVE_REGULATION_OF_REPRODUCTIVE_PROCESS		69	0.30532882	1.1798542	0.5	0.20519468	1.0	769	tags=6%, list=4%, signal=6%
GO_POSITIVE_REGULATION_OF_SMOOTH_MUSCLE_CELL_PROLIFERATION	GO_POSITIVE_REGULATION_OF_SMOOTH_MUSCLE_CELL_PROLIFERATION		77	0.35711557	1.1784137	0.0	0.20722578	1.0	2299	tags=26%, list=12%, signal=30%
GO_TRANSPORT_VESICLE_MEMBRANE	GO_TRANSPORT_VESICLE_MEMBRANE		182	0.32844985	1.1779547	0.0	0.20789856	1.0	2163	tags=13%, list=12%, signal=15%
GO_PEPTIDYL_LYSINE_TRIMETHYLATION	GO_PEPTIDYL_LYSINE_TRIMETHYLATION		20	0.3640065	1.1747828	0.2	0.21442017	1.0	138	tags=5%, list=1%, signal=5%
GO_CARDIAC_CHAMBER_DEVELOPMENT	GO_CARDIAC_CHAMBER_DEVELOPMENT		154	0.32546154	1.1742388	0.0	0.21531111	1.0	3134	tags=18%, list=17%, signal=22%
GO_REGULATION_OF_WATER_LOSS_VIA_SKIN	GO_REGULATION_OF_WATER_LOSS_VIA_SKIN		24	0.412345	1.1741999	0.0	0.21517879	1.0	4066	tags=33%, list=22%, signal=43%
GO_AMINOPEPTIDASE_ACTIVITY	GO_AMINOPEPTIDASE_ACTIVITY		40	0.40290156	1.1739439	0.0	0.21539761	1.0	1717	tags=18%, list=9%, signal=19%
GO_RESPONSE_TO_OXYGEN_RADICAL	GO_RESPONSE_TO_OXYGEN_RADICAL		27	0.39505103	1.1734315	0.0	0.21637759	1.0	2525	tags=30%, list=14%, signal=34%
GO_INTERLEUKIN_7_MEDIATED_SIGNALING_PATHWAY	GO_INTERLEUKIN_7_MEDIATED_SIGNALING_PATHWAY		17	0.4640612	1.1731966	0.0	0.21661626	1.0	644	tags=18%, list=3%, signal=18%
GO_NUCLEOBASE_CONTAINING_SMALL_MOLECULE_BIOSYNTHETIC_PROCESS	GO_NUCLEOBASE_CONTAINING_SMALL_MOLECULE_BIOSYNTHETIC_PROCESS		92	0.3162491	1.1729761	0.33333334	0.21648343	1.0	2064	tags=20%, list=11%, signal=22%
GO_CHEMOKINE_PRODUCTION	GO_CHEMOKINE_PRODUCTION		78	0.35542142	1.1723236	0.0	0.21798138	1.0	1947	tags=22%, list=10%, signal=24%
GO_NEGATIVE_REGULATION_OF_LYMPHOCYTE_MEDIATED_IMMUNITY	GO_NEGATIVE_REGULATION_OF_LYMPHOCYTE_MEDIATED_IMMUNITY		38	0.37956423	1.1723025	0.2	0.21796082	1.0	398	tags=11%, list=2%, signal=11%
GO_TRANSFERASE_ACTIVITY_TRANSFERRING_HEXOSYL_GROUPS	GO_TRANSFERASE_ACTIVITY_TRANSFERRING_HEXOSYL_GROUPS		173	0.30126247	1.1702874	0.0	0.22179106	1.0	3131	tags=24%, list=17%, signal=28%
GO_GASTRIC_ACID_SECRETION	GO_GASTRIC_ACID_SECRETION		18	0.37538734	1.169908	0.33333334	0.22237998	1.0	1723	tags=11%, list=9%, signal=12%
GO_ANTIGEN_PROCESSING_AND_PRESENTATION_OF_PEPTIDE_ANTIGEN	GO_ANTIGEN_PROCESSING_AND_PRESENTATION_OF_PEPTIDE_ANTIGEN		174	0.3936305	1.1697206	0.0	0.22234632	1.0	2218	tags=25%, list=12%, signal=28%
GO_ACTOMYOSIN_STRUCTURE_ORGANIZATION	GO_ACTOMYOSIN_STRUCTURE_ORGANIZATION		164	0.31313512	1.1695316	0.0	0.22247432	1.0	2451	tags=19%, list=13%, signal=22%
GO_REGULATION_OF_CHEMOTAXIS	GO_REGULATION_OF_CHEMOTAXIS		175	0.34581766	1.1693761	0.0	0.22258615	1.0	2540	tags=22%, list=14%, signal=25%
GO_ANDROGEN_RECEPTOR_SIGNALING_PATHWAY	GO_ANDROGEN_RECEPTOR_SIGNALING_PATHWAY		54	0.3475621	1.1685964	0.0	0.2234365	1.0	1994	tags=19%, list=11%, signal=21%
GO_CHLORIDE_CHANNEL_COMPLEX	GO_CHLORIDE_CHANNEL_COMPLEX		39	0.38457343	1.1679451	0.5	0.22460313	1.0	2505	tags=10%, list=13%, signal=12%
GO_EXTRACELLULAR_LIGAND_GATED_ION_CHANNEL_ACTIVITY	GO_EXTRACELLULAR_LIGAND_GATED_ION_CHANNEL_ACTIVITY		69	0.3069037	1.167418	0.0	0.22503915	1.0	1906	tags=6%, list=10%, signal=6%
GO_MICROTUBULE_BASED_TRANSPORT	GO_MICROTUBULE_BASED_TRANSPORT		142	0.36694166	1.1673675	0.0	0.22504064	1.0	2432	tags=22%, list=13%, signal=25%
GO_NUCLEOTIDE_TRANSPORT	GO_NUCLEOTIDE_TRANSPORT		19	0.63658917	1.1673094	0.0	0.22490366	1.0	2506	tags=37%, list=13%, signal=43%
GO_PHOSPHATIDYLINOSITOL_3_PHOSPHATE_BINDING	GO_PHOSPHATIDYLINOSITOL_3_PHOSPHATE_BINDING		32	0.4428969	1.1672515	0.0	0.22476687	1.0	894	tags=19%, list=5%, signal=20%
GO_NEGATIVE_REGULATION_OF_CELL_DEVELOPMENT	GO_NEGATIVE_REGULATION_OF_CELL_DEVELOPMENT		280	0.2898796	1.167075	0.0	0.22523353	1.0	2841	tags=16%, list=15%, signal=19%
GO_CELLULAR_RESPONSE_TO_EXTERNAL_STIMULUS	GO_CELLULAR_RESPONSE_TO_EXTERNAL_STIMULUS		281	0.33003277	1.1665298	0.33333334	0.22613245	1.0	2002	tags=19%, list=11%, signal=20%
GO_CELLULAR_RESPONSE_TO_INSULIN_STIMULUS	GO_CELLULAR_RESPONSE_TO_INSULIN_STIMULUS		180	0.3060657	1.1664772	0.33333334	0.22613329	1.0	2849	tags=23%, list=15%, signal=27%
GO_NEURON_APOPTOTIC_PROCESS	GO_NEURON_APOPTOTIC_PROCESS		214	0.30139726	1.1655312	0.0	0.22760904	1.0	2294	tags=16%, list=12%, signal=18%
GO_FIBROBLAST_MIGRATION	GO_FIBROBLAST_MIGRATION		30	0.45599517	1.1647184	0.0	0.22894648	1.0	1784	tags=27%, list=10%, signal=29%
GO_VASCULAR_ENDOTHELIAL_GROWTH_FACTOR_SIGNALING_PATHWAY	GO_VASCULAR_ENDOTHELIAL_GROWTH_FACTOR_SIGNALING_PATHWAY		31	0.5462306	1.1646171	0.0	0.2290264	1.0	2883	tags=32%, list=15%, signal=38%
GO_EATING_BEHAVIOR	GO_EATING_BEHAVIOR		28	0.33476862	1.1643965	0.0	0.22947954	1.0	3545	tags=25%, list=19%, signal=31%
GO_POSITIVE_REGULATION_OF_VASCULAR_SMOOTH_MUSCLE_CELL_PROLIFERATION	GO_POSITIVE_REGULATION_OF_VASCULAR_SMOOTH_MUSCLE_CELL_PROLIFERATION		31	0.34927204	1.1635596	0.0	0.23021774	1.0	2265	tags=26%, list=12%, signal=29%
GO_VENTRICULAR_CARDIAC_MUSCLE_TISSUE_DEVELOPMENT	GO_VENTRICULAR_CARDIAC_MUSCLE_TISSUE_DEVELOPMENT		50	0.3909645	1.1635555	0.0	0.23007846	1.0	1832	tags=12%, list=10%, signal=13%
GO_POSITIVE_REGULATION_OF_CELL_CELL_ADHESION	GO_POSITIVE_REGULATION_OF_CELL_CELL_ADHESION		230	0.3172788	1.1634798	0.25	0.23004054	1.0	2093	tags=17%, list=11%, signal=19%
GO_NEGATIVE_REGULATION_OF_BIOMINERALIZATION	GO_NEGATIVE_REGULATION_OF_BIOMINERALIZATION		26	0.46912163	1.1630813	0.33333334	0.23046485	1.0	1727	tags=19%, list=9%, signal=21%
GO_MICROTUBULE_BASED_MOVEMENT	GO_MICROTUBULE_BASED_MOVEMENT		203	0.32506156	1.1629786	0.0	0.23079233	1.0	3333	tags=23%, list=18%, signal=28%
GO_CELLULAR_GLUCURONIDATION	GO_CELLULAR_GLUCURONIDATION		18	0.46258366	1.1622579	0.0	0.23216513	1.0	1348	tags=6%, list=7%, signal=6%
GO_CELL_PROJECTION_ASSEMBLY	GO_CELL_PROJECTION_ASSEMBLY		378	0.30385816	1.162011	0.0	0.23237994	1.0	3331	tags=26%, list=18%, signal=31%
GO_RESPONSE_TO_INCREASED_OXYGEN_LEVELS	GO_RESPONSE_TO_INCREASED_OXYGEN_LEVELS		24	0.3667562	1.1610098	0.0	0.2344577	1.0	3075	tags=29%, list=17%, signal=35%
GO_REGULATION_OF_RESPONSE_TO_OXIDATIVE_STRESS	GO_REGULATION_OF_RESPONSE_TO_OXIDATIVE_STRESS		74	0.35328308	1.1596153	0.0	0.2375559	1.0	2727	tags=28%, list=15%, signal=33%
GO_POSITIVE_REGULATION_OF_SODIUM_ION_TRANSPORT	GO_POSITIVE_REGULATION_OF_SODIUM_ION_TRANSPORT		33	0.400217	1.1594354	0.33333334	0.23751366	1.0	2620	tags=27%, list=14%, signal=32%
GO_ENDOPLASMIC_RETICULUM_TUBULAR_NETWORK	GO_ENDOPLASMIC_RETICULUM_TUBULAR_NETWORK		16	0.32237872	1.1588328	0.33333334	0.23841017	1.0	3111	tags=38%, list=17%, signal=45%
GO_CYTOSKELETON_DEPENDENT_INTRACELLULAR_TRANSPORT	GO_CYTOSKELETON_DEPENDENT_INTRACELLULAR_TRANSPORT		140	0.3869774	1.1585665	0.0	0.23872681	1.0	2432	tags=23%, list=13%, signal=26%
GO_LIPASE_ACTIVITY	GO_LIPASE_ACTIVITY		100	0.3335039	1.1584251	0.0	0.23897412	1.0	3607	tags=24%, list=19%, signal=30%
GO_RESPONSE_TO_PH	GO_RESPONSE_TO_PH		35	0.4701226	1.1579636	0.5	0.23928444	1.0	1131	tags=20%, list=6%, signal=21%
GO_HEART_TRABECULA_MORPHOGENESIS	GO_HEART_TRABECULA_MORPHOGENESIS		28	0.5329874	1.1574671	0.0	0.23995407	1.0	781	tags=14%, list=4%, signal=15%
GO_GLUTATHIONE_PEROXIDASE_ACTIVITY	GO_GLUTATHIONE_PEROXIDASE_ACTIVITY		20	0.476575	1.1573995	0.0	0.23994659	1.0	1606	tags=35%, list=9%, signal=38%
GO_RESPONSE_TO_INSULIN	GO_RESPONSE_TO_INSULIN		229	0.30392182	1.1569179	0.33333334	0.24094163	1.0	2521	tags=20%, list=14%, signal=23%
GO_POSITIVE_REGULATION_OF_ION_TRANSPORT	GO_POSITIVE_REGULATION_OF_ION_TRANSPORT		241	0.34999266	1.1567249	0.0	0.2412446	1.0	2426	tags=17%, list=13%, signal=19%
GO_REGULATION_OF_IMMUNE_EFFECTOR_PROCESS	GO_REGULATION_OF_IMMUNE_EFFECTOR_PROCESS		339	0.33446723	1.1566126	0.0	0.24121056	1.0	2040	tags=20%, list=11%, signal=22%
GO_LOW_DENSITY_LIPOPROTEIN_PARTICLE_BINDING	GO_LOW_DENSITY_LIPOPROTEIN_PARTICLE_BINDING		16	0.4740472	1.1565846	0.0	0.24106622	1.0	1579	tags=31%, list=8%, signal=34%
GO_ECTODERM_DEVELOPMENT	GO_ECTODERM_DEVELOPMENT		20	0.50911105	1.1561362	0.5	0.24164715	1.0	3171	tags=40%, list=17%, signal=48%
GO_ANATOMICAL_STRUCTURE_MATURATION	GO_ANATOMICAL_STRUCTURE_MATURATION		137	0.32131523	1.1557895	0.0	0.24193345	1.0	3110	tags=23%, list=17%, signal=27%
GO_INTERFERON_ALPHA_PRODUCTION	GO_INTERFERON_ALPHA_PRODUCTION		27	0.46006772	1.1557827	0.5	0.24178891	1.0	1954	tags=30%, list=10%, signal=33%
GO_POSITIVE_REGULATION_OF_SIGNAL_TRANSDUCTION_BY_P53_CLASS_MEDIATOR	GO_POSITIVE_REGULATION_OF_SIGNAL_TRANSDUCTION_BY_P53_CLASS_MEDIATOR		21	0.55345863	1.1552128	0.0	0.24240433	1.0	1001	tags=10%, list=5%, signal=10%
GO_NEGATIVE_REGULATION_OF_RECEPTOR_SIGNALING_PATHWAY_VIA_JAK_STAT	GO_NEGATIVE_REGULATION_OF_RECEPTOR_SIGNALING_PATHWAY_VIA_JAK_STAT		17	0.46556604	1.1551847	0.5	0.2422597	1.0	3693	tags=41%, list=20%, signal=51%
GO_HYDROLASE_ACTIVITY_ACTING_ON_GLYCOSYL_BONDS	GO_HYDROLASE_ACTIVITY_ACTING_ON_GLYCOSYL_BONDS		94	0.38324735	1.1544944	0.0	0.24324836	1.0	2961	tags=24%, list=16%, signal=29%
GO_MEMBRANE_DOCKING	GO_MEMBRANE_DOCKING		128	0.30038318	1.1543388	0.5	0.24321875	1.0	2283	tags=18%, list=12%, signal=20%
GO_EXTRACELLULAR_MATRIX_BINDING	GO_EXTRACELLULAR_MATRIX_BINDING		49	0.35426277	1.1542833	0.0	0.24321581	1.0	2841	tags=24%, list=15%, signal=29%
GO_LEUKOTRIENE_METABOLIC_PROCESS	GO_LEUKOTRIENE_METABOLIC_PROCESS		22	0.34085006	1.1540334	0.0	0.24354108	1.0	968	tags=9%, list=5%, signal=10%
GO_REGULATION_OF_T_CELL_ACTIVATION	GO_REGULATION_OF_T_CELL_ACTIVATION		277	0.33907044	1.1538087	0.0	0.24363111	1.0	1737	tags=18%, list=9%, signal=19%
GO_LIGAND_GATED_ANION_CHANNEL_ACTIVITY	GO_LIGAND_GATED_ANION_CHANNEL_ACTIVITY		19	0.25134316	1.1527504	0.0	0.24547385	1.0	13952	tags=100%, list=75%, signal=398%
GO_REPRODUCTIVE_SYSTEM_DEVELOPMENT	GO_REPRODUCTIVE_SYSTEM_DEVELOPMENT		400	0.3071808	1.1525952	0.0	0.24570425	1.0	2764	tags=21%, list=15%, signal=24%
GO_REGULATION_OF_LEUKOCYTE_PROLIFERATION	GO_REGULATION_OF_LEUKOCYTE_PROLIFERATION		199	0.34967324	1.1522915	0.0	0.24633496	1.0	1881	tags=21%, list=10%, signal=23%
GO_L_AMINO_ACID_TRANSMEMBRANE_TRANSPORTER_ACTIVITY	GO_L_AMINO_ACID_TRANSMEMBRANE_TRANSPORTER_ACTIVITY		48	0.5399316	1.1518518	0.0	0.24759595	1.0	2262	tags=23%, list=12%, signal=26%
GO_POSITIVE_REGULATION_OF_GLYCOPROTEIN_METABOLIC_PROCESS	GO_POSITIVE_REGULATION_OF_GLYCOPROTEIN_METABOLIC_PROCESS		18	0.45025536	1.151542	0.0	0.24814175	1.0	2817	tags=33%, list=15%, signal=39%
GO_RESPONSE_TO_AXON_INJURY	GO_RESPONSE_TO_AXON_INJURY		66	0.34448528	1.1515081	0.0	0.24799465	1.0	2624	tags=21%, list=14%, signal=25%
GO_PROTON_TRANSPORTING_TWO_SECTOR_ATPASE_COMPLEX	GO_PROTON_TRANSPORTING_TWO_SECTOR_ATPASE_COMPLEX		25	0.4232726	1.1512837	0.0	0.24832566	1.0	2516	tags=24%, list=14%, signal=28%
GO_PROTEIN_SELF_ASSOCIATION	GO_PROTEIN_SELF_ASSOCIATION		47	0.34907863	1.1505233	0.33333334	0.24972959	1.0	1815	tags=17%, list=10%, signal=19%
GO_SENSORY_PERCEPTION_OF_PAIN	GO_SENSORY_PERCEPTION_OF_PAIN		92	0.30452845	1.1503284	0.0	0.25044528	1.0	2432	tags=16%, list=13%, signal=19%
GO_ORGANIC_HYDROXY_COMPOUND_CATABOLIC_PROCESS	GO_ORGANIC_HYDROXY_COMPOUND_CATABOLIC_PROCESS		65	0.35898122	1.1497732	0.0	0.25119835	1.0	1807	tags=18%, list=10%, signal=20%
GO_REGULATION_OF_FATTY_ACID_TRANSPORT	GO_REGULATION_OF_FATTY_ACID_TRANSPORT		24	0.50011396	1.1495143	0.0	0.25128323	1.0	2054	tags=29%, list=11%, signal=33%
GO_MORPHOGENESIS_OF_AN_EPITHELIAL_SHEET	GO_MORPHOGENESIS_OF_AN_EPITHELIAL_SHEET		49	0.3895725	1.1495109	0.0	0.2511348	1.0	1287	tags=16%, list=7%, signal=17%
GO_WATER_TRANSPORT	GO_WATER_TRANSPORT		18	0.41976514	1.1494071	0.33333334	0.25142264	1.0	4410	tags=39%, list=24%, signal=51%
GO_RAN_GTPASE_BINDING	GO_RAN_GTPASE_BINDING		32	0.4262057	1.1489073	0.0	0.251995	1.0	3059	tags=44%, list=16%, signal=52%
GO_POSITIVE_REGULATION_OF_ATPASE_ACTIVITY	GO_POSITIVE_REGULATION_OF_ATPASE_ACTIVITY		52	0.44229808	1.1488786	0.0	0.2518464	1.0	2176	tags=21%, list=12%, signal=24%
GO_NEURAL_NUCLEUS_DEVELOPMENT	GO_NEURAL_NUCLEUS_DEVELOPMENT		56	0.3594093	1.1479498	0.0	0.2528224	1.0	2586	tags=20%, list=14%, signal=23%
GO_PROTEIN_K63_LINKED_DEUBIQUITINATION	GO_PROTEIN_K63_LINKED_DEUBIQUITINATION		22	0.40420216	1.1477787	0.33333334	0.2531196	1.0	2117	tags=23%, list=11%, signal=26%
GO_CENTRIOLAR_SATELLITE	GO_CENTRIOLAR_SATELLITE		73	0.36592728	1.1475878	0.0	0.25316757	1.0	2069	tags=16%, list=11%, signal=18%
GO_POSITIVE_REGULATION_OF_INTERLEUKIN_2_PRODUCTION	GO_POSITIVE_REGULATION_OF_INTERLEUKIN_2_PRODUCTION		29	0.48596206	1.1474895	0.5	0.25301865	1.0	2035	tags=28%, list=11%, signal=31%
GO_NEGATIVE_REGULATION_OF_LEUKOCYTE_MEDIATED_IMMUNITY	GO_NEGATIVE_REGULATION_OF_LEUKOCYTE_MEDIATED_IMMUNITY		48	0.36208695	1.1474844	0.25	0.2528699	1.0	775	tags=13%, list=4%, signal=13%
GO_RESPONSE_TO_FIBROBLAST_GROWTH_FACTOR	GO_RESPONSE_TO_FIBROBLAST_GROWTH_FACTOR		124	0.28075352	1.1469791	0.0	0.2534381	1.0	1585	tags=10%, list=9%, signal=11%
GO_REGULATION_OF_EXTRINSIC_APOPTOTIC_SIGNALING_PATHWAY	GO_REGULATION_OF_EXTRINSIC_APOPTOTIC_SIGNALING_PATHWAY		144	0.3203921	1.1468623	0.25	0.25369638	1.0	3433	tags=31%, list=18%, signal=37%
GO_POSITIVE_REGULATION_OF_AMYLOID_PRECURSOR_PROTEIN_CATABOLIC_PROCESS	GO_POSITIVE_REGULATION_OF_AMYLOID_PRECURSOR_PROTEIN_CATABOLIC_PROCESS		19	0.35455656	1.1468551	0.33333334	0.25354752	1.0	2208	tags=21%, list=12%, signal=24%
GO_POSITIVE_REGULATION_OF_ERBB_SIGNALING_PATHWAY	GO_POSITIVE_REGULATION_OF_ERBB_SIGNALING_PATHWAY		29	0.34723583	1.1468338	0.33333334	0.25339884	1.0	3869	tags=38%, list=21%, signal=48%
GO_POSITIVE_REGULATION_OF_PHAGOCYTOSIS	GO_POSITIVE_REGULATION_OF_PHAGOCYTOSIS		58	0.38430023	1.1465024	0.0	0.25371858	1.0	2395	tags=31%, list=13%, signal=36%
GO_POSITIVE_REGULATION_OF_INSULIN_SECRETION	GO_POSITIVE_REGULATION_OF_INSULIN_SECRETION		60	0.2782259	1.1464144	0.0	0.25356996	1.0	2506	tags=17%, list=13%, signal=19%
GO_CARBOHYDRATE_DERIVATIVE_TRANSPORT	GO_CARBOHYDRATE_DERIVATIVE_TRANSPORT		64	0.3737272	1.1461436	0.33333334	0.254045	1.0	2506	tags=25%, list=13%, signal=29%
GO_CARBOHYDRATE_DERIVATIVE_TRANSMEMBRANE_TRANSPORTER_ACTIVITY	GO_CARBOHYDRATE_DERIVATIVE_TRANSMEMBRANE_TRANSPORTER_ACTIVITY		34	0.39786464	1.1459086	0.0	0.25435856	1.0	2406	tags=29%, list=13%, signal=34%
GO_INNER_EAR_AUDITORY_RECEPTOR_CELL_DIFFERENTIATION	GO_INNER_EAR_AUDITORY_RECEPTOR_CELL_DIFFERENTIATION		24	0.4499111	1.1453401	0.5	0.25482276	1.0	1796	tags=21%, list=10%, signal=23%
GO_POSITIVE_REGULATION_OF_ADAPTIVE_IMMUNE_RESPONSE	GO_POSITIVE_REGULATION_OF_ADAPTIVE_IMMUNE_RESPONSE		92	0.38003555	1.1450769	0.33333334	0.25516695	1.0	2040	tags=25%, list=11%, signal=28%
GO_MYOFIBRIL_ASSEMBLY	GO_MYOFIBRIL_ASSEMBLY		61	0.27473927	1.1450624	0.0	0.25501794	1.0	2310	tags=16%, list=12%, signal=19%
GO_ENDOPLASMIC_RETICULUM_GOLGI_INTERMEDIATE_COMPARTMENT	GO_ENDOPLASMIC_RETICULUM_GOLGI_INTERMEDIATE_COMPARTMENT		100	0.34277648	1.1447114	0.0	0.2554494	1.0	3226	tags=33%, list=17%, signal=40%
GO_REGULATION_OF_CARDIAC_MUSCLE_CONTRACTION_BY_CALCIUM_ION_SIGNALING	GO_REGULATION_OF_CARDIAC_MUSCLE_CONTRACTION_BY_CALCIUM_ION_SIGNALING		25	0.4450968	1.1440755	0.5	0.25666744	1.0	1991	tags=20%, list=11%, signal=22%
GO_PYROPHOSPHATE_HYDROLYSIS_DRIVEN_PROTON_TRANSMEMBRANE_TRANSPORTER_ACTIVITY	GO_PYROPHOSPHATE_HYDROLYSIS_DRIVEN_PROTON_TRANSMEMBRANE_TRANSPORTER_ACTIVITY		29	0.46696758	1.1436492	0.0	0.25757313	1.0	3510	tags=34%, list=19%, signal=42%
GO_REGULATION_OF_CARDIAC_MUSCLE_CONTRACTION	GO_REGULATION_OF_CARDIAC_MUSCLE_CONTRACTION		73	0.34574592	1.1430347	0.5	0.25849357	1.0	3120	tags=22%, list=17%, signal=26%
GO_CELL_ADHESION_MEDIATED_BY_INTEGRIN	GO_CELL_ADHESION_MEDIATED_BY_INTEGRIN		60	0.34535128	1.1428826	0.0	0.2587831	1.0	2438	tags=27%, list=13%, signal=31%
GO_ACTIN_CYTOSKELETON_REORGANIZATION	GO_ACTIN_CYTOSKELETON_REORGANIZATION		89	0.35843006	1.1428531	0.33333334	0.25863245	1.0	2356	tags=22%, list=13%, signal=26%
GO_NEGATIVE_REGULATION_OF_INTRACELLULAR_SIGNAL_TRANSDUCTION	GO_NEGATIVE_REGULATION_OF_INTRACELLULAR_SIGNAL_TRANSDUCTION		404	0.30014464	1.1428369	0.5	0.2585946	1.0	2887	tags=24%, list=15%, signal=28%
GO_REGULATION_OF_OXIDOREDUCTASE_ACTIVITY	GO_REGULATION_OF_OXIDOREDUCTASE_ACTIVITY		91	0.4016333	1.1426787	0.0	0.25855675	1.0	1994	tags=23%, list=11%, signal=26%
GO_NEURON_CELLULAR_HOMEOSTASIS	GO_NEURON_CELLULAR_HOMEOSTASIS		29	0.3528557	1.1424131	0.0	0.25840652	1.0	2743	tags=17%, list=15%, signal=20%
GO_POSITIVE_REGULATION_OF_CALCIUM_ION_TRANSPORT_INTO_CYTOSOL	GO_POSITIVE_REGULATION_OF_CALCIUM_ION_TRANSPORT_INTO_CYTOSOL		48	0.43573132	1.142357	0.33333334	0.25825647	1.0	3342	tags=27%, list=18%, signal=33%
GO_NEGATIVE_REGULATION_OF_TRANSCRIPTION_REGULATORY_REGION_DNA_BINDING	GO_NEGATIVE_REGULATION_OF_TRANSCRIPTION_REGULATORY_REGION_DNA_BINDING		20	0.37478614	1.1423291	0.0	0.2582386	1.0	2020	tags=15%, list=11%, signal=17%
GO_PYRIMIDINE_RIBONUCLEOTIDE_METABOLIC_PROCESS	GO_PYRIMIDINE_RIBONUCLEOTIDE_METABOLIC_PROCESS		21	0.42757025	1.142033	0.5	0.25866026	1.0	3220	tags=38%, list=17%, signal=46%
GO_LEUKOCYTE_CHEMOTAXIS	GO_LEUKOCYTE_CHEMOTAXIS		185	0.38896003	1.1419678	0.0	0.25884154	1.0	2382	tags=27%, list=13%, signal=31%
GO_CENTROSOME	GO_CENTROSOME		416	0.33329636	1.1409545	0.5	0.26077276	1.0	2640	tags=19%, list=14%, signal=22%
GO_PROTEIN_N_LINKED_GLYCOSYLATION	GO_PROTEIN_N_LINKED_GLYCOSYLATION		66	0.41324657	1.140518	0.5	0.26222038	1.0	2452	tags=23%, list=13%, signal=26%
GO_CATENIN_COMPLEX	GO_CATENIN_COMPLEX		27	0.36517215	1.1403623	0.5	0.26240382	1.0	4278	tags=22%, list=23%, signal=29%
GO_NEGATIVE_REGULATION_OF_REACTIVE_OXYGEN_SPECIES_BIOSYNTHETIC_PROCESS	GO_NEGATIVE_REGULATION_OF_REACTIVE_OXYGEN_SPECIES_BIOSYNTHETIC_PROCESS		26	0.5111122	1.1403087	0.0	0.26225206	1.0	1678	tags=27%, list=9%, signal=30%
GO_EXOGENOUS_DRUG_CATABOLIC_PROCESS	GO_EXOGENOUS_DRUG_CATABOLIC_PROCESS		22	0.3240863	1.1400988	0.0	0.26314148	1.0	7002	tags=41%, list=38%, signal=65%
GO_TYPE_2_IMMUNE_RESPONSE	GO_TYPE_2_IMMUNE_RESPONSE		34	0.4421896	1.1398848	0.0	0.26364896	1.0	1248	tags=18%, list=7%, signal=19%
GO_POSITIVE_REGULATION_OF_MONOCYTE_CHEMOTAXIS	GO_POSITIVE_REGULATION_OF_MONOCYTE_CHEMOTAXIS		15	0.42410514	1.1395978	0.0	0.26432002	1.0	2382	tags=33%, list=13%, signal=38%
GO_CELL_CHEMOTAXIS	GO_CELL_CHEMOTAXIS		253	0.36435807	1.1393669	0.0	0.2647509	1.0	2314	tags=23%, list=12%, signal=25%
GO_CARDIAC_VENTRICLE_DEVELOPMENT	GO_CARDIAC_VENTRICLE_DEVELOPMENT		116	0.3488613	1.1387105	0.0	0.26604307	1.0	3134	tags=19%, list=17%, signal=23%
GO_RESPONSE_TO_FOOD	GO_RESPONSE_TO_FOOD		31	0.47328705	1.1384896	0.5	0.26622358	1.0	1723	tags=19%, list=9%, signal=21%
GO_NEURON_MATURATION	GO_NEURON_MATURATION		42	0.49548933	1.1383547	0.0	0.26620126	1.0	3342	tags=29%, list=18%, signal=35%
GO_MACROAUTOPHAGY	GO_MACROAUTOPHAGY		231	0.3149649	1.1382619	0.0	0.26614434	1.0	2615	tags=22%, list=14%, signal=25%
GO_KERATINOCYTE_DIFFERENTIATION	GO_KERATINOCYTE_DIFFERENTIATION		227	0.38077447	1.1379875	0.5	0.26633954	1.0	3897	tags=26%, list=21%, signal=32%
GO_VERY_LONG_CHAIN_FATTY_ACID_METABOLIC_PROCESS	GO_VERY_LONG_CHAIN_FATTY_ACID_METABOLIC_PROCESS		23	0.33792195	1.1374842	0.25	0.26687965	1.0	1655	tags=13%, list=9%, signal=14%
GO_REGULATION_OF_RESPONSE_TO_REACTIVE_OXYGEN_SPECIES	GO_REGULATION_OF_RESPONSE_TO_REACTIVE_OXYGEN_SPECIES		29	0.34040225	1.1371766	0.0	0.26724166	1.0	3141	tags=31%, list=17%, signal=37%
GO_AORTIC_VALVE_DEVELOPMENT	GO_AORTIC_VALVE_DEVELOPMENT		32	0.34396762	1.1363074	0.5	0.26889133	1.0	4285	tags=34%, list=23%, signal=45%
GO_MITOCHONDRION_ORGANIZATION	GO_MITOCHONDRION_ORGANIZATION		366	0.3117348	1.1362474	0.0	0.2688738	1.0	3078	tags=26%, list=17%, signal=31%
GO_RESPONSE_TO_ARSENIC_CONTAINING_SUBSTANCE	GO_RESPONSE_TO_ARSENIC_CONTAINING_SUBSTANCE		30	0.4262332	1.1360542	0.5	0.26894608	1.0	2064	tags=30%, list=11%, signal=34%
GO_REGULATION_OF_BINDING	GO_REGULATION_OF_BINDING		330	0.3173326	1.1358825	0.33333334	0.26936185	1.0	2024	tags=14%, list=11%, signal=15%
GO_OVARIAN_FOLLICLE_DEVELOPMENT	GO_OVARIAN_FOLLICLE_DEVELOPMENT		52	0.3293746	1.1358153	0.0	0.26930335	1.0	2933	tags=23%, list=16%, signal=27%
GO_CARBON_OXYGEN_LYASE_ACTIVITY	GO_CARBON_OXYGEN_LYASE_ACTIVITY		59	0.4267692	1.1354476	0.0	0.26994812	1.0	1733	tags=24%, list=9%, signal=26%
GO_NEURON_DEATH	GO_NEURON_DEATH		310	0.30361462	1.135212	0.0	0.27051848	1.0	2378	tags=17%, list=13%, signal=19%
GO_HISTONE_ACETYLTRANSFERASE_BINDING	GO_HISTONE_ACETYLTRANSFERASE_BINDING		26	0.40521702	1.1351944	0.25	0.27036372	1.0	2556	tags=23%, list=14%, signal=27%
GO_RESPONSE_TO_TUMOR_CELL	GO_RESPONSE_TO_TUMOR_CELL		21	0.5252316	1.1343846	0.33333334	0.27148908	1.0	1679	tags=24%, list=9%, signal=26%
GO_POSITIVE_REGULATION_OF_VASCULATURE_DEVELOPMENT	GO_POSITIVE_REGULATION_OF_VASCULATURE_DEVELOPMENT		163	0.36808437	1.1338725	0.5	0.2723224	1.0	2458	tags=21%, list=13%, signal=25%
GO_AMYLOID_BETA_METABOLIC_PROCESS	GO_AMYLOID_BETA_METABOLIC_PROCESS		45	0.34461018	1.1336704	0.0	0.27296978	1.0	2208	tags=16%, list=12%, signal=18%
GO_CONNEXIN_COMPLEX	GO_CONNEXIN_COMPLEX		15	0.49155605	1.1336192	0.0	0.2730245	1.0	5262	tags=33%, list=28%, signal=46%
GO_PROTEIN_FOLDING_CHAPERONE	GO_PROTEIN_FOLDING_CHAPERONE		22	0.6217051	1.1332172	0.0	0.27354	1.0	2329	tags=59%, list=13%, signal=67%
GO_DOUBLE_STRANDED_RNA_BINDING	GO_DOUBLE_STRANDED_RNA_BINDING		57	0.38258255	1.1328422	0.0	0.27392974	1.0	1123	tags=16%, list=6%, signal=17%
GO_PRODUCTION_OF_MOLECULAR_MEDIATOR_OF_IMMUNE_RESPONSE	GO_PRODUCTION_OF_MOLECULAR_MEDIATOR_OF_IMMUNE_RESPONSE		181	0.33895877	1.1328168	0.33333334	0.27377367	1.0	2111	tags=20%, list=11%, signal=22%
GO_REGULATION_OF_CELL_MATRIX_ADHESION	GO_REGULATION_OF_CELL_MATRIX_ADHESION		102	0.3125899	1.1318896	0.0	0.27530864	1.0	2615	tags=20%, list=14%, signal=23%
GO_VASCULAR_ENDOTHELIAL_CELL_PROLIFERATION	GO_VASCULAR_ENDOTHELIAL_CELL_PROLIFERATION		19	0.4360796	1.131649	0.25	0.27578223	1.0	416	tags=16%, list=2%, signal=16%
GO_FOLIC_ACID_METABOLIC_PROCESS	GO_FOLIC_ACID_METABOLIC_PROCESS		17	0.44746697	1.1314985	0.5	0.27585965	1.0	1942	tags=24%, list=10%, signal=26%
GO_MIRNA_METABOLIC_PROCESS	GO_MIRNA_METABOLIC_PROCESS		17	0.50365454	1.1312089	0.33333334	0.2763676	1.0	3210	tags=35%, list=17%, signal=43%
GO_PLATELET_ALPHA_GRANULE_MEMBRANE	GO_PLATELET_ALPHA_GRANULE_MEMBRANE		15	0.40115207	1.1310105	0.5	0.27666968	1.0	159	tags=13%, list=1%, signal=13%
GO_ADAPTIVE_IMMUNE_RESPONSE_BASED_ON_SOMATIC_RECOMBINATION_OF_IMMUNE_RECEPTORS_BUILT_FROM_IMMUNOGLOBULIN_SUPERFAMILY_DOMAINS	GO_ADAPTIVE_IMMUNE_RESPONSE_BASED_ON_SOMATIC_RECOMBINATION_OF_IMMUNE_RECEPTORS_BUILT_FROM_IMMUNOGLOBULIN_SUPERFAMILY_DOMAINS		227	0.3401591	1.1305289	0.33333334	0.27778175	1.0	2093	tags=22%, list=11%, signal=25%
GO_PROTEIN_LOCALIZATION_TO_POSTSYNAPTIC_MEMBRANE	GO_PROTEIN_LOCALIZATION_TO_POSTSYNAPTIC_MEMBRANE		38	0.26190612	1.1304009	0.5	0.27792382	1.0	3113	tags=16%, list=17%, signal=19%
GO_RESPONSE_TO_IONIZING_RADIATION	GO_RESPONSE_TO_IONIZING_RADIATION		114	0.31635594	1.1299365	0.33333334	0.27883315	1.0	3622	tags=34%, list=19%, signal=42%
GO_CELLULAR_RESPONSE_TO_ANTIBIOTIC	GO_CELLULAR_RESPONSE_TO_ANTIBIOTIC		119	0.29793027	1.1293325	0.5	0.28011924	1.0	3294	tags=27%, list=18%, signal=32%
GO_CILIUM_MOVEMENT	GO_CILIUM_MOVEMENT		42	0.335577	1.1288531	0.0	0.28100368	1.0	3331	tags=17%, list=18%, signal=20%
GO_N_GLYCAN_PROCESSING	GO_N_GLYCAN_PROCESSING		15	0.44428128	1.1269789	0.0	0.28420967	1.0	205	tags=7%, list=1%, signal=7%
GO_POSITIVE_REGULATION_OF_NEUROTRANSMITTER_TRANSPORT	GO_POSITIVE_REGULATION_OF_NEUROTRANSMITTER_TRANSPORT		36	0.33906034	1.1269739	0.25	0.28404883	1.0	3419	tags=25%, list=18%, signal=31%
GO_RESPONSE_TO_LIGHT_STIMULUS	GO_RESPONSE_TO_LIGHT_STIMULUS		274	0.2578968	1.1265196	0.0	0.28443912	1.0	2539	tags=14%, list=14%, signal=16%
GO_RESPONSE_TO_INTERFERON_GAMMA	GO_RESPONSE_TO_INTERFERON_GAMMA		182	0.41743964	1.125933	0.0	0.28519726	1.0	2575	tags=30%, list=14%, signal=35%
GO_REGULATION_OF_HETEROTYPIC_CELL_CELL_ADHESION	GO_REGULATION_OF_HETEROTYPIC_CELL_CELL_ADHESION		25	0.41480067	1.1247241	0.0	0.2892373	1.0	3126	tags=24%, list=17%, signal=29%
GO_FATTY_ACID_DERIVATIVE_BIOSYNTHETIC_PROCESS	GO_FATTY_ACID_DERIVATIVE_BIOSYNTHETIC_PROCESS		74	0.41512924	1.1245933	0.5	0.28933698	1.0	1868	tags=20%, list=10%, signal=22%
GO_TRANSMEMBRANE_RECEPTOR_PROTEIN_SERINE_THREONINE_KINASE_ACTIVITY	GO_TRANSMEMBRANE_RECEPTOR_PROTEIN_SERINE_THREONINE_KINASE_ACTIVITY		16	0.44695577	1.1245866	0.0	0.2891737	1.0	2425	tags=25%, list=13%, signal=29%
GO_REGULATION_OF_PHOSPHOLIPID_METABOLIC_PROCESS	GO_REGULATION_OF_PHOSPHOLIPID_METABOLIC_PROCESS		74	0.41987208	1.1245247	0.0	0.2890106	1.0	2817	tags=23%, list=15%, signal=27%
GO_SECRETION_BY_TISSUE	GO_SECRETION_BY_TISSUE		32	0.34296027	1.1241604	0.0	0.28941604	1.0	2271	tags=16%, list=12%, signal=18%
GO_CHAPERONE_COFACTOR_DEPENDENT_PROTEIN_REFOLDING	GO_CHAPERONE_COFACTOR_DEPENDENT_PROTEIN_REFOLDING		25	0.48093078	1.1229934	0.5	0.29187626	1.0	2090	tags=44%, list=11%, signal=49%
GO_REGULATION_OF_DNA_TEMPLATED_TRANSCRIPTION_IN_RESPONSE_TO_STRESS	GO_REGULATION_OF_DNA_TEMPLATED_TRANSCRIPTION_IN_RESPONSE_TO_STRESS		113	0.3707815	1.1228162	0.33333334	0.29194897	1.0	2275	tags=21%, list=12%, signal=24%
GO_PLATELET_ALPHA_GRANULE	GO_PLATELET_ALPHA_GRANULE		81	0.29291326	1.1226422	0.0	0.2920819	1.0	2643	tags=20%, list=14%, signal=23%
GO_TRANSMEMBRANE_RECEPTOR_PROTEIN_PHOSPHATASE_ACTIVITY	GO_TRANSMEMBRANE_RECEPTOR_PROTEIN_PHOSPHATASE_ACTIVITY		17	0.41489348	1.1224453	0.5	0.2926302	1.0	282	tags=12%, list=2%, signal=12%
GO_EPIDERMAL_GROWTH_FACTOR_RECEPTOR_BINDING	GO_EPIDERMAL_GROWTH_FACTOR_RECEPTOR_BINDING		30	0.4122389	1.1223898	0.0	0.29257447	1.0	3869	tags=43%, list=21%, signal=55%
GO_ORGANIC_ACID_BINDING	GO_ORGANIC_ACID_BINDING		180	0.3296891	1.1221443	0.5	0.29251373	1.0	2239	tags=15%, list=12%, signal=17%
GO_PLASMA_MEMBRANE_RAFT	GO_PLASMA_MEMBRANE_RAFT		98	0.31041858	1.1213201	0.5	0.29424474	1.0	1575	tags=11%, list=8%, signal=12%
GO_POSITIVE_REGULATION_OF_CHEMOTAXIS	GO_POSITIVE_REGULATION_OF_CHEMOTAXIS		116	0.36810383	1.1212052	0.0	0.29434103	1.0	2498	tags=22%, list=13%, signal=26%
GO_ESTROGEN_RECEPTOR_BINDING	GO_ESTROGEN_RECEPTOR_BINDING		34	0.3931002	1.1198399	0.25	0.2978589	1.0	1145	tags=15%, list=6%, signal=16%
GO_MOTOR_NEURON_AXON_GUIDANCE	GO_MOTOR_NEURON_AXON_GUIDANCE		31	0.3945365	1.1192352	0.33333334	0.29928714	1.0	1795	tags=19%, list=10%, signal=21%
GO_POSITIVE_REGULATION_OF_MACROPHAGE_ACTIVATION	GO_POSITIVE_REGULATION_OF_MACROPHAGE_ACTIVATION		21	0.66289634	1.1191005	0.0	0.29933628	1.0	1579	tags=33%, list=8%, signal=36%
GO_REGULATION_OF_BONE_MINERALIZATION	GO_REGULATION_OF_BONE_MINERALIZATION		64	0.28425315	1.1190867	0.33333334	0.29916868	1.0	3004	tags=22%, list=16%, signal=26%
GO_ESTABLISHMENT_OF_PIGMENT_GRANULE_LOCALIZATION	GO_ESTABLISHMENT_OF_PIGMENT_GRANULE_LOCALIZATION		20	0.44392917	1.1189556	0.0	0.2992032	1.0	2978	tags=40%, list=16%, signal=48%
GO_NEGATIVE_REGULATION_OF_GTPASE_ACTIVITY	GO_NEGATIVE_REGULATION_OF_GTPASE_ACTIVITY		41	0.35251808	1.1182896	0.0	0.30013666	1.0	1585	tags=15%, list=9%, signal=16%
GO_MODIFICATION_OF_MORPHOLOGY_OR_PHYSIOLOGY_OF_OTHER_ORGANISM_INVOLVED_IN_SYMBIOTIC_INTERACTION	GO_MODIFICATION_OF_MORPHOLOGY_OR_PHYSIOLOGY_OF_OTHER_ORGANISM_INVOLVED_IN_SYMBIOTIC_INTERACTION		99	0.3428411	1.1182576	0.25	0.2999689	1.0	1612	tags=15%, list=9%, signal=16%
GO_C21_STEROID_HORMONE_METABOLIC_PROCESS	GO_C21_STEROID_HORMONE_METABOLIC_PROCESS		38	0.3906965	1.117869	0.0	0.30070093	1.0	1692	tags=16%, list=9%, signal=17%
GO_REGULATION_OF_HAIR_FOLLICLE_DEVELOPMENT	GO_REGULATION_OF_HAIR_FOLLICLE_DEVELOPMENT		18	0.43732765	1.1169903	0.5	0.30333468	1.0	3800	tags=33%, list=20%, signal=42%
GO_PURINE_NUCLEOSIDE_MONOPHOSPHATE_METABOLIC_PROCESS	GO_PURINE_NUCLEOSIDE_MONOPHOSPHATE_METABOLIC_PROCESS		32	0.40811512	1.1167394	0.25	0.3035871	1.0	1971	tags=19%, list=11%, signal=21%
GO_RESPONSE_TO_TRANSFORMING_GROWTH_FACTOR_BETA	GO_RESPONSE_TO_TRANSFORMING_GROWTH_FACTOR_BETA		212	0.3201086	1.1161172	0.5	0.30455974	1.0	2425	tags=17%, list=13%, signal=19%
GO_REGULATION_OF_AUTOPHAGY_OF_MITOCHONDRION	GO_REGULATION_OF_AUTOPHAGY_OF_MITOCHONDRION		34	0.43565312	1.1156883	0.5	0.30506927	1.0	3200	tags=35%, list=17%, signal=43%
GO_SUGAR_TRANSMEMBRANE_TRANSPORTER_ACTIVITY	GO_SUGAR_TRANSMEMBRANE_TRANSPORTER_ACTIVITY		21	0.4433501	1.1156554	0.5	0.3050953	1.0	166	tags=5%, list=1%, signal=5%
GO_REGULATION_OF_BIOMINERALIZATION	GO_REGULATION_OF_BIOMINERALIZATION		80	0.29147863	1.1149057	0.5	0.30585077	1.0	3004	tags=20%, list=16%, signal=24%
GO_CD4_POSITIVE_ALPHA_BETA_T_CELL_ACTIVATION	GO_CD4_POSITIVE_ALPHA_BETA_T_CELL_ACTIVATION		79	0.3504213	1.1143539	0.0	0.30670077	1.0	2521	tags=23%, list=14%, signal=26%
GO_GAMMA_AMINOBUTYRIC_ACID_TRANSPORT	GO_GAMMA_AMINOBUTYRIC_ACID_TRANSPORT		15	0.42563984	1.1141446	0.6666667	0.30752835	1.0	2531	tags=27%, list=14%, signal=31%
GO_NEGATIVE_REGULATION_OF_REACTIVE_OXYGEN_SPECIES_METABOLIC_PROCESS	GO_NEGATIVE_REGULATION_OF_REACTIVE_OXYGEN_SPECIES_METABOLIC_PROCESS		50	0.393227	1.1137613	0.0	0.3076854	1.0	1994	tags=20%, list=11%, signal=22%
GO_NEURAL_TUBE_FORMATION	GO_NEURAL_TUBE_FORMATION		90	0.2892903	1.1133952	0.5	0.3080222	1.0	2745	tags=21%, list=15%, signal=25%
GO_MICROBODY_LUMEN	GO_MICROBODY_LUMEN		43	0.31289473	1.1133307	0.0	0.30785117	1.0	2890	tags=23%, list=16%, signal=27%
GO_POSITIVE_REGULATION_OF_T_HELPER_CELL_DIFFERENTIATION	GO_POSITIVE_REGULATION_OF_T_HELPER_CELL_DIFFERENTIATION		19	0.4399838	1.1132923	0.0	0.30768034	1.0	3311	tags=32%, list=18%, signal=38%
GO_NEGATIVE_REGULATION_OF_CELL_CELL_ADHESION	GO_NEGATIVE_REGULATION_OF_CELL_CELL_ADHESION		150	0.31934282	1.1132766	0.0	0.3077432	1.0	2991	tags=25%, list=16%, signal=30%
GO_ACTIN_BASED_CELL_PROJECTION	GO_ACTIN_BASED_CELL_PROJECTION		177	0.2861426	1.1132452	0.0	0.3076987	1.0	2849	tags=21%, list=15%, signal=24%
GO_RESPONSE_TO_DEXAMETHASONE	GO_RESPONSE_TO_DEXAMETHASONE		37	0.3007785	1.112935	0.0	0.30833673	1.0	3327	tags=27%, list=18%, signal=33%
GO_CELLULAR_RESPONSE_TO_PEPTIDE	GO_CELLULAR_RESPONSE_TO_PEPTIDE		338	0.29617307	1.1120723	0.5	0.31008568	1.0	2084	tags=16%, list=11%, signal=18%
GO_REGULATION_OF_JUN_KINASE_ACTIVITY	GO_REGULATION_OF_JUN_KINASE_ACTIVITY		77	0.3012637	1.111691	0.0	0.31069714	1.0	2512	tags=19%, list=13%, signal=22%
GO_NUCLEOTIDE_DIPHOSPHATASE_ACTIVITY	GO_NUCLEOTIDE_DIPHOSPHATASE_ACTIVITY		17	0.43359157	1.1114678	0.0	0.31112283	1.0	3809	tags=41%, list=20%, signal=52%
GO_CIRCADIAN_RHYTHM	GO_CIRCADIAN_RHYTHM		177	0.2901711	1.1114211	0.5	0.31118456	1.0	1832	tags=12%, list=10%, signal=14%
GO_R_SMAD_BINDING	GO_R_SMAD_BINDING		18	0.5026678	1.111206	0.5	0.31123075	1.0	1479	tags=17%, list=8%, signal=18%
GO_ANTIBIOTIC_METABOLIC_PROCESS	GO_ANTIBIOTIC_METABOLIC_PROCESS		114	0.34568673	1.1108896	0.0	0.3117046	1.0	1807	tags=19%, list=10%, signal=21%
GO_POSITIVE_REGULATION_OF_MUSCLE_HYPERTROPHY	GO_POSITIVE_REGULATION_OF_MUSCLE_HYPERTROPHY		27	0.43531922	1.1108409	0.33333334	0.31153256	1.0	2083	tags=30%, list=11%, signal=33%
GO_AMINE_CATABOLIC_PROCESS	GO_AMINE_CATABOLIC_PROCESS		18	0.3770648	1.1108161	0.33333334	0.31136075	1.0	2324	tags=28%, list=12%, signal=32%
GO_RESPONSE_TO_IMMOBILIZATION_STRESS	GO_RESPONSE_TO_IMMOBILIZATION_STRESS		24	0.45153308	1.1087391	0.0	0.31574798	1.0	1995	tags=17%, list=11%, signal=19%
GO_CARDIAC_MUSCLE_TISSUE_MORPHOGENESIS	GO_CARDIAC_MUSCLE_TISSUE_MORPHOGENESIS		56	0.3218108	1.107411	0.0	0.31937778	1.0	1041	tags=7%, list=6%, signal=8%
GO_PHOSPHATIDIC_ACID_METABOLIC_PROCESS	GO_PHOSPHATIDIC_ACID_METABOLIC_PROCESS		35	0.49495608	1.1061714	0.5	0.32243693	1.0	3656	tags=34%, list=20%, signal=43%
GO_EPITHELIAL_CELL_PROLIFERATION	GO_EPITHELIAL_CELL_PROLIFERATION		342	0.31516403	1.1052705	0.0	0.32433933	1.0	3109	tags=21%, list=17%, signal=25%
GO_INTRINSIC_APOPTOTIC_SIGNALING_PATHWAY_BY_P53_CLASS_MEDIATOR	GO_INTRINSIC_APOPTOTIC_SIGNALING_PATHWAY_BY_P53_CLASS_MEDIATOR		64	0.34935668	1.105128	0.33333334	0.324253	1.0	2744	tags=23%, list=15%, signal=27%
GO_ATPASE_ACTIVITY	GO_ATPASE_ACTIVITY		345	0.361914	1.104878	0.5	0.32455134	1.0	2802	tags=23%, list=15%, signal=26%
GO_CELL_JUNCTION_ORGANIZATION	GO_CELL_JUNCTION_ORGANIZATION		258	0.3116447	1.1045588	0.0	0.3253472	1.0	2874	tags=19%, list=15%, signal=22%
GO_POSITIVE_REGULATION_OF_LEUKOCYTE_PROLIFERATION	GO_POSITIVE_REGULATION_OF_LEUKOCYTE_PROLIFERATION		124	0.3522208	1.1045241	0.0	0.32529345	1.0	2093	tags=23%, list=11%, signal=25%
GO_CHLORIDE_TRANSMEMBRANE_TRANSPORTER_ACTIVITY	GO_CHLORIDE_TRANSMEMBRANE_TRANSPORTER_ACTIVITY		82	0.29315472	1.1042145	0.0	0.3255534	1.0	2505	tags=9%, list=13%, signal=10%
GO_ATPASE_ACTIVITY_COUPLED	GO_ATPASE_ACTIVITY_COUPLED		237	0.3380752	1.1041813	0.33333334	0.3253748	1.0	2802	tags=25%, list=15%, signal=29%
GO_NEGATIVE_REGULATION_OF_CYTOSOLIC_CALCIUM_ION_CONCENTRATION	GO_NEGATIVE_REGULATION_OF_CYTOSOLIC_CALCIUM_ION_CONCENTRATION		17	0.3577985	1.1041248	0.5	0.32519644	1.0	218	tags=6%, list=1%, signal=6%
GO_ACETYL_COA_METABOLIC_PROCESS	GO_ACETYL_COA_METABOLIC_PROCESS		34	0.39131257	1.1039277	0.0	0.3258853	1.0	2973	tags=35%, list=16%, signal=42%
GO_FILOPODIUM_MEMBRANE	GO_FILOPODIUM_MEMBRANE		18	0.4977609	1.1034652	0.33333334	0.32698816	1.0	192	tags=6%, list=1%, signal=6%
GO_PHOTORECEPTOR_INNER_SEGMENT	GO_PHOTORECEPTOR_INNER_SEGMENT		40	0.34395218	1.1030803	0.0	0.32743996	1.0	4388	tags=25%, list=24%, signal=33%
GO_CELLULAR_RESPONSE_TO_KETONE	GO_CELLULAR_RESPONSE_TO_KETONE		89	0.30415854	1.1020899	0.0	0.32841986	1.0	1731	tags=15%, list=9%, signal=16%
GO_THYMOCYTE_APOPTOTIC_PROCESS	GO_THYMOCYTE_APOPTOTIC_PROCESS		16	0.467236	1.1018351	0.0	0.32879642	1.0	2599	tags=31%, list=14%, signal=36%
GO_RESPONSE_TO_REACTIVE_OXYGEN_SPECIES	GO_RESPONSE_TO_REACTIVE_OXYGEN_SPECIES		196	0.30248353	1.1015022	0.0	0.3293648	1.0	3155	tags=26%, list=17%, signal=31%
GO_TRNA_METABOLIC_PROCESS	GO_TRNA_METABOLIC_PROCESS		107	0.34857464	1.1013982	0.33333334	0.32938638	1.0	2826	tags=21%, list=15%, signal=25%
GO_HEAT_GENERATION	GO_HEAT_GENERATION		17	0.49303913	1.101071	0.0	0.33032858	1.0	3435	tags=35%, list=18%, signal=43%
GO_POSITIVE_REGULATION_OF_CELL_ADHESION	GO_POSITIVE_REGULATION_OF_CELL_ADHESION		353	0.29630023	1.1009973	0.33333334	0.33024895	1.0	2521	tags=19%, list=14%, signal=21%
GO_MISFOLDED_PROTEIN_BINDING	GO_MISFOLDED_PROTEIN_BINDING		22	0.5587798	1.1009283	0.0	0.33016014	1.0	2090	tags=55%, list=11%, signal=61%
GO_TETRAPYRROLE_BIOSYNTHETIC_PROCESS	GO_TETRAPYRROLE_BIOSYNTHETIC_PROCESS		23	0.6000833	1.10046	0.0	0.3309822	1.0	2206	tags=30%, list=12%, signal=34%
GO_REGULATION_OF_PROTEIN_LOCALIZATION_TO_SYNAPSE	GO_REGULATION_OF_PROTEIN_LOCALIZATION_TO_SYNAPSE		24	0.36842397	1.100038	0.5	0.3314871	1.0	3113	tags=21%, list=17%, signal=25%
GO_TRNA_METHYLATION	GO_TRNA_METHYLATION		21	0.34699658	1.0995835	0.5	0.33288252	1.0	691	tags=10%, list=4%, signal=10%
GO_NEGATIVE_REGULATION_OF_INTERLEUKIN_10_PRODUCTION	GO_NEGATIVE_REGULATION_OF_INTERLEUKIN_10_PRODUCTION		16	0.5854798	1.0992365	0.33333334	0.33345315	1.0	2498	tags=31%, list=13%, signal=36%
GO_ENDOPEPTIDASE_ACTIVITY	GO_ENDOPEPTIDASE_ACTIVITY		345	0.29280618	1.0990374	0.0	0.3339965	1.0	2901	tags=19%, list=16%, signal=22%
GO_REGULATION_OF_ALPHA_BETA_T_CELL_ACTIVATION	GO_REGULATION_OF_ALPHA_BETA_T_CELL_ACTIVATION		78	0.3828311	1.0988554	0.25	0.33429322	1.0	2521	tags=21%, list=14%, signal=24%
GO_DOPAMINERGIC_NEURON_DIFFERENTIATION	GO_DOPAMINERGIC_NEURON_DIFFERENTIATION		33	0.54212856	1.0966504	0.0	0.33936906	1.0	2276	tags=18%, list=12%, signal=21%
GO_CELLULAR_RESPONSE_TO_OXYGEN_RADICAL	GO_CELLULAR_RESPONSE_TO_OXYGEN_RADICAL		24	0.40285978	1.0963726	0.0	0.3399011	1.0	2525	tags=33%, list=14%, signal=39%
GO_EPIBOLY	GO_EPIBOLY		25	0.42416507	1.09609	0.33333334	0.3402311	1.0	1223	tags=20%, list=7%, signal=21%
GO_DIOXYGENASE_ACTIVITY	GO_DIOXYGENASE_ACTIVITY		54	0.31188664	1.0959414	0.0	0.34004655	1.0	3159	tags=20%, list=17%, signal=24%
GO_REGULATION_OF_INTRINSIC_APOPTOTIC_SIGNALING_PATHWAY	GO_REGULATION_OF_INTRINSIC_APOPTOTIC_SIGNALING_PATHWAY		134	0.3260846	1.0956792	0.5	0.34053418	1.0	2539	tags=27%, list=14%, signal=31%
GO_RESPONSE_TO_VITAMIN_D	GO_RESPONSE_TO_VITAMIN_D		32	0.41380325	1.0946946	0.0	0.34266356	1.0	1648	tags=25%, list=9%, signal=27%
GO_RNA_POLYMERASE_II_REPRESSING_TRANSCRIPTION_FACTOR_BINDING	GO_RNA_POLYMERASE_II_REPRESSING_TRANSCRIPTION_FACTOR_BINDING		31	0.30482072	1.0938691	0.5	0.3448229	1.0	2297	tags=19%, list=12%, signal=22%
GO_L_ALPHA_AMINO_ACID_TRANSMEMBRANE_TRANSPORT	GO_L_ALPHA_AMINO_ACID_TRANSMEMBRANE_TRANSPORT		47	0.44444403	1.0928221	0.6666667	0.34789175	1.0	2280	tags=23%, list=12%, signal=27%
GO_NEGATIVE_REGULATION_OF_ENDOTHELIAL_CELL_APOPTOTIC_PROCESS	GO_NEGATIVE_REGULATION_OF_ENDOTHELIAL_CELL_APOPTOTIC_PROCESS		27	0.41325963	1.0923109	0.0	0.34866402	1.0	4627	tags=37%, list=25%, signal=49%
GO_TRNA_MODIFICATION	GO_TRNA_MODIFICATION		52	0.37814435	1.0916052	0.5	0.34969154	1.0	691	tags=12%, list=4%, signal=12%
GO_SEMAPHORIN_PLEXIN_SIGNALING_PATHWAY	GO_SEMAPHORIN_PLEXIN_SIGNALING_PATHWAY		35	0.35483888	1.0914048	0.0	0.3499492	1.0	1959	tags=14%, list=11%, signal=16%
GO_QUINONE_BINDING	GO_QUINONE_BINDING		15	0.45987222	1.0910355	0.0	0.35110533	1.0	2635	tags=47%, list=14%, signal=54%
GO_SUBSTANTIA_NIGRA_DEVELOPMENT	GO_SUBSTANTIA_NIGRA_DEVELOPMENT		38	0.3937933	1.0901169	0.25	0.35355115	1.0	2586	tags=26%, list=14%, signal=30%
GO_POSITIVE_REGULATION_OF_RESPONSE_TO_CYTOKINE_STIMULUS	GO_POSITIVE_REGULATION_OF_RESPONSE_TO_CYTOKINE_STIMULUS		49	0.4554676	1.0894828	0.0	0.3554363	1.0	2090	tags=31%, list=11%, signal=34%
GO_APOPTOTIC_MITOCHONDRIAL_CHANGES	GO_APOPTOTIC_MITOCHONDRIAL_CHANGES		100	0.3243189	1.089295	0.0	0.35554773	1.0	3003	tags=24%, list=16%, signal=28%
GO_REGULATION_OF_VASCULAR_PERMEABILITY	GO_REGULATION_OF_VASCULAR_PERMEABILITY		29	0.35817242	1.089225	0.0	0.3554463	1.0	3160	tags=24%, list=17%, signal=29%
GO_POSITIVE_REGULATION_OF_NIK_NF_KAPPAB_SIGNALING	GO_POSITIVE_REGULATION_OF_NIK_NF_KAPPAB_SIGNALING		68	0.44380352	1.0889776	0.0	0.35601315	1.0	1947	tags=22%, list=10%, signal=25%
GO_GLYCOSPHINGOLIPID_METABOLIC_PROCESS	GO_GLYCOSPHINGOLIPID_METABOLIC_PROCESS		58	0.31396392	1.0888624	0.5	0.3560664	1.0	3381	tags=33%, list=18%, signal=40%
GO_PROTEIN_EXIT_FROM_ENDOPLASMIC_RETICULUM	GO_PROTEIN_EXIT_FROM_ENDOPLASMIC_RETICULUM		32	0.42413554	1.0882745	0.25	0.3572743	1.0	2170	tags=31%, list=12%, signal=35%
GO_NEGATIVE_REGULATION_OF_LYMPHOCYTE_ACTIVATION	GO_NEGATIVE_REGULATION_OF_LYMPHOCYTE_ACTIVATION		130	0.35362685	1.0877414	0.2	0.3582477	1.0	1843	tags=19%, list=10%, signal=21%
GO_POSITIVE_REGULATION_OF_MAP_KINASE_ACTIVITY	GO_POSITIVE_REGULATION_OF_MAP_KINASE_ACTIVITY		227	0.29979914	1.0877368	0.0	0.35805517	1.0	2307	tags=19%, list=12%, signal=21%
GO_REGULATION_OF_POSTSYNAPSE_ORGANIZATION	GO_REGULATION_OF_POSTSYNAPSE_ORGANIZATION		85	0.31135717	1.0865052	0.0	0.3612328	1.0	234	tags=6%, list=1%, signal=6%
GO_SYNAPTIC_TRANSMISSION_CHOLINERGIC	GO_SYNAPTIC_TRANSMISSION_CHOLINERGIC		29	0.42322394	1.0864035	0.0	0.3611287	1.0	1906	tags=10%, list=10%, signal=12%
GO_POSITIVE_REGULATION_OF_B_CELL_PROLIFERATION	GO_POSITIVE_REGULATION_OF_B_CELL_PROLIFERATION		37	0.42265883	1.0860968	0.33333334	0.36194608	1.0	1881	tags=22%, list=10%, signal=24%
GO_RESPONSE_TO_CARBOHYDRATE	GO_RESPONSE_TO_CARBOHYDRATE		191	0.29167148	1.0857962	0.0	0.36240223	1.0	1731	tags=13%, list=9%, signal=14%
GO_TUBE_CLOSURE	GO_TUBE_CLOSURE		77	0.30099306	1.0856259	0.0	0.36274073	1.0	2745	tags=19%, list=15%, signal=23%
GO_REGULATION_OF_METANEPHROS_DEVELOPMENT	GO_REGULATION_OF_METANEPHROS_DEVELOPMENT		22	0.41527748	1.0855154	0.0	0.36254644	1.0	4565	tags=36%, list=25%, signal=48%
GO_OLFACTORY_LOBE_DEVELOPMENT	GO_OLFACTORY_LOBE_DEVELOPMENT		27	0.34622857	1.0852847	0.5	0.36275202	1.0	2970	tags=22%, list=16%, signal=26%
GO_REGULATION_OF_UBIQUITIN_DEPENDENT_PROTEIN_CATABOLIC_PROCESS	GO_REGULATION_OF_UBIQUITIN_DEPENDENT_PROTEIN_CATABOLIC_PROCESS		130	0.3009424	1.0848478	0.0	0.36404002	1.0	2090	tags=15%, list=11%, signal=17%
GO_CIS_TRANS_ISOMERASE_ACTIVITY	GO_CIS_TRANS_ISOMERASE_ACTIVITY		32	0.4005176	1.0843742	0.4	0.36490858	1.0	1659	tags=16%, list=9%, signal=17%
GO_CLEAVAGE_FURROW	GO_CLEAVAGE_FURROW		46	0.3193407	1.0835742	0.33333334	0.36682054	1.0	2266	tags=20%, list=12%, signal=22%
GO_OXIDOREDUCTASE_ACTIVITY_ACTING_ON_A_HEME_GROUP_OF_DONORS	GO_OXIDOREDUCTASE_ACTIVITY_ACTING_ON_A_HEME_GROUP_OF_DONORS		22	0.4024084	1.0830957	0.33333334	0.3678206	1.0	319	tags=9%, list=2%, signal=9%
GO_POSITIVE_REGULATION_OF_ENDOTHELIAL_CELL_PROLIFERATION	GO_POSITIVE_REGULATION_OF_ENDOTHELIAL_CELL_PROLIFERATION		83	0.3122903	1.0830691	0.33333334	0.3676242	1.0	2531	tags=19%, list=14%, signal=22%
GO_GROOMING_BEHAVIOR	GO_GROOMING_BEHAVIOR		18	0.43614876	1.0828011	0.33333334	0.36849287	1.0	67	tags=6%, list=0%, signal=6%
GO_FEMALE_GAMETE_GENERATION	GO_FEMALE_GAMETE_GENERATION		105	0.35683897	1.0825216	0.0	0.36893728	1.0	1048	tags=9%, list=6%, signal=9%
GO_THIOESTER_BIOSYNTHETIC_PROCESS	GO_THIOESTER_BIOSYNTHETIC_PROCESS		46	0.36053467	1.0814168	0.0	0.37092087	1.0	2973	tags=28%, list=16%, signal=34%
GO_KERATINOCYTE_PROLIFERATION	GO_KERATINOCYTE_PROLIFERATION		34	0.36393666	1.0813894	0.5	0.37102276	1.0	4716	tags=41%, list=25%, signal=55%
GO_PROTEIN_STABILIZATION	GO_PROTEIN_STABILIZATION		147	0.30131763	1.0808835	0.25	0.3726221	1.0	2208	tags=19%, list=12%, signal=21%
GO_RNA_5_END_PROCESSING	GO_RNA_5_END_PROCESSING		16	0.47111616	1.080691	0.0	0.37251288	1.0	2826	tags=31%, list=15%, signal=37%
GO_GLUTATHIONE_DERIVATIVE_METABOLIC_PROCESS	GO_GLUTATHIONE_DERIVATIVE_METABOLIC_PROCESS		20	0.37873638	1.0805492	0.0	0.37303057	1.0	1417	tags=20%, list=8%, signal=22%
GO_POSITIVE_REGULATION_OF_JUN_KINASE_ACTIVITY	GO_POSITIVE_REGULATION_OF_JUN_KINASE_ACTIVITY		63	0.29977196	1.0798684	0.0	0.3746831	1.0	2512	tags=21%, list=13%, signal=24%
GO_OXIDOREDUCTASE_ACTIVITY_ACTING_ON_THE_CH_CH_GROUP_OF_DONORS	GO_OXIDOREDUCTASE_ACTIVITY_ACTING_ON_THE_CH_CH_GROUP_OF_DONORS		49	0.37114266	1.0797217	0.33333334	0.37491274	1.0	2698	tags=31%, list=14%, signal=36%
GO_REGULATION_OF_CELL_JUNCTION_ASSEMBLY	GO_REGULATION_OF_CELL_JUNCTION_ASSEMBLY		84	0.3420473	1.0794718	0.0	0.3751331	1.0	2615	tags=25%, list=14%, signal=29%
GO_REGULATION_OF_ALPHA_BETA_T_CELL_DIFFERENTIATION	GO_REGULATION_OF_ALPHA_BETA_T_CELL_DIFFERENTIATION		55	0.352292	1.0778362	0.33333334	0.37977543	1.0	2521	tags=18%, list=14%, signal=21%
GO_FIBROBLAST_GROWTH_FACTOR_RECEPTOR_BINDING	GO_FIBROBLAST_GROWTH_FACTOR_RECEPTOR_BINDING		24	0.28557447	1.0764097	0.5	0.3840143	1.0	5859	tags=33%, list=31%, signal=49%
GO_PLATELET_ALPHA_GRANULE_LUMEN	GO_PLATELET_ALPHA_GRANULE_LUMEN		60	0.3262651	1.0763544	0.0	0.3838994	1.0	2643	tags=22%, list=14%, signal=25%
GO_CARBOHYDRATE_TRANSMEMBRANE_TRANSPORT	GO_CARBOHYDRATE_TRANSMEMBRANE_TRANSPORT		92	0.3013379	1.0762537	0.0	0.38378465	1.0	2615	tags=13%, list=14%, signal=15%
GO_POSITIVE_REGULATION_OF_ALPHA_BETA_T_CELL_PROLIFERATION	GO_POSITIVE_REGULATION_OF_ALPHA_BETA_T_CELL_PROLIFERATION		17	0.52028614	1.0754075	0.25	0.38607875	1.0	2498	tags=29%, list=13%, signal=34%
GO_REGULATION_OF_TOLL_LIKE_RECEPTOR_4_SIGNALING_PATHWAY	GO_REGULATION_OF_TOLL_LIKE_RECEPTOR_4_SIGNALING_PATHWAY		16	0.40668398	1.0752963	0.0	0.38619006	1.0	1312	tags=25%, list=7%, signal=27%
GO_REGULATION_OF_TRANSCRIPTION_INVOLVED_IN_G1_S_TRANSITION_OF_MITOTIC_CELL_CYCLE	GO_REGULATION_OF_TRANSCRIPTION_INVOLVED_IN_G1_S_TRANSITION_OF_MITOTIC_CELL_CYCLE		24	0.33978027	1.0752419	0.33333334	0.3864216	1.0	2366	tags=21%, list=13%, signal=24%
GO_RESPONSE_TO_PEPTIDE	GO_RESPONSE_TO_PEPTIDE		459	0.28517526	1.0751714	0.5	0.38621724	1.0	2620	tags=19%, list=14%, signal=22%
GO_POSITIVE_REGULATION_OF_CELL_GROWTH	GO_POSITIVE_REGULATION_OF_CELL_GROWTH		141	0.34790042	1.074561	0.0	0.38688287	1.0	2656	tags=21%, list=14%, signal=24%
GO_POLYPEPTIDE_N_ACETYLGALACTOSAMINYLTRANSFERASE_ACTIVITY	GO_POLYPEPTIDE_N_ACETYLGALACTOSAMINYLTRANSFERASE_ACTIVITY		15	0.50204307	1.0743872	0.0	0.38700405	1.0	1569	tags=27%, list=8%, signal=29%
GO_TERMINAL_BOUTON	GO_TERMINAL_BOUTON		51	0.32425117	1.0740774	0.0	0.3874627	1.0	3518	tags=25%, list=19%, signal=31%
GO_REGULATION_OF_RYANODINE_SENSITIVE_CALCIUM_RELEASE_CHANNEL_ACTIVITY	GO_REGULATION_OF_RYANODINE_SENSITIVE_CALCIUM_RELEASE_CHANNEL_ACTIVITY		25	0.38896286	1.0738183	0.5	0.3878337	1.0	1606	tags=16%, list=9%, signal=17%
GO_SPINAL_CORD_PATTERNING	GO_SPINAL_CORD_PATTERNING		24	0.29921708	1.0738045	0.5	0.38762918	1.0	1429	tags=4%, list=8%, signal=5%
GO_REGULATION_OF_TRANSLATION_IN_RESPONSE_TO_STRESS	GO_REGULATION_OF_TRANSLATION_IN_RESPONSE_TO_STRESS		17	0.45394993	1.0736877	0.25	0.3876288	1.0	2032	tags=29%, list=11%, signal=33%
GO_CELL_DIVISION_SITE	GO_CELL_DIVISION_SITE		60	0.33128724	1.073307	0.33333334	0.3880351	1.0	2672	tags=25%, list=14%, signal=29%
GO_EPITHELIAL_TUBE_FORMATION	GO_EPITHELIAL_TUBE_FORMATION		116	0.29859287	1.0729313	0.0	0.38867718	1.0	3288	tags=22%, list=18%, signal=26%
GO_REGULATION_OF_PRODUCTION_OF_MOLECULAR_MEDIATOR_OF_IMMUNE_RESPONSE	GO_REGULATION_OF_PRODUCTION_OF_MOLECULAR_MEDIATOR_OF_IMMUNE_RESPONSE		123	0.34831285	1.0726496	0.5	0.38997266	1.0	2111	tags=20%, list=11%, signal=23%
GO_RESPONSE_TO_HYDROGEN_PEROXIDE	GO_RESPONSE_TO_HYDROGEN_PEROXIDE		119	0.3144685	1.0726146	0.0	0.38976753	1.0	2512	tags=21%, list=13%, signal=24%
GO_SECONDARY_ACTIVE_MONOCARBOXYLATE_TRANSMEMBRANE_TRANSPORTER_ACTIVITY	GO_SECONDARY_ACTIVE_MONOCARBOXYLATE_TRANSMEMBRANE_TRANSPORTER_ACTIVITY		15	0.50018215	1.0722742	0.0	0.39016747	1.0	2178	tags=20%, list=12%, signal=23%
GO_REGULATION_OF_NIK_NF_KAPPAB_SIGNALING	GO_REGULATION_OF_NIK_NF_KAPPAB_SIGNALING		89	0.37979022	1.0721774	0.5	0.39048815	1.0	1947	tags=20%, list=10%, signal=22%
GO_HEAT_SHOCK_PROTEIN_BINDING	GO_HEAT_SHOCK_PROTEIN_BINDING		93	0.3949615	1.0716009	0.5	0.3910404	1.0	2945	tags=33%, list=16%, signal=39%
GO_GLIAL_CELL_PROLIFERATION	GO_GLIAL_CELL_PROLIFERATION		41	0.33663425	1.0706296	0.6666667	0.3924492	1.0	1248	tags=15%, list=7%, signal=16%
GO_PROTEIN_K11_LINKED_UBIQUITINATION	GO_PROTEIN_K11_LINKED_UBIQUITINATION		27	0.34164354	1.0691247	0.25	0.3958926	1.0	2824	tags=30%, list=15%, signal=35%
GO_POSITIVE_REGULATION_OF_ACUTE_INFLAMMATORY_RESPONSE	GO_POSITIVE_REGULATION_OF_ACUTE_INFLAMMATORY_RESPONSE		27	0.58138984	1.06823	0.0	0.39765736	1.0	2817	tags=30%, list=15%, signal=35%
GO_POSITIVE_REGULATION_OF_PLASMA_MEMBRANE_BOUNDED_CELL_PROJECTION_ASSEMBLY	GO_POSITIVE_REGULATION_OF_PLASMA_MEMBRANE_BOUNDED_CELL_PROJECTION_ASSEMBLY		66	0.31129172	1.0679138	0.0	0.3984636	1.0	3125	tags=26%, list=17%, signal=31%
GO_INTRINSIC_APOPTOTIC_SIGNALING_PATHWAY_IN_RESPONSE_TO_OXIDATIVE_STRESS	GO_INTRINSIC_APOPTOTIC_SIGNALING_PATHWAY_IN_RESPONSE_TO_OXIDATIVE_STRESS		39	0.32074386	1.0676981	0.33333334	0.3983563	1.0	1892	tags=23%, list=10%, signal=26%
GO_REGULATION_OF_MORPHOGENESIS_OF_AN_EPITHELIUM	GO_REGULATION_OF_MORPHOGENESIS_OF_AN_EPITHELIUM		172	0.3389538	1.0668118	0.0	0.399848	1.0	2745	tags=20%, list=15%, signal=24%
GO_TRANSCRIPTION_BY_RNA_POLYMERASE_I	GO_TRANSCRIPTION_BY_RNA_POLYMERASE_I		52	0.31827602	1.0666049	0.33333334	0.40012187	1.0	3330	tags=27%, list=18%, signal=33%
GO_MIDBRAIN_DOPAMINERGIC_NEURON_DIFFERENTIATION	GO_MIDBRAIN_DOPAMINERGIC_NEURON_DIFFERENTIATION		17	0.6384634	1.0665529	0.0	0.40025747	1.0	1965	tags=18%, list=11%, signal=20%
GO_TELENCEPHALON_GLIAL_CELL_MIGRATION	GO_TELENCEPHALON_GLIAL_CELL_MIGRATION		15	0.3849673	1.0660529	0.33333334	0.4010457	1.0	1890	tags=13%, list=10%, signal=15%
GO_POSITIVE_REGULATION_OF_LIPASE_ACTIVITY	GO_POSITIVE_REGULATION_OF_LIPASE_ACTIVITY		63	0.29763845	1.0650247	0.0	0.40324718	1.0	3113	tags=17%, list=17%, signal=21%
GO_REGULATION_OF_GLUTAMATE_SECRETION	GO_REGULATION_OF_GLUTAMATE_SECRETION		16	0.39600694	1.0650088	0.33333334	0.4030366	1.0	2983	tags=31%, list=16%, signal=37%
GO_ORGANELLE_DISASSEMBLY	GO_ORGANELLE_DISASSEMBLY		78	0.36205226	1.0649072	0.33333334	0.40292254	1.0	2773	tags=26%, list=15%, signal=30%
GO_REGULATION_OF_MICROGLIAL_CELL_ACTIVATION	GO_REGULATION_OF_MICROGLIAL_CELL_ACTIVATION		16	0.42575902	1.0637468	0.33333334	0.40550974	1.0	1328	tags=31%, list=7%, signal=34%
GO_ORGANIC_ACID_TRANSMEMBRANE_TRANSPORT	GO_ORGANIC_ACID_TRANSMEMBRANE_TRANSPORT		117	0.43606317	1.0637467	0.5	0.40529832	1.0	2330	tags=21%, list=13%, signal=23%
GO_REGULATION_OF_LEUKOCYTE_CHEMOTAXIS	GO_REGULATION_OF_LEUKOCYTE_CHEMOTAXIS		93	0.3421901	1.0633928	0.5	0.40583903	1.0	2498	tags=24%, list=13%, signal=27%
GO_RESPONSE_TO_OSMOTIC_STRESS	GO_RESPONSE_TO_OSMOTIC_STRESS		79	0.32945848	1.0631311	0.33333334	0.4059341	1.0	2144	tags=19%, list=12%, signal=21%
GO_BASAL_PLASMA_MEMBRANE	GO_BASAL_PLASMA_MEMBRANE		32	0.5352977	1.0630294	0.0	0.40572277	1.0	4461	tags=56%, list=24%, signal=74%
GO_POSITIVE_REGULATION_OF_CELL_MORPHOGENESIS_INVOLVED_IN_DIFFERENTIATION	GO_POSITIVE_REGULATION_OF_CELL_MORPHOGENESIS_INVOLVED_IN_DIFFERENTIATION		138	0.3004815	1.0625012	0.5	0.4064726	1.0	2921	tags=20%, list=16%, signal=24%
GO_RESPONSE_TO_MORPHINE	GO_RESPONSE_TO_MORPHINE		31	0.3590411	1.0624868	0.33333334	0.40626124	1.0	1348	tags=13%, list=7%, signal=14%
GO_NEURON_PROJECTION_TERMINUS	GO_NEURON_PROJECTION_TERMINUS		127	0.30918053	1.0622655	0.0	0.40636563	1.0	3518	tags=18%, list=19%, signal=22%
GO_REGULATION_OF_TRANSMEMBRANE_RECEPTOR_PROTEIN_SERINE_THREONINE_KINASE_SIGNALING_PATHWAY	GO_REGULATION_OF_TRANSMEMBRANE_RECEPTOR_PROTEIN_SERINE_THREONINE_KINASE_SIGNALING_PATHWAY		207	0.26208425	1.0615281	0.5	0.4080276	1.0	3604	tags=19%, list=19%, signal=23%
GO_REGULATION_OF_CARDIAC_MUSCLE_CONTRACTION_BY_REGULATION_OF_THE_RELEASE_OF_SEQUESTERED_CALCIUM_ION	GO_REGULATION_OF_CARDIAC_MUSCLE_CONTRACTION_BY_REGULATION_OF_THE_RELEASE_OF_SEQUESTERED_CALCIUM_ION		20	0.3691933	1.060056	0.33333334	0.41049093	1.0	3120	tags=25%, list=17%, signal=30%
GO_VACUOLAR_TRANSPORT	GO_VACUOLAR_TRANSPORT		117	0.29861966	1.0593286	0.0	0.4129021	1.0	2450	tags=19%, list=13%, signal=22%
GO_REGULATION_OF_RECEPTOR_RECYCLING	GO_REGULATION_OF_RECEPTOR_RECYCLING		18	0.3544891	1.0586586	0.0	0.41408533	1.0	728	tags=11%, list=4%, signal=12%
GO_REGULATION_OF_KERATINOCYTE_PROLIFERATION	GO_REGULATION_OF_KERATINOCYTE_PROLIFERATION		27	0.36709067	1.0582293	0.0	0.4149456	1.0	4716	tags=48%, list=25%, signal=64%
GO_REGULATION_OF_NERVOUS_SYSTEM_PROCESS	GO_REGULATION_OF_NERVOUS_SYSTEM_PROCESS		111	0.2951881	1.0572844	0.0	0.4170544	1.0	1991	tags=11%, list=11%, signal=12%
GO_NUCLEOCYTOPLASMIC_CARRIER_ACTIVITY	GO_NUCLEOCYTOPLASMIC_CARRIER_ACTIVITY		26	0.42173058	1.0572809	0.5	0.4168384	1.0	3059	tags=42%, list=16%, signal=51%
GO_NEGATIVE_REGULATION_OF_GLIOGENESIS	GO_NEGATIVE_REGULATION_OF_GLIOGENESIS		34	0.34143496	1.0570521	0.5	0.4168406	1.0	2785	tags=21%, list=15%, signal=24%
GO_REGULATION_OF_CALCIUM_MEDIATED_SIGNALING	GO_REGULATION_OF_CALCIUM_MEDIATED_SIGNALING		86	0.2799711	1.0566195	0.0	0.41826007	1.0	3120	tags=21%, list=17%, signal=25%
GO_EXTERNAL_SIDE_OF_PLASMA_MEMBRANE	GO_EXTERNAL_SIDE_OF_PLASMA_MEMBRANE		282	0.302775	1.0563391	0.0	0.4187253	1.0	2110	tags=17%, list=11%, signal=19%
GO_MICROTUBULE_CYTOSKELETON_ORGANIZATION	GO_MICROTUBULE_CYTOSKELETON_ORGANIZATION		384	0.30744073	1.0557973	0.5	0.42008993	1.0	3441	tags=23%, list=18%, signal=27%
GO_REGULATION_OF_TELOMERASE_ACTIVITY	GO_REGULATION_OF_TELOMERASE_ACTIVITY		41	0.4135688	1.0554576	0.0	0.4207633	1.0	1239	tags=15%, list=7%, signal=16%
GO_POSTSYNAPTIC_DENSITY_INTRACELLULAR_COMPONENT	GO_POSTSYNAPTIC_DENSITY_INTRACELLULAR_COMPONENT		17	0.45363173	1.0554335	0.33333334	0.42054608	1.0	906	tags=18%, list=5%, signal=19%
GO_NEGATIVE_REGULATION_OF_STRIATED_MUSCLE_CELL_APOPTOTIC_PROCESS	GO_NEGATIVE_REGULATION_OF_STRIATED_MUSCLE_CELL_APOPTOTIC_PROCESS		23	0.34544778	1.0552802	0.33333334	0.42042422	1.0	1843	tags=17%, list=10%, signal=19%
GO_ENDOCRINE_PROCESS	GO_ENDOCRINE_PROCESS		77	0.25433013	1.0551332	0.5	0.42055258	1.0	2071	tags=12%, list=11%, signal=13%
GO_ERYTHROCYTE_DEVELOPMENT	GO_ERYTHROCYTE_DEVELOPMENT		23	0.38893086	1.0543724	0.33333334	0.422413	1.0	3	tags=4%, list=0%, signal=4%
GO_POSITIVE_REGULATION_OF_PEPTIDE_HORMONE_SECRETION	GO_POSITIVE_REGULATION_OF_PEPTIDE_HORMONE_SECRETION		82	0.27765653	1.0534089	0.0	0.4246861	1.0	2683	tags=16%, list=14%, signal=18%
GO_POSITIVE_REGULATION_OF_TRANSCRIPTION_FROM_RNA_POLYMERASE_II_PROMOTER_INVOLVED_IN_CELLULAR_RESPONSE_TO_CHEMICAL_STIMULUS	GO_POSITIVE_REGULATION_OF_TRANSCRIPTION_FROM_RNA_POLYMERASE_II_PROMOTER_INVOLVED_IN_CELLULAR_RESPONSE_TO_CHEMICAL_STIMULUS		22	0.3706393	1.0533695	0.33333334	0.42465323	1.0	3470	tags=23%, list=19%, signal=28%
GO_MEIOTIC_CELL_CYCLE	GO_MEIOTIC_CELL_CYCLE		179	0.31930807	1.052948	0.5	0.42523155	1.0	2316	tags=14%, list=12%, signal=16%
GO_NUCLEAR_MEMBRANE	GO_NUCLEAR_MEMBRANE		228	0.31078148	1.0527978	0.6666667	0.4253298	1.0	2040	tags=19%, list=11%, signal=21%
GO_GERM_CELL_DEVELOPMENT	GO_GERM_CELL_DEVELOPMENT		195	0.30328146	1.0524291	0.5	0.42607474	1.0	2648	tags=14%, list=14%, signal=17%
GO_MICROVILLUS_ORGANIZATION	GO_MICROVILLUS_ORGANIZATION		16	0.40856224	1.0522428	0.33333334	0.42625284	1.0	906	tags=19%, list=5%, signal=20%
GO_REGULATION_OF_PROTEIN_EXIT_FROM_ENDOPLASMIC_RETICULUM	GO_REGULATION_OF_PROTEIN_EXIT_FROM_ENDOPLASMIC_RETICULUM		19	0.40919057	1.0519273	0.25	0.42668876	1.0	2170	tags=26%, list=12%, signal=30%
GO_POSITIVE_REGULATION_OF_SPROUTING_ANGIOGENESIS	GO_POSITIVE_REGULATION_OF_SPROUTING_ANGIOGENESIS		33	0.54486805	1.051825	0.0	0.42671442	1.0	2458	tags=30%, list=13%, signal=35%
GO_CELLULAR_RESPONSE_TO_AMINO_ACID_STIMULUS	GO_CELLULAR_RESPONSE_TO_AMINO_ACID_STIMULUS		50	0.36067337	1.0517765	0.5	0.4264955	1.0	2923	tags=28%, list=16%, signal=33%
GO_REGULATION_OF_CENTROSOME_CYCLE	GO_REGULATION_OF_CENTROSOME_CYCLE		44	0.41910562	1.0514423	0.0	0.4264936	1.0	2640	tags=23%, list=14%, signal=26%
GO_AMINO_ACID_TRANSMEMBRANE_TRANSPORT	GO_AMINO_ACID_TRANSMEMBRANE_TRANSPORT		72	0.47521076	1.0501437	0.0	0.42882213	1.0	2280	tags=22%, list=12%, signal=25%
GO_OXIDOREDUCTASE_ACTIVITY_ACTING_ON_THE_CH_CH_GROUP_OF_DONORS_NAD_OR_NADP_AS_ACCEPTOR	GO_OXIDOREDUCTASE_ACTIVITY_ACTING_ON_THE_CH_CH_GROUP_OF_DONORS_NAD_OR_NADP_AS_ACCEPTOR		22	0.45420474	1.0499624	0.5	0.4291348	1.0	1303	tags=27%, list=7%, signal=29%
GO_POSITIVE_REGULATION_OF_EPITHELIAL_CELL_APOPTOTIC_PROCESS	GO_POSITIVE_REGULATION_OF_EPITHELIAL_CELL_APOPTOTIC_PROCESS		27	0.38534433	1.0499381	0.33333334	0.42903703	1.0	1579	tags=22%, list=8%, signal=24%
GO_ENZYME_ACTIVATOR_ACTIVITY	GO_ENZYME_ACTIVATOR_ACTIVITY		403	0.30272862	1.049545	0.33333334	0.4298022	1.0	2194	tags=17%, list=12%, signal=19%
GO_FOCAL_ADHESION_ASSEMBLY	GO_FOCAL_ADHESION_ASSEMBLY		72	0.3886748	1.0490601	0.5	0.4308541	1.0	2615	tags=22%, list=14%, signal=26%
GO_REGULATION_OF_ENDOPLASMIC_RETICULUM_UNFOLDED_PROTEIN_RESPONSE	GO_REGULATION_OF_ENDOPLASMIC_RETICULUM_UNFOLDED_PROTEIN_RESPONSE		21	0.5248873	1.0489724	0.5	0.43092135	1.0	2539	tags=38%, list=14%, signal=44%
GO_PHOSPHATIDYLGLYCEROL_ACYL_CHAIN_REMODELING	GO_PHOSPHATIDYLGLYCEROL_ACYL_CHAIN_REMODELING		15	0.5891751	1.0476764	0.5	0.4331884	1.0	4175	tags=40%, list=22%, signal=52%
GO_RESPONSE_TO_NITRIC_OXIDE	GO_RESPONSE_TO_NITRIC_OXIDE		16	0.44975224	1.0472363	0.5	0.43411258	1.0	2909	tags=31%, list=16%, signal=37%
GO_NEGATIVE_REGULATION_OF_SECRETION	GO_NEGATIVE_REGULATION_OF_SECRETION		186	0.30368614	1.0470564	0.5	0.43398517	1.0	2163	tags=17%, list=12%, signal=19%
GO_KINETOCHORE	GO_KINETOCHORE		88	0.32706523	1.0462651	0.33333334	0.4361633	1.0	1981	tags=19%, list=11%, signal=22%
GO_T_HELPER_1_TYPE_IMMUNE_RESPONSE	GO_T_HELPER_1_TYPE_IMMUNE_RESPONSE		39	0.3447725	1.045869	0.6666667	0.4368158	1.0	3325	tags=38%, list=18%, signal=47%
GO_ORGANELLE_FUSION	GO_ORGANELLE_FUSION		96	0.29017058	1.0456104	0.0	0.4371039	1.0	3226	tags=30%, list=17%, signal=36%
GO_POSITIVE_REGULATION_OF_LEUKOCYTE_CELL_CELL_ADHESION	GO_POSITIVE_REGULATION_OF_LEUKOCYTE_CELL_CELL_ADHESION		195	0.31302822	1.045442	0.25	0.43717313	1.0	2093	tags=19%, list=11%, signal=21%
GO_ERBB2_SIGNALING_PATHWAY	GO_ERBB2_SIGNALING_PATHWAY		31	0.44561994	1.0453618	0.5	0.43704906	1.0	1279	tags=13%, list=7%, signal=14%
GO_CELLULAR_RESPONSE_TO_VITAMIN_D	GO_CELLULAR_RESPONSE_TO_VITAMIN_D		19	0.40542728	1.0450021	0.5	0.43824384	1.0	1484	tags=16%, list=8%, signal=17%
GO_REGULATION_OF_ICOSANOID_SECRETION	GO_REGULATION_OF_ICOSANOID_SECRETION		18	0.52984375	1.044228	0.0	0.44001362	1.0	1868	tags=28%, list=10%, signal=31%
GO_PROTEIN_SERINE_THREONINE_KINASE_INHIBITOR_ACTIVITY	GO_PROTEIN_SERINE_THREONINE_KINASE_INHIBITOR_ACTIVITY		26	0.39353776	1.0439044	0.5	0.4406443	1.0	2513	tags=31%, list=13%, signal=36%
GO_MULTIVESICULAR_BODY	GO_MULTIVESICULAR_BODY		43	0.3771854	1.0438367	0.5	0.44053602	1.0	2995	tags=37%, list=16%, signal=44%
GO_REGULATION_OF_MEMBRANE_DEPOLARIZATION	GO_REGULATION_OF_MEMBRANE_DEPOLARIZATION		42	0.36647305	1.0437933	0.5	0.4403123	1.0	1552	tags=17%, list=8%, signal=18%
GO_REGULATION_OF_CELLULAR_KETONE_METABOLIC_PROCESS	GO_REGULATION_OF_CELLULAR_KETONE_METABOLIC_PROCESS		156	0.3599521	1.0433748	0.0	0.4409179	1.0	2170	tags=20%, list=12%, signal=22%
GO_MORPHOGENESIS_OF_AN_ENDOTHELIUM	GO_MORPHOGENESIS_OF_AN_ENDOTHELIUM		18	0.4295543	1.0431988	0.33333334	0.4411539	1.0	1613	tags=28%, list=9%, signal=30%
GO_HISTONE_H3_K9_MODIFICATION	GO_HISTONE_H3_K9_MODIFICATION		36	0.4736611	1.0431594	0.5	0.44104558	1.0	2342	tags=14%, list=13%, signal=16%
GO_POSITIVE_REGULATION_OF_CALCIUM_ION_TRANSMEMBRANE_TRANSPORTER_ACTIVITY	GO_POSITIVE_REGULATION_OF_CALCIUM_ION_TRANSMEMBRANE_TRANSPORTER_ACTIVITY		35	0.57780486	1.042841	0.0	0.44164905	1.0	2065	tags=26%, list=11%, signal=29%
GO_AMYLOID_PRECURSOR_PROTEIN_CATABOLIC_PROCESS	GO_AMYLOID_PRECURSOR_PROTEIN_CATABOLIC_PROCESS		43	0.35165018	1.0420961	0.33333334	0.44276708	1.0	2208	tags=19%, list=12%, signal=21%
GO_PROTEIN_QUALITY_CONTROL_FOR_MISFOLDED_OR_INCOMPLETELY_SYNTHESIZED_PROTEINS	GO_PROTEIN_QUALITY_CONTROL_FOR_MISFOLDED_OR_INCOMPLETELY_SYNTHESIZED_PROTEINS		22	0.39098197	1.0420606	0.33333334	0.44264084	1.0	2182	tags=32%, list=12%, signal=36%
GO_POSITIVE_REGULATION_OF_COAGULATION	GO_POSITIVE_REGULATION_OF_COAGULATION		25	0.48444954	1.0411028	0.5	0.4459192	1.0	2296	tags=28%, list=12%, signal=32%
GO_REGULATION_OF_NEUROBLAST_PROLIFERATION	GO_REGULATION_OF_NEUROBLAST_PROLIFERATION		27	0.33902025	1.0409856	0.5	0.44578683	1.0	2531	tags=19%, list=14%, signal=21%
GO_NEGATIVE_REGULATION_OF_CD4_POSITIVE_ALPHA_BETA_T_CELL_ACTIVATION	GO_NEGATIVE_REGULATION_OF_CD4_POSITIVE_ALPHA_BETA_T_CELL_ACTIVATION		23	0.3578839	1.0405074	0.33333334	0.44715628	1.0	1612	tags=17%, list=9%, signal=19%
GO_PLACENTA_DEVELOPMENT	GO_PLACENTA_DEVELOPMENT		142	0.33891633	1.0396879	0.0	0.44795766	1.0	2606	tags=23%, list=14%, signal=27%
GO_SMALL_GTPASE_BINDING	GO_SMALL_GTPASE_BINDING		351	0.30179316	1.0388924	0.33333334	0.44981337	1.0	2717	tags=22%, list=15%, signal=25%
GO_VENTRICULAR_SEPTUM_DEVELOPMENT	GO_VENTRICULAR_SEPTUM_DEVELOPMENT		66	0.35015538	1.0388067	0.5	0.45000672	1.0	4134	tags=29%, list=22%, signal=37%
GO_TOLL_LIKE_RECEPTOR_9_SIGNALING_PATHWAY	GO_TOLL_LIKE_RECEPTOR_9_SIGNALING_PATHWAY		21	0.46369356	1.0387448	0.33333334	0.45008203	1.0	1890	tags=29%, list=10%, signal=32%
GO_RESPONSE_TO_MISFOLDED_PROTEIN	GO_RESPONSE_TO_MISFOLDED_PROTEIN		20	0.38970995	1.0374258	0.6666667	0.45316362	1.0	2915	tags=35%, list=16%, signal=41%
GO_SIDE_OF_MEMBRANE	GO_SIDE_OF_MEMBRANE		450	0.30394256	1.0372587	0.0	0.45343938	1.0	2152	tags=17%, list=12%, signal=19%
GO_RESPONSE_TO_FLUID_SHEAR_STRESS	GO_RESPONSE_TO_FLUID_SHEAR_STRESS		33	0.40163928	1.0368894	0.33333334	0.45428625	1.0	1575	tags=27%, list=8%, signal=30%
GO_REGULATION_OF_GLIAL_CELL_PROLIFERATION	GO_REGULATION_OF_GLIAL_CELL_PROLIFERATION		27	0.36574185	1.0355948	0.25	0.45753074	1.0	2277	tags=26%, list=12%, signal=29%
GO_MODIFIED_AMINO_ACID_TRANSMEMBRANE_TRANSPORTER_ACTIVITY	GO_MODIFIED_AMINO_ACID_TRANSMEMBRANE_TRANSPORTER_ACTIVITY		15	0.59411323	1.0346136	0.0	0.45992982	1.0	2840	tags=47%, list=15%, signal=55%
GO_MATERNAL_PLACENTA_DEVELOPMENT	GO_MATERNAL_PLACENTA_DEVELOPMENT		34	0.35863292	1.034599	0.5	0.45969847	1.0	2506	tags=26%, list=13%, signal=31%
GO_MYOFILAMENT	GO_MYOFILAMENT		26	0.4145622	1.0344243	0.0	0.4600412	1.0	2302	tags=19%, list=12%, signal=22%
GO_ALPHA_BETA_T_CELL_PROLIFERATION	GO_ALPHA_BETA_T_CELL_PROLIFERATION		27	0.4321164	1.0339805	0.25	0.46097958	1.0	2498	tags=30%, list=13%, signal=34%
GO_POSITIVE_REGULATION_OF_CATION_CHANNEL_ACTIVITY	GO_POSITIVE_REGULATION_OF_CATION_CHANNEL_ACTIVITY		61	0.34437162	1.0339481	0.33333334	0.46094242	1.0	2065	tags=15%, list=11%, signal=17%
GO_GANGLIOSIDE_METABOLIC_PROCESS	GO_GANGLIOSIDE_METABOLIC_PROCESS		20	0.37733415	1.033794	0.6666667	0.4615934	1.0	2648	tags=35%, list=14%, signal=41%
GO_REGULATION_OF_SMALL_MOLECULE_METABOLIC_PROCESS	GO_REGULATION_OF_SMALL_MOLECULE_METABOLIC_PROCESS		364	0.31834522	1.0337286	0.0	0.4614589	1.0	2192	tags=18%, list=12%, signal=20%
GO_TRANSMEMBRANE_RECEPTOR_PROTEIN_SERINE_THREONINE_KINASE_SIGNALING_PATHWAY	GO_TRANSMEMBRANE_RECEPTOR_PROTEIN_SERINE_THREONINE_KINASE_SIGNALING_PATHWAY		299	0.270625	1.0335605	0.5	0.46152338	1.0	3113	tags=15%, list=17%, signal=18%
GO_REGULATION_OF_CENTRIOLE_REPLICATION	GO_REGULATION_OF_CENTRIOLE_REPLICATION		16	0.39739832	1.0330763	0.0	0.462468	1.0	4683	tags=38%, list=25%, signal=50%
GO_NEGATIVE_REGULATION_OF_VIRAL_PROCESS	GO_NEGATIVE_REGULATION_OF_VIRAL_PROCESS		85	0.33118358	1.0329745	0.5	0.4624472	1.0	1648	tags=20%, list=9%, signal=22%
GO_VACUOLAR_LUMEN	GO_VACUOLAR_LUMEN		149	0.34765404	1.0326141	0.5	0.46388492	1.0	2507	tags=30%, list=13%, signal=34%
GO_NEGATIVE_REGULATION_OF_INTERLEUKIN_1_PRODUCTION	GO_NEGATIVE_REGULATION_OF_INTERLEUKIN_1_PRODUCTION		24	0.38318864	1.0326067	0.25	0.4637365	1.0	1612	tags=25%, list=9%, signal=27%
GO_REGULATION_OF_BICELLULAR_TIGHT_JUNCTION_ASSEMBLY	GO_REGULATION_OF_BICELLULAR_TIGHT_JUNCTION_ASSEMBLY		22	0.40796554	1.0307084	0.0	0.46869767	1.0	2506	tags=36%, list=13%, signal=42%
[truncated: 585 more rows]
