# Supplementary material for: Identification and validation of candidate genes dysregulated in alveolar macrophages of acute respiratory distress syndrome
Source: PeerJ. 2021 Oct 26;9:e12312. doi: 10.7717/peerj.12312 (PMC8555499; doi:10.7717/peerj.12312)
Supplement: Supplemental Information 11 [file peerj-09-12312-s011.tsv]

NAME	GS<br> follow link to MSigDB	GS DETAILS	SIZE	ES	NES	NOM p-val	FDR q-val	FWER p-val	RANK AT MAX	LEADING EDGE
KEGG_CYTOKINE_CYTOKINE_RECEPTOR_INTERACTION	KEGG_CYTOKINE_CYTOKINE_RECEPTOR_INTERACTION	Details ...	242	0.4207186	2.3825545	0.0	0.0	0.0	1947	tags=18%, list=10%, signal=20%
KEGG_LINOLEIC_ACID_METABOLISM	KEGG_LINOLEIC_ACID_METABOLISM	Details ...	27	0.5585967	2.1703665	0.0	0.0	0.0	4468	tags=33%, list=24%, signal=44%
KEGG_GLYCEROLIPID_METABOLISM	KEGG_GLYCEROLIPID_METABOLISM	Details ...	38	0.6518937	2.1287603	0.0	0.0	0.0	1692	tags=29%, list=9%, signal=32%
KEGG_RETINOL_METABOLISM	KEGG_RETINOL_METABOLISM	Details ...	61	0.4802692	2.1007218	0.0	0.0	0.0	1807	tags=10%, list=10%, signal=11%
KEGG_REGULATION_OF_AUTOPHAGY	KEGG_REGULATION_OF_AUTOPHAGY	Details ...	33	0.42563358	2.0650063	0.0	0.0	0.0	42	tags=3%, list=0%, signal=3%
KEGG_PPAR_SIGNALING_PATHWAY	KEGG_PPAR_SIGNALING_PATHWAY	Details ...	67	0.5800653	2.0576205	0.0	0.0	0.0	2330	tags=25%, list=13%, signal=29%
KEGG_PROXIMAL_TUBULE_BICARBONATE_RECLAMATION	KEGG_PROXIMAL_TUBULE_BICARBONATE_RECLAMATION	Details ...	23	0.74559474	1.93591	0.0	0.0	0.0	2239	tags=30%, list=12%, signal=35%
KEGG_COMPLEMENT_AND_COAGULATION_CASCADES	KEGG_COMPLEMENT_AND_COAGULATION_CASCADES	Details ...	67	0.5859673	1.9193921	0.0	0.0	0.0	1547	tags=24%, list=8%, signal=26%
KEGG_OTHER_GLYCAN_DEGRADATION	KEGG_OTHER_GLYCAN_DEGRADATION	Details ...	15	0.72932947	1.8900648	0.0	0.0	0.0	2961	tags=53%, list=16%, signal=63%
KEGG_PENTOSE_AND_GLUCURONATE_INTERCONVERSIONS	KEGG_PENTOSE_AND_GLUCURONATE_INTERCONVERSIONS	Details ...	26	0.6914807	1.8804104	0.0	0.0	0.0	1187	tags=12%, list=6%, signal=12%
KEGG_GLYOXYLATE_AND_DICARBOXYLATE_METABOLISM	KEGG_GLYOXYLATE_AND_DICARBOXYLATE_METABOLISM	Details ...	15	0.67528987	1.8132755	0.0	0.0	0.0	2303	tags=33%, list=12%, signal=38%
KEGG_ECM_RECEPTOR_INTERACTION	KEGG_ECM_RECEPTOR_INTERACTION	Details ...	80	0.41042668	1.7360499	0.0	0.0	0.0	2923	tags=24%, list=16%, signal=28%
KEGG_ASTHMA	KEGG_ASTHMA	Details ...	29	0.72121626	1.7284832	0.0	0.0	0.0	1947	tags=45%, list=10%, signal=50%
KEGG_ASCORBATE_AND_ALDARATE_METABOLISM	KEGG_ASCORBATE_AND_ALDARATE_METABOLISM	Details ...	25	0.6673742	1.719156	0.0	0.0	0.0	2625	tags=20%, list=14%, signal=23%
KEGG_ABC_TRANSPORTERS	KEGG_ABC_TRANSPORTERS	Details ...	43	0.58293414	1.7038702	0.0	0.0	0.0	2066	tags=14%, list=11%, signal=16%
KEGG_JAK_STAT_SIGNALING_PATHWAY	KEGG_JAK_STAT_SIGNALING_PATHWAY	Details ...	147	0.3097101	1.7008419	0.0	0.0	0.0	1881	tags=13%, list=10%, signal=14%
KEGG_ARACHIDONIC_ACID_METABOLISM	KEGG_ARACHIDONIC_ACID_METABOLISM	Details ...	53	0.47864208	1.6797531	0.0	0.0	0.0	2820	tags=23%, list=15%, signal=27%
KEGG_PRIMARY_BILE_ACID_BIOSYNTHESIS	KEGG_PRIMARY_BILE_ACID_BIOSYNTHESIS	Details ...	16	0.72255915	1.6375262	0.0	0.0	0.0	961	tags=31%, list=5%, signal=33%
KEGG_SYSTEMIC_LUPUS_ERYTHEMATOSUS	KEGG_SYSTEMIC_LUPUS_ERYTHEMATOSUS	Details ...	54	0.71205366	1.6299406	0.0	0.0	0.0	1611	tags=41%, list=9%, signal=44%
KEGG_HYPERTROPHIC_CARDIOMYOPATHY_HCM	KEGG_HYPERTROPHIC_CARDIOMYOPATHY_HCM	Details ...	80	0.4060186	1.6144825	0.0	0.0	0.0	2150	tags=15%, list=12%, signal=17%
KEGG_FATTY_ACID_METABOLISM	KEGG_FATTY_ACID_METABOLISM		39	0.5794399	1.5964302	0.0	0.0	0.0	3102	tags=38%, list=17%, signal=46%
KEGG_LYSOSOME	KEGG_LYSOSOME		116	0.59238315	1.5707741	0.0	0.0	0.0	2516	tags=40%, list=14%, signal=46%
KEGG_ALPHA_LINOLENIC_ACID_METABOLISM	KEGG_ALPHA_LINOLENIC_ACID_METABOLISM		17	0.6281431	1.5500468	0.0	0.008102767	0.2	4175	tags=41%, list=22%, signal=53%
KEGG_DILATED_CARDIOMYOPATHY	KEGG_DILATED_CARDIOMYOPATHY		87	0.39797115	1.5413301	0.0	0.0077651525	0.2	2150	tags=14%, list=12%, signal=16%
KEGG_CELL_ADHESION_MOLECULES_CAMS	KEGG_CELL_ADHESION_MOLECULES_CAMS		121	0.4611284	1.5275476	0.0	0.0074545457	0.2	2499	tags=27%, list=13%, signal=31%
KEGG_GALACTOSE_METABOLISM	KEGG_GALACTOSE_METABOLISM		26	0.4796482	1.5032378	0.0	0.01734153	0.4	1235	tags=19%, list=7%, signal=21%
KEGG_STEROID_HORMONE_BIOSYNTHESIS	KEGG_STEROID_HORMONE_BIOSYNTHESIS		53	0.39417794	1.4992422	0.0	0.023601606	0.4	1266	tags=9%, list=7%, signal=10%
KEGG_CYSTEINE_AND_METHIONINE_METABOLISM	KEGG_CYSTEINE_AND_METHIONINE_METABOLISM		32	0.66919386	1.4977723	0.0	0.022758693	0.4	2620	tags=44%, list=14%, signal=51%
KEGG_PRION_DISEASES	KEGG_PRION_DISEASES		34	0.5236273	1.4659225	0.0	0.021973912	0.4	2539	tags=41%, list=14%, signal=48%
KEGG_TRYPTOPHAN_METABOLISM	KEGG_TRYPTOPHAN_METABOLISM		35	0.4781204	1.4641733	0.0	0.021241447	0.4	2625	tags=23%, list=14%, signal=27%
KEGG_FRUCTOSE_AND_MANNOSE_METABOLISM	KEGG_FRUCTOSE_AND_MANNOSE_METABOLISM		33	0.39310402	1.4582783	0.0	0.026434375	0.6	1559	tags=18%, list=8%, signal=20%
KEGG_GLYCOSAMINOGLYCAN_DEGRADATION	KEGG_GLYCOSAMINOGLYCAN_DEGRADATION		20	0.47432867	1.4525071	0.0	0.025608301	0.6	3367	tags=30%, list=18%, signal=37%
KEGG_PORPHYRIN_AND_CHLOROPHYLL_METABOLISM	KEGG_PORPHYRIN_AND_CHLOROPHYLL_METABOLISM		37	0.45658967	1.4358962	0.0	0.024832292	0.6	2206	tags=14%, list=12%, signal=15%
KEGG_ALANINE_ASPARTATE_AND_GLUTAMATE_METABOLISM	KEGG_ALANINE_ASPARTATE_AND_GLUTAMATE_METABOLISM		30	0.7088897	1.4350003	0.25	0.030801278	0.8	3209	tags=47%, list=17%, signal=56%
KEGG_ARRHYTHMOGENIC_RIGHT_VENTRICULAR_CARDIOMYOPATHY_ARVC	KEGG_ARRHYTHMOGENIC_RIGHT_VENTRICULAR_CARDIOMYOPATHY_ARVC		73	0.42243102	1.4093083	0.0	0.02992124	0.8	2506	tags=16%, list=13%, signal=19%
KEGG_LEISHMANIA_INFECTION	KEGG_LEISHMANIA_INFECTION		66	0.463304	1.4085209	0.0	0.029090095	0.8	1951	tags=30%, list=10%, signal=34%
KEGG_TYPE_I_DIABETES_MELLITUS	KEGG_TYPE_I_DIABETES_MELLITUS		41	0.6550522	1.3848252	0.0	0.028303877	0.8	1947	tags=39%, list=10%, signal=43%
KEGG_VIRAL_MYOCARDITIS	KEGG_VIRAL_MYOCARDITIS		67	0.50285524	1.3659645	0.0	0.041945003	0.8	1668	tags=27%, list=9%, signal=29%
KEGG_ETHER_LIPID_METABOLISM	KEGG_ETHER_LIPID_METABOLISM		25	0.5351773	1.3562429	0.0	0.050426602	0.8	1464	tags=24%, list=8%, signal=26%
KEGG_METABOLISM_OF_XENOBIOTICS_BY_CYTOCHROME_P450	KEGG_METABOLISM_OF_XENOBIOTICS_BY_CYTOCHROME_P450		70	0.3858882	1.3476632	0.0	0.049165934	0.8	1807	tags=10%, list=10%, signal=11%
KEGG_AMINO_SUGAR_AND_NUCLEOTIDE_SUGAR_METABOLISM	KEGG_AMINO_SUGAR_AND_NUCLEOTIDE_SUGAR_METABOLISM		42	0.43436515	1.3339541	0.0	0.06140111	0.8	1556	tags=24%, list=8%, signal=26%
KEGG_AUTOIMMUNE_THYROID_DISEASE	KEGG_AUTOIMMUNE_THYROID_DISEASE		50	0.6592177	1.3334612	0.0	0.05993918	0.8	1611	tags=26%, list=9%, signal=28%
KEGG_BIOSYNTHESIS_OF_UNSATURATED_FATTY_ACIDS	KEGG_BIOSYNTHESIS_OF_UNSATURATED_FATTY_ACIDS		19	0.61308694	1.315397	0.5	0.083657816	0.8	663	tags=21%, list=4%, signal=22%
KEGG_ARGININE_AND_PROLINE_METABOLISM	KEGG_ARGININE_AND_PROLINE_METABOLISM		49	0.5886091	1.3135353	0.33333334	0.081756495	0.8	2625	tags=35%, list=14%, signal=40%
KEGG_ALLOGRAFT_REJECTION	KEGG_ALLOGRAFT_REJECTION		35	0.6614719	1.2988594	0.0	0.08803845	0.8	1947	tags=40%, list=10%, signal=45%
KEGG_TYROSINE_METABOLISM	KEGG_TYROSINE_METABOLISM		39	0.53252834	1.2985857	0.0	0.08612458	0.8	2236	tags=18%, list=12%, signal=20%
KEGG_PHENYLALANINE_METABOLISM	KEGG_PHENYLALANINE_METABOLISM		17	0.59788096	1.2926137	0.25	0.08992013	0.8	2236	tags=29%, list=12%, signal=33%
KEGG_INTESTINAL_IMMUNE_NETWORK_FOR_IGA_PRODUCTION	KEGG_INTESTINAL_IMMUNE_NETWORK_FOR_IGA_PRODUCTION		47	0.597187	1.2820143	0.0	0.10817175	1.0	1814	tags=36%, list=10%, signal=40%
KEGG_NOD_LIKE_RECEPTOR_SIGNALING_PATHWAY	KEGG_NOD_LIKE_RECEPTOR_SIGNALING_PATHWAY		53	0.4705268	1.2805592	0.0	0.105964154	1.0	1947	tags=36%, list=10%, signal=40%
KEGG_BASAL_CELL_CARCINOMA	KEGG_BASAL_CELL_CARCINOMA		54	0.2823354	1.2545316	0.0	0.14328143	1.0	1419	tags=9%, list=8%, signal=10%
KEGG_PYRUVATE_METABOLISM	KEGG_PYRUVATE_METABOLISM		39	0.615106	1.2513591	0.25	0.140472	1.0	2801	tags=46%, list=15%, signal=54%
KEGG_LYSINE_DEGRADATION	KEGG_LYSINE_DEGRADATION		35	0.57783353	1.2415043	0.33333334	0.1412749	1.0	1804	tags=23%, list=10%, signal=25%
KEGG_ANTIGEN_PROCESSING_AND_PRESENTATION	KEGG_ANTIGEN_PROCESSING_AND_PRESENTATION		85	0.5329879	1.2399424	0.0	0.14703834	1.0	2090	tags=32%, list=11%, signal=36%
KEGG_GRAFT_VERSUS_HOST_DISEASE	KEGG_GRAFT_VERSUS_HOST_DISEASE		38	0.61862874	1.2045528	0.0	0.16025762	1.0	1947	tags=39%, list=10%, signal=44%
KEGG_OLFACTORY_TRANSDUCTION	KEGG_OLFACTORY_TRANSDUCTION		372	0.10822171	1.1840202	0.0	0.21413793	1.0	6105	tags=16%, list=33%, signal=24%
KEGG_GLUTATHIONE_METABOLISM	KEGG_GLUTATHIONE_METABOLISM		47	0.44073305	1.174516	0.25	0.22385699	1.0	2820	tags=36%, list=15%, signal=43%
KEGG_TIGHT_JUNCTION	KEGG_TIGHT_JUNCTION		118	0.3293606	1.1742824	0.0	0.21992968	1.0	2718	tags=20%, list=15%, signal=24%
KEGG_ONE_CARBON_POOL_BY_FOLATE	KEGG_ONE_CARBON_POOL_BY_FOLATE		17	0.50985545	1.158818	0.0	0.23370291	1.0	2345	tags=29%, list=13%, signal=34%
KEGG_RIBOFLAVIN_METABOLISM	KEGG_RIBOFLAVIN_METABOLISM		15	0.5724907	1.1465333	0.33333334	0.2633643	1.0	1812	tags=27%, list=10%, signal=30%
KEGG_O_GLYCAN_BIOSYNTHESIS	KEGG_O_GLYCAN_BIOSYNTHESIS		25	0.36589813	1.1229967	0.33333334	0.27507487	1.0	2036	tags=20%, list=11%, signal=22%
KEGG_RIG_I_LIKE_RECEPTOR_SIGNALING_PATHWAY	KEGG_RIG_I_LIKE_RECEPTOR_SIGNALING_PATHWAY		61	0.3015389	1.1182815	0.0	0.27396867	1.0	1954	tags=13%, list=10%, signal=15%
KEGG_BETA_ALANINE_METABOLISM	KEGG_BETA_ALANINE_METABOLISM		22	0.5450545	1.1146597	0.2	0.27890983	1.0	2625	tags=45%, list=14%, signal=53%
KEGG_HEDGEHOG_SIGNALING_PATHWAY	KEGG_HEDGEHOG_SIGNALING_PATHWAY		55	0.24987587	1.0901858	0.33333334	0.32998914	1.0	4982	tags=25%, list=27%, signal=35%
KEGG_EPITHELIAL_CELL_SIGNALING_IN_HELICOBACTER_PYLORI_INFECTION	KEGG_EPITHELIAL_CELL_SIGNALING_IN_HELICOBACTER_PYLORI_INFECTION		62	0.37784886	1.0771006	0.0	0.3519062	1.0	777	tags=11%, list=4%, signal=12%
KEGG_VIBRIO_CHOLERAE_INFECTION	KEGG_VIBRIO_CHOLERAE_INFECTION		51	0.3414976	1.0600936	0.0	0.3828806	1.0	3620	tags=29%, list=19%, signal=36%
KEGG_SELENOAMINO_ACID_METABOLISM	KEGG_SELENOAMINO_ACID_METABOLISM		20	0.5325796	1.0548328	0.33333334	0.39475834	1.0	3425	tags=40%, list=18%, signal=49%
KEGG_GLYCINE_SERINE_AND_THREONINE_METABOLISM	KEGG_GLYCINE_SERINE_AND_THREONINE_METABOLISM		31	0.4226817	1.0008806	0.0	0.5668773	1.0	2081	tags=19%, list=11%, signal=22%
KEGG_PURINE_METABOLISM	KEGG_PURINE_METABOLISM		143	0.32231772	0.9949122	0.5	0.67135465	1.0	2035	tags=17%, list=11%, signal=19%
KEGG_GLYCOLYSIS_GLUCONEOGENESIS	KEGG_GLYCOLYSIS_GLUCONEOGENESIS		61	0.3789823	0.97200495	0.5	0.7174587	1.0	2625	tags=26%, list=14%, signal=30%
KEGG_VASOPRESSIN_REGULATED_WATER_REABSORPTION	KEGG_VASOPRESSIN_REGULATED_WATER_REABSORPTION		43	0.3952335	0.9480568	0.6666667	0.7570318	1.0	1627	tags=19%, list=9%, signal=20%
KEGG_N_GLYCAN_BIOSYNTHESIS	KEGG_N_GLYCAN_BIOSYNTHESIS		44	0.3459031	0.9280771	0.5	0.7689355	1.0	2888	tags=20%, list=16%, signal=24%
KEGG_BUTANOATE_METABOLISM	KEGG_BUTANOATE_METABOLISM		28	0.49182814	0.9232856	0.33333334	0.7765397	1.0	3214	tags=46%, list=17%, signal=56%
KEGG_PEROXISOME	KEGG_PEROXISOME		69	0.3230543	0.916282	0.8	0.79274327	1.0	3015	tags=28%, list=16%, signal=33%
KEGG_VALINE_LEUCINE_AND_ISOLEUCINE_DEGRADATION	KEGG_VALINE_LEUCINE_AND_ISOLEUCINE_DEGRADATION		41	0.4836282	0.9043987	0.75	0.7975815	1.0	2625	tags=41%, list=14%, signal=48%
KEGG_RENIN_ANGIOTENSIN_SYSTEM	KEGG_RENIN_ANGIOTENSIN_SYSTEM		16	0.3978613	0.8850882	1.0	0.8197879	1.0	2581	tags=19%, list=14%, signal=22%
KEGG_PROPANOATE_METABOLISM	KEGG_PROPANOATE_METABOLISM		30	0.5066132	0.83804303	0.6666667	0.8819449	1.0	2160	tags=37%, list=12%, signal=41%
KEGG_P53_SIGNALING_PATHWAY	KEGG_P53_SIGNALING_PATHWAY		63	0.33239517	0.7999693	1.0	0.92294437	1.0	3616	tags=41%, list=19%, signal=51%
KEGG_BASE_EXCISION_REPAIR	KEGG_BASE_EXCISION_REPAIR		31	0.39565057	0.7996327	0.5	0.9111118	1.0	1967	tags=23%, list=11%, signal=25%
KEGG_HISTIDINE_METABOLISM	KEGG_HISTIDINE_METABOLISM		26	0.3422965	0.7889177	0.8	0.9098993	1.0	3425	tags=31%, list=18%, signal=38%
KEGG_SPHINGOLIPID_METABOLISM	KEGG_SPHINGOLIPID_METABOLISM		29	0.36974305	0.78080475	1.0	0.9054623	1.0	2664	tags=31%, list=14%, signal=36%
KEGG_HOMOLOGOUS_RECOMBINATION	KEGG_HOMOLOGOUS_RECOMBINATION		23	0.38279468	0.6866411	1.0	0.971028	1.0	2316	tags=22%, list=12%, signal=25%
KEGG_GLYCOSAMINOGLYCAN_BIOSYNTHESIS_CHONDROITIN_SULFATE	KEGG_GLYCOSAMINOGLYCAN_BIOSYNTHESIS_CHONDROITIN_SULFATE		15	0.31678987	0.6785898	1.0	0.97070104	1.0	3130	tags=33%, list=17%, signal=40%
KEGG_GLYCEROPHOSPHOLIPID_METABOLISM	KEGG_GLYCEROPHOSPHOLIPID_METABOLISM		60	0.28597066	---	---	1.0	0.0	1935	tags=13%, list=10%, signal=15%
KEGG_PRIMARY_IMMUNODEFICIENCY	KEGG_PRIMARY_IMMUNODEFICIENCY		35	0.45591632	---	---	1.0	0.0	1424	tags=17%, list=8%, signal=19%
