# Supplementary material for: Identification and validation of candidate genes dysregulated in alveolar macrophages of acute respiratory distress syndrome
Source: PeerJ. 2021 Oct 26;9:e12312. doi: 10.7717/peerj.12312 (PMC8555499; doi:10.7717/peerj.12312)
Supplement: Supplemental Information 12 [file peerj-09-12312-s012.tsv]

NAME	GS<br> follow link to MSigDB	GS DETAILS	SIZE	ES	NES	NOM p-val	FDR q-val	FWER p-val	RANK AT MAX	LEADING EDGE
GO_RNA_DEPENDENT_DNA_BIOSYNTHETIC_PROCESS	GO_RNA_DEPENDENT_DNA_BIOSYNTHETIC_PROCESS	Details ...	57	-0.37566972	---	---	1.0	0.0	4015	tags=39%, list=22%, signal=49%
GO_G_PROTEIN_COUPLED_RECEPTOR_INTERNALIZATION	GO_G_PROTEIN_COUPLED_RECEPTOR_INTERNALIZATION	Details ...	15	-0.51561505	---	---	1.0	0.0	4194	tags=40%, list=23%, signal=52%
GO_REGULATION_OF_CELL_ACTIVATION	GO_REGULATION_OF_CELL_ACTIVATION	Details ...	475	-0.32181507	---	---	1.0	0.0	2554	tags=21%, list=14%, signal=24%
GO_REGULATION_OF_PHOSPHATIDYLINOSITOL_3_KINASE_SIGNALING	GO_REGULATION_OF_PHOSPHATIDYLINOSITOL_3_KINASE_SIGNALING	Details ...	109	-0.58315134	---	---	1.0	0.0	2011	tags=26%, list=11%, signal=29%
GO_POSITIVE_REGULATION_OF_TYPE_I_INTERFERON_PRODUCTION	GO_POSITIVE_REGULATION_OF_TYPE_I_INTERFERON_PRODUCTION	Details ...	68	-0.384797	---	---	1.0	0.0	3243	tags=35%, list=17%, signal=43%
GO_REGULATION_OF_PHOSPHATASE_ACTIVITY	GO_REGULATION_OF_PHOSPHATASE_ACTIVITY	Details ...	128	-0.31150943	---	---	1.0	0.0	1998	tags=18%, list=11%, signal=20%
GO_POSITIVE_REGULATION_OF_CELLULAR_AMIDE_METABOLIC_PROCESS	GO_POSITIVE_REGULATION_OF_CELLULAR_AMIDE_METABOLIC_PROCESS	Details ...	119	-0.37722254	---	---	1.0	0.0	2712	tags=28%, list=15%, signal=32%
GO_REGULATION_OF_PROTEIN_HOMODIMERIZATION_ACTIVITY	GO_REGULATION_OF_PROTEIN_HOMODIMERIZATION_ACTIVITY	Details ...	16	-0.49469045	---	---	1.0	0.0	370	tags=19%, list=2%, signal=19%
GO_POSITIVE_REGULATION_OF_REACTIVE_OXYGEN_SPECIES_BIOSYNTHETIC_PROCESS	GO_POSITIVE_REGULATION_OF_REACTIVE_OXYGEN_SPECIES_BIOSYNTHETIC_PROCESS	Details ...	44	-0.4230898	---	---	1.0	0.0	1187	tags=20%, list=6%, signal=22%
GO_T_CELL_HOMEOSTASIS	GO_T_CELL_HOMEOSTASIS	Details ...	34	-0.646137	---	---	1.0	0.0	1956	tags=24%, list=10%, signal=26%
GO_HISTONE_METHYLATION	GO_HISTONE_METHYLATION	Details ...	93	-0.32572603	---	---	1.0	0.0	4214	tags=34%, list=23%, signal=44%
GO_LYMPHOCYTE_HOMEOSTASIS	GO_LYMPHOCYTE_HOMEOSTASIS	Details ...	55	-0.52544427	---	---	1.0	0.0	2160	tags=24%, list=12%, signal=27%
GO_ANTIGEN_RECEPTOR_MEDIATED_SIGNALING_PATHWAY	GO_ANTIGEN_RECEPTOR_MEDIATED_SIGNALING_PATHWAY	Details ...	208	-0.43593872	---	---	1.0	0.0	3242	tags=38%, list=17%, signal=46%
GO_POSITIVE_REGULATION_OF_RHO_PROTEIN_SIGNAL_TRANSDUCTION	GO_POSITIVE_REGULATION_OF_RHO_PROTEIN_SIGNAL_TRANSDUCTION	Details ...	25	-0.7287263	---	---	1.0	0.0	1913	tags=28%, list=10%, signal=31%
GO_TRANSLATIONAL_INITIATION	GO_TRANSLATIONAL_INITIATION	Details ...	158	-0.61707616	---	---	1.0	0.0	2057	tags=39%, list=11%, signal=43%
GO_PROTEIN_TARGETING	GO_PROTEIN_TARGETING	Details ...	364	-0.48170844	---	---	1.0	0.0	3166	tags=35%, list=17%, signal=41%
GO_REGULATION_OF_EXOCYTOSIS	GO_REGULATION_OF_EXOCYTOSIS	Details ...	199	-0.39518493	---	---	1.0	0.0	2875	tags=20%, list=15%, signal=23%
GO_ESTABLISHMENT_OF_PROTEIN_LOCALIZATION_TO_ENDOPLASMIC_RETICULUM	GO_ESTABLISHMENT_OF_PROTEIN_LOCALIZATION_TO_ENDOPLASMIC_RETICULUM	Details ...	105	-0.72499615	---	---	1.0	0.0	2302	tags=49%, list=12%, signal=55%
GO_LEUKOCYTE_MEDIATED_CYTOTOXICITY	GO_LEUKOCYTE_MEDIATED_CYTOTOXICITY	Details ...	93	-0.4926906	---	---	1.0	0.0	2608	tags=37%, list=14%, signal=42%
GO_TELOMERE_MAINTENANCE_VIA_TELOMERE_LENGTHENING	GO_TELOMERE_MAINTENANCE_VIA_TELOMERE_LENGTHENING	Details ...	62	-0.35481	---	---	1.0	0.0	4015	tags=37%, list=22%, signal=47%
GO_NEGATIVE_REGULATION_OF_EXOCYTOSIS	GO_NEGATIVE_REGULATION_OF_EXOCYTOSIS		29	-0.42298985	---	---	1.0	0.0	2875	tags=28%, list=15%, signal=33%
GO_NEGATIVE_REGULATION_OF_REGULATED_SECRETORY_PATHWAY	GO_NEGATIVE_REGULATION_OF_REGULATED_SECRETORY_PATHWAY		22	-0.43918818	---	---	1.0	0.0	1241	tags=18%, list=7%, signal=19%
GO_LEUKOCYTE_DIFFERENTIATION	GO_LEUKOCYTE_DIFFERENTIATION		455	-0.38500607	---	---	1.0	0.0	2880	tags=24%, list=15%, signal=27%
GO_PEPTIDYL_ARGININE_MODIFICATION	GO_PEPTIDYL_ARGININE_MODIFICATION		22	-0.672314	---	---	1.0	0.0	2137	tags=23%, list=11%, signal=26%
GO_POSITIVE_REGULATION_OF_TUMOR_NECROSIS_FACTOR_SUPERFAMILY_CYTOKINE_PRODUCTION	GO_POSITIVE_REGULATION_OF_TUMOR_NECROSIS_FACTOR_SUPERFAMILY_CYTOKINE_PRODUCTION		79	-0.38917592	---	---	1.0	0.0	3296	tags=33%, list=18%, signal=40%
GO_HISTONE_DEUBIQUITINATION	GO_HISTONE_DEUBIQUITINATION		15	-0.61498135	---	---	1.0	0.0	2331	tags=47%, list=13%, signal=53%
GO_REGULATION_OF_TOLL_LIKE_RECEPTOR_SIGNALING_PATHWAY	GO_REGULATION_OF_TOLL_LIKE_RECEPTOR_SIGNALING_PATHWAY		59	-0.39844766	---	---	1.0	0.0	1617	tags=22%, list=9%, signal=24%
GO_B_CELL_DIFFERENTIATION	GO_B_CELL_DIFFERENTIATION		118	-0.47567597	---	---	1.0	0.0	2362	tags=22%, list=13%, signal=25%
GO_REGULATION_OF_BONE_DEVELOPMENT	GO_REGULATION_OF_BONE_DEVELOPMENT		19	-0.275315	---	---	1.0	0.0	3884	tags=26%, list=21%, signal=33%
GO_STEM_CELL_DIVISION	GO_STEM_CELL_DIVISION		40	-0.53560174	---	---	1.0	0.0	3677	tags=38%, list=20%, signal=47%
GO_NEGATIVE_REGULATION_OF_GENE_EXPRESSION_EPIGENETIC	GO_NEGATIVE_REGULATION_OF_GENE_EXPRESSION_EPIGENETIC		63	-0.5457013	---	---	1.0	0.0	3858	tags=40%, list=21%, signal=50%
GO_INTRA_GOLGI_VESICLE_MEDIATED_TRANSPORT	GO_INTRA_GOLGI_VESICLE_MEDIATED_TRANSPORT		25	-0.5543041	---	---	1.0	0.0	2697	tags=28%, list=14%, signal=33%
GO_ERROR_FREE_TRANSLESION_SYNTHESIS	GO_ERROR_FREE_TRANSLESION_SYNTHESIS		18	-0.5695324	---	---	1.0	0.0	3590	tags=44%, list=19%, signal=55%
GO_PROTEIN_TARGETING_TO_MEMBRANE	GO_PROTEIN_TARGETING_TO_MEMBRANE		168	-0.6191054	---	---	1.0	0.0	2619	tags=38%, list=14%, signal=44%
GO_RNA_MODIFICATION	GO_RNA_MODIFICATION		90	-0.36706904	---	---	1.0	0.0	3882	tags=42%, list=21%, signal=53%
GO_NEGATIVE_REGULATION_OF_HEART_CONTRACTION	GO_NEGATIVE_REGULATION_OF_HEART_CONTRACTION		20	-0.41924348	---	---	1.0	0.0	4059	tags=35%, list=22%, signal=45%
GO_REGULATION_OF_DEFENSE_RESPONSE_TO_VIRUS_BY_VIRUS	GO_REGULATION_OF_DEFENSE_RESPONSE_TO_VIRUS_BY_VIRUS		29	-0.5526224	---	---	1.0	0.0	2473	tags=34%, list=13%, signal=40%
GO_B_CELL_ACTIVATION	GO_B_CELL_ACTIVATION		213	-0.44402456	---	---	1.0	0.0	2163	tags=24%, list=12%, signal=27%
GO_PROTEIN_LOCALIZATION_TO_CHROMATIN	GO_PROTEIN_LOCALIZATION_TO_CHROMATIN		16	-0.48143172	---	---	1.0	0.0	3694	tags=50%, list=20%, signal=62%
GO_REGULATION_OF_EXCRETION	GO_REGULATION_OF_EXCRETION		23	-0.43639472	---	---	1.0	0.0	694	tags=9%, list=4%, signal=9%
GO_PROTEIN_LOCALIZATION_TO_CHROMOSOME_TELOMERIC_REGION	GO_PROTEIN_LOCALIZATION_TO_CHROMOSOME_TELOMERIC_REGION		26	-0.5919513	---	---	1.0	0.0	3959	tags=42%, list=21%, signal=54%
GO_REGULATION_OF_T_CELL_MEDIATED_CYTOTOXICITY	GO_REGULATION_OF_T_CELL_MEDIATED_CYTOTOXICITY		33	-0.38239473	---	---	1.0	0.0	3623	tags=33%, list=19%, signal=41%
GO_PHOSPHOLIPASE_C_ACTIVATING_G_PROTEIN_COUPLED_RECEPTOR_SIGNALING_PATHWAY	GO_PHOSPHOLIPASE_C_ACTIVATING_G_PROTEIN_COUPLED_RECEPTOR_SIGNALING_PATHWAY		92	-0.5158023	---	---	1.0	0.0	742	tags=10%, list=4%, signal=10%
GO_PROTEIN_LOCALIZATION_TO_CHROMOSOME	GO_PROTEIN_LOCALIZATION_TO_CHROMOSOME		57	-0.47606066	---	---	1.0	0.0	3959	tags=46%, list=21%, signal=58%
GO_REGULATION_OF_B_CELL_DIFFERENTIATION	GO_REGULATION_OF_B_CELL_DIFFERENTIATION		25	-0.53906244	---	---	1.0	0.0	2362	tags=36%, list=13%, signal=41%
GO_POLARIZED_EPITHELIAL_CELL_DIFFERENTIATION	GO_POLARIZED_EPITHELIAL_CELL_DIFFERENTIATION		16	-0.4522072	---	---	1.0	0.0	2084	tags=25%, list=11%, signal=28%
GO_PROTEIN_AUTOUBIQUITINATION	GO_PROTEIN_AUTOUBIQUITINATION		52	-0.49360532	---	---	1.0	0.0	2953	tags=31%, list=16%, signal=36%
GO_REGULATION_OF_CAMP_MEDIATED_SIGNALING	GO_REGULATION_OF_CAMP_MEDIATED_SIGNALING		38	-0.56324947	---	---	1.0	0.0	733	tags=11%, list=4%, signal=11%
GO_PROTEIN_MONOUBIQUITINATION	GO_PROTEIN_MONOUBIQUITINATION		61	-0.42762366	---	---	1.0	0.0	2569	tags=28%, list=14%, signal=32%
GO_ESTABLISHMENT_OF_PROTEIN_LOCALIZATION_TO_MEMBRANE	GO_ESTABLISHMENT_OF_PROTEIN_LOCALIZATION_TO_MEMBRANE		271	-0.49897188	---	---	1.0	0.0	2140	tags=29%, list=11%, signal=32%
GO_SMALL_GTPASE_MEDIATED_SIGNAL_TRANSDUCTION	GO_SMALL_GTPASE_MEDIATED_SIGNAL_TRANSDUCTION		477	-0.34010172	---	---	1.0	0.0	2300	tags=17%, list=12%, signal=19%
GO_REGULATION_OF_NEUROTRANSMITTER_TRANSPORT	GO_REGULATION_OF_NEUROTRANSMITTER_TRANSPORT		128	-0.41214314	---	---	1.0	0.0	2312	tags=13%, list=12%, signal=15%
GO_POSITIVE_REGULATION_OF_REACTIVE_OXYGEN_SPECIES_METABOLIC_PROCESS	GO_POSITIVE_REGULATION_OF_REACTIVE_OXYGEN_SPECIES_METABOLIC_PROCESS		83	-0.44356766	---	---	1.0	0.0	2018	tags=28%, list=11%, signal=31%
GO_POSITIVE_REGULATION_OF_CELLULAR_RESPONSE_TO_INSULIN_STIMULUS	GO_POSITIVE_REGULATION_OF_CELLULAR_RESPONSE_TO_INSULIN_STIMULUS		23	-0.6051166	---	---	1.0	0.0	2983	tags=35%, list=16%, signal=41%
GO_REGULATION_OF_REGULATED_SECRETORY_PATHWAY	GO_REGULATION_OF_REGULATED_SECRETORY_PATHWAY		146	-0.43732372	---	---	1.0	0.0	1714	tags=14%, list=9%, signal=16%
GO_NATURAL_KILLER_CELL_ACTIVATION_INVOLVED_IN_IMMUNE_RESPONSE	GO_NATURAL_KILLER_CELL_ACTIVATION_INVOLVED_IN_IMMUNE_RESPONSE		29	-0.7062407	---	---	1.0	0.0	132	tags=10%, list=1%, signal=10%
GO_REGULATION_OF_LIPOPOLYSACCHARIDE_MEDIATED_SIGNALING_PATHWAY	GO_REGULATION_OF_LIPOPOLYSACCHARIDE_MEDIATED_SIGNALING_PATHWAY		22	-0.61372036	---	---	1.0	0.0	2776	tags=45%, list=15%, signal=53%
GO_REGULATION_OF_CALCIUM_ION_DEPENDENT_EXOCYTOSIS	GO_REGULATION_OF_CALCIUM_ION_DEPENDENT_EXOCYTOSIS		41	-0.6040399	---	---	1.0	0.0	1669	tags=15%, list=9%, signal=16%
GO_CALCIUM_ION_REGULATED_EXOCYTOSIS	GO_CALCIUM_ION_REGULATED_EXOCYTOSIS		60	-0.49973148	---	---	1.0	0.0	1956	tags=13%, list=10%, signal=15%
GO_T_CELL_RECEPTOR_SIGNALING_PATHWAY	GO_T_CELL_RECEPTOR_SIGNALING_PATHWAY		172	-0.39156437	---	---	1.0	0.0	3242	tags=37%, list=17%, signal=45%
GO_NATURAL_KILLER_CELL_ACTIVATION	GO_NATURAL_KILLER_CELL_ACTIVATION		74	-0.47271258	---	---	1.0	0.0	2618	tags=24%, list=14%, signal=28%
GO_SIGNAL_TRANSDUCTION_BY_P53_CLASS_MEDIATOR	GO_SIGNAL_TRANSDUCTION_BY_P53_CLASS_MEDIATOR		229	-0.45619735	---	---	1.0	0.0	2163	tags=22%, list=12%, signal=24%
GO_MYELOID_LEUKOCYTE_MEDIATED_IMMUNITY	GO_MYELOID_LEUKOCYTE_MEDIATED_IMMUNITY		479	-0.49938217	---	---	1.0	0.0	2984	tags=38%, list=16%, signal=45%
GO_REGULATION_OF_CYTOSOLIC_CALCIUM_ION_CONCENTRATION	GO_REGULATION_OF_CYTOSOLIC_CALCIUM_ION_CONCENTRATION		320	-0.35256192	---	---	1.0	0.0	2033	tags=12%, list=11%, signal=13%
GO_RHYTHMIC_BEHAVIOR	GO_RHYTHMIC_BEHAVIOR		42	-0.37591392	---	---	1.0	0.0	1003	tags=7%, list=5%, signal=8%
GO_HISTONE_UBIQUITINATION	GO_HISTONE_UBIQUITINATION		38	-0.49918482	---	---	1.0	0.0	4386	tags=47%, list=24%, signal=62%
GO_POSITIVE_REGULATION_OF_PROTEIN_CONTAINING_COMPLEX_ASSEMBLY	GO_POSITIVE_REGULATION_OF_PROTEIN_CONTAINING_COMPLEX_ASSEMBLY		194	-0.37169984	---	---	1.0	0.0	2330	tags=20%, list=13%, signal=23%
GO_REGULATION_OF_OSTEOBLAST_DIFFERENTIATION	GO_REGULATION_OF_OSTEOBLAST_DIFFERENTIATION		100	-0.50361073	---	---	1.0	0.0	1234	tags=13%, list=7%, signal=14%
GO_REGULATION_OF_DEPHOSPHORYLATION	GO_REGULATION_OF_DEPHOSPHORYLATION		159	-0.3312798	---	---	1.0	0.0	2064	tags=19%, list=11%, signal=21%
GO_VESICLE_MEDIATED_TRANSPORT_BETWEEN_ENDOSOMAL_COMPARTMENTS	GO_VESICLE_MEDIATED_TRANSPORT_BETWEEN_ENDOSOMAL_COMPARTMENTS		32	-0.5554823	---	---	1.0	0.0	2101	tags=34%, list=11%, signal=39%
GO_NUCLEOTIDE_EXCISION_REPAIR_DNA_INCISION	GO_NUCLEOTIDE_EXCISION_REPAIR_DNA_INCISION		38	-0.455171	---	---	1.0	0.0	3037	tags=32%, list=16%, signal=38%
GO_PEPTIDYL_TYROSINE_MODIFICATION	GO_PEPTIDYL_TYROSINE_MODIFICATION		339	-0.3094821	---	---	1.0	0.0	3066	tags=20%, list=16%, signal=24%
GO_LEUKOCYTE_CELL_CELL_ADHESION	GO_LEUKOCYTE_CELL_CELL_ADHESION		295	-0.34992278	---	---	1.0	0.0	1720	tags=17%, list=9%, signal=19%
GO_REGULATION_OF_CELLULAR_AMIDE_METABOLIC_PROCESS	GO_REGULATION_OF_CELLULAR_AMIDE_METABOLIC_PROCESS		314	-0.3895479	---	---	1.0	0.0	2712	tags=27%, list=15%, signal=31%
GO_NEGATIVE_REGULATION_OF_T_CELL_MEDIATED_IMMUNITY	GO_NEGATIVE_REGULATION_OF_T_CELL_MEDIATED_IMMUNITY		18	-0.3084739	---	---	1.0	0.0	2457	tags=28%, list=13%, signal=32%
GO_HISTONE_MRNA_METABOLIC_PROCESS	GO_HISTONE_MRNA_METABOLIC_PROCESS		20	-0.6445739	---	---	1.0	0.0	3443	tags=60%, list=18%, signal=74%
GO_SOMATIC_STEM_CELL_DIVISION	GO_SOMATIC_STEM_CELL_DIVISION		24	-0.65190804	---	---	1.0	0.0	3677	tags=42%, list=20%, signal=52%
GO_POSITIVE_REGULATION_OF_CHROMOSOME_ORGANIZATION	GO_POSITIVE_REGULATION_OF_CHROMOSOME_ORGANIZATION		137	-0.41269705	---	---	1.0	0.0	3959	tags=42%, list=21%, signal=52%
GO_ERROR_PRONE_TRANSLESION_SYNTHESIS	GO_ERROR_PRONE_TRANSLESION_SYNTHESIS		20	-0.62676513	---	---	1.0	0.0	3590	tags=40%, list=19%, signal=49%
GO_PROTEIN_DEPHOSPHORYLATION	GO_PROTEIN_DEPHOSPHORYLATION		254	-0.3709711	---	---	1.0	0.0	2222	tags=20%, list=12%, signal=23%
GO_NEGATIVE_REGULATION_OF_ANTIGEN_RECEPTOR_MEDIATED_SIGNALING_PATHWAY	GO_NEGATIVE_REGULATION_OF_ANTIGEN_RECEPTOR_MEDIATED_SIGNALING_PATHWAY		23	-0.49234238	---	---	1.0	0.0	2743	tags=48%, list=15%, signal=56%
GO_REGULATION_OF_PHOSPHOPROTEIN_PHOSPHATASE_ACTIVITY	GO_REGULATION_OF_PHOSPHOPROTEIN_PHOSPHATASE_ACTIVITY		89	-0.33686504	---	---	1.0	0.0	1998	tags=21%, list=11%, signal=24%
GO_REGULATION_OF_TRANSLATIONAL_INITIATION	GO_REGULATION_OF_TRANSLATIONAL_INITIATION		66	-0.43067357	---	---	1.0	0.0	1780	tags=23%, list=10%, signal=25%
GO_POSITIVE_REGULATION_OF_OSTEOBLAST_DIFFERENTIATION	GO_POSITIVE_REGULATION_OF_OSTEOBLAST_DIFFERENTIATION		52	-0.54910344	---	---	1.0	0.0	1234	tags=13%, list=7%, signal=14%
GO_REGULATION_OF_TELOMERE_CAPPING	GO_REGULATION_OF_TELOMERE_CAPPING		24	-0.61832714	---	---	1.0	0.0	3457	tags=42%, list=19%, signal=51%
GO_APOPTOTIC_PROCESS_INVOLVED_IN_MORPHOGENESIS	GO_APOPTOTIC_PROCESS_INVOLVED_IN_MORPHOGENESIS		23	-0.37718353	---	---	1.0	0.0	3819	tags=30%, list=20%, signal=38%
GO_MEMBRANE_INVAGINATION	GO_MEMBRANE_INVAGINATION		60	-0.4111359	---	---	1.0	0.0	1629	tags=27%, list=9%, signal=29%
GO_NUCLEAR_TRANSCRIBED_MRNA_CATABOLIC_PROCESS_NONSENSE_MEDIATED_DECAY	GO_NUCLEAR_TRANSCRIBED_MRNA_CATABOLIC_PROCESS_NONSENSE_MEDIATED_DECAY		107	-0.65737045	---	---	1.0	0.0	2057	tags=41%, list=11%, signal=46%
GO_REGULATION_OF_LEUKOCYTE_DEGRANULATION	GO_REGULATION_OF_LEUKOCYTE_DEGRANULATION		41	-0.516241	---	---	1.0	0.0	2473	tags=32%, list=13%, signal=36%
GO_CELL_KILLING	GO_CELL_KILLING		147	-0.47842813	---	---	1.0	0.0	2664	tags=31%, list=14%, signal=35%
GO_METHYLATION	GO_METHYLATION		226	-0.31584322	---	---	1.0	0.0	3844	tags=31%, list=21%, signal=39%
GO_MACROMOLECULE_METHYLATION	GO_MACROMOLECULE_METHYLATION		185	-0.33464035	---	---	1.0	0.0	4214	tags=35%, list=23%, signal=45%
GO_RNA_LOCALIZATION	GO_RNA_LOCALIZATION		170	-0.41765603	---	---	1.0	0.0	3298	tags=32%, list=18%, signal=39%
GO_REGULATION_OF_PROTEIN_POLYUBIQUITINATION	GO_REGULATION_OF_PROTEIN_POLYUBIQUITINATION		17	-0.5059763	---	---	1.0	0.0	2687	tags=24%, list=14%, signal=27%
GO_REGULATION_OF_TELOMERE_MAINTENANCE_VIA_TELOMERE_LENGTHENING	GO_REGULATION_OF_TELOMERE_MAINTENANCE_VIA_TELOMERE_LENGTHENING		50	-0.41134623	---	---	1.0	0.0	4015	tags=36%, list=22%, signal=46%
GO_ADAPTATION_OF_SIGNALING_PATHWAY	GO_ADAPTATION_OF_SIGNALING_PATHWAY		18	-0.58586085	---	---	1.0	0.0	4194	tags=39%, list=23%, signal=50%
GO_PHAGOCYTOSIS	GO_PHAGOCYTOSIS		233	-0.44150653	---	---	1.0	0.0	1834	tags=25%, list=10%, signal=28%
GO_REGULATION_OF_CELL_KILLING	GO_REGULATION_OF_CELL_KILLING		87	-0.467536	---	---	1.0	0.0	2965	tags=33%, list=16%, signal=39%
GO_LYMPHOCYTE_DIFFERENTIATION	GO_LYMPHOCYTE_DIFFERENTIATION		313	-0.42984927	---	---	1.0	0.0	2396	tags=21%, list=13%, signal=24%
GO_LEUKOCYTE_HOMEOSTASIS	GO_LEUKOCYTE_HOMEOSTASIS		75	-0.45755473	---	---	1.0	0.0	2160	tags=23%, list=12%, signal=26%
GO_POSITIVE_REGULATION_OF_GLUCOSE_METABOLIC_PROCESS	GO_POSITIVE_REGULATION_OF_GLUCOSE_METABOLIC_PROCESS		30	-0.6089649	---	---	1.0	0.0	2818	tags=27%, list=15%, signal=31%
GO_T_CELL_RECEPTOR_COMPLEX	GO_T_CELL_RECEPTOR_COMPLEX		17	-0.63185835	---	---	1.0	0.0	2031	tags=47%, list=11%, signal=53%
GO_CYTOSOLIC_SMALL_RIBOSOMAL_SUBUNIT	GO_CYTOSOLIC_SMALL_RIBOSOMAL_SUBUNIT		37	-0.6947044	---	---	1.0	0.0	2057	tags=49%, list=11%, signal=55%
GO_PCG_PROTEIN_COMPLEX	GO_PCG_PROTEIN_COMPLEX		42	-0.5243407	---	---	1.0	0.0	4145	tags=50%, list=22%, signal=64%
GO_SMALL_RIBOSOMAL_SUBUNIT	GO_SMALL_RIBOSOMAL_SUBUNIT		66	-0.6014354	---	---	1.0	0.0	2156	tags=39%, list=12%, signal=44%
GO_RIBONUCLEOPROTEIN_GRANULE	GO_RIBONUCLEOPROTEIN_GRANULE		183	-0.4721327	---	---	1.0	0.0	3449	tags=32%, list=19%, signal=39%
GO_SPECIFIC_GRANULE	GO_SPECIFIC_GRANULE		133	-0.45582193	---	---	1.0	0.0	1983	tags=33%, list=11%, signal=37%
GO_TRANSCRIPTIONALLY_ACTIVE_CHROMATIN	GO_TRANSCRIPTIONALLY_ACTIVE_CHROMATIN		16	-0.39531124	---	---	1.0	0.0	2863	tags=31%, list=15%, signal=37%
GO_ESC_E_Z_COMPLEX	GO_ESC_E_Z_COMPLEX		15	-0.5972672	---	---	1.0	0.0	4145	tags=53%, list=22%, signal=69%
GO_CYTOSOLIC_RIBOSOME	GO_CYTOSOLIC_RIBOSOME		93	-0.6782706	---	---	1.0	0.0	2099	tags=46%, list=11%, signal=52%
GO_U12_TYPE_SPLICEOSOMAL_COMPLEX	GO_U12_TYPE_SPLICEOSOMAL_COMPLEX		20	-0.54473954	---	---	1.0	0.0	3703	tags=65%, list=20%, signal=81%
GO_PROTEIN_TYROSINE_KINASE_ACTIVITY	GO_PROTEIN_TYROSINE_KINASE_ACTIVITY		130	-0.36145118	---	---	1.0	0.0	3776	tags=28%, list=20%, signal=34%
GO_UBIQUITIN_LIKE_PROTEIN_CONJUGATING_ENZYME_ACTIVITY	GO_UBIQUITIN_LIKE_PROTEIN_CONJUGATING_ENZYME_ACTIVITY		39	-0.5613016	---	---	1.0	0.0	2739	tags=44%, list=15%, signal=51%
GO_TRANSLATION_INITIATION_FACTOR_ACTIVITY	GO_TRANSLATION_INITIATION_FACTOR_ACTIVITY		29	-0.5940333	---	---	1.0	0.0	1935	tags=34%, list=10%, signal=38%
GO_PROTEIN_PHOSPHORYLATED_AMINO_ACID_BINDING	GO_PROTEIN_PHOSPHORYLATED_AMINO_ACID_BINDING		48	-0.56697696	---	---	1.0	0.0	2468	tags=25%, list=13%, signal=29%
GO_SINGLE_STRANDED_RNA_BINDING	GO_SINGLE_STRANDED_RNA_BINDING		58	-0.4833078	---	---	1.0	0.0	3298	tags=34%, list=18%, signal=42%
GO_TRANSLATION_ELONGATION_FACTOR_ACTIVITY	GO_TRANSLATION_ELONGATION_FACTOR_ACTIVITY		17	-0.57658535	---	---	1.0	0.0	1826	tags=24%, list=10%, signal=26%
GO_PROTEIN_SERINE_THREONINE_PHOSPHATASE_ACTIVITY	GO_PROTEIN_SERINE_THREONINE_PHOSPHATASE_ACTIVITY		59	-0.4855824	---	---	1.0	0.0	3196	tags=32%, list=17%, signal=39%
GO_NON_MEMBRANE_SPANNING_PROTEIN_TYROSINE_KINASE_ACTIVITY	GO_NON_MEMBRANE_SPANNING_PROTEIN_TYROSINE_KINASE_ACTIVITY		43	-0.5584088	---	---	1.0	0.0	1564	tags=30%, list=8%, signal=33%
GO_SH2_DOMAIN_BINDING	GO_SH2_DOMAIN_BINDING		34	-0.45974603	---	---	1.0	0.0	2984	tags=32%, list=16%, signal=38%
GO_TRANSLATION_FACTOR_ACTIVITY_RNA_BINDING	GO_TRANSLATION_FACTOR_ACTIVITY_RNA_BINDING		57	-0.46343556	---	---	1.0	0.0	1935	tags=25%, list=10%, signal=27%
GO_MHC_CLASS_I_PROTEIN_BINDING	GO_MHC_CLASS_I_PROTEIN_BINDING		15	-0.6094622	---	---	1.0	0.0	815	tags=27%, list=4%, signal=28%
GO_OXIDOREDUCTASE_ACTIVITY_ACTING_ON_NAD_P_H_OXYGEN_AS_ACCEPTOR	GO_OXIDOREDUCTASE_ACTIVITY_ACTING_ON_NAD_P_H_OXYGEN_AS_ACCEPTOR		17	-0.52574134	---	---	1.0	0.0	3630	tags=53%, list=19%, signal=66%
GO_PROTEIN_PHOSPHATASE_1_BINDING	GO_PROTEIN_PHOSPHATASE_1_BINDING		18	-0.37379295	---	---	1.0	0.0	2358	tags=39%, list=13%, signal=44%
GO_TRANSLATION_REGULATOR_ACTIVITY	GO_TRANSLATION_REGULATOR_ACTIVITY		101	-0.46352237	---	---	1.0	0.0	1935	tags=22%, list=10%, signal=24%
GO_PROTEIN_SERINE_THREONINE_KINASE_ACTIVITY	GO_PROTEIN_SERINE_THREONINE_KINASE_ACTIVITY		376	-0.3287401	---	---	1.0	0.0	3211	tags=21%, list=17%, signal=25%
GO_TRANSLATION_REGULATOR_ACTIVITY_NUCLEIC_ACID_BINDING	GO_TRANSLATION_REGULATOR_ACTIVITY_NUCLEIC_ACID_BINDING		75	-0.4382496	---	---	1.0	0.0	1935	tags=20%, list=10%, signal=22%
GO_MHC_PROTEIN_BINDING	GO_MHC_PROTEIN_BINDING		28	-0.38770795	---	---	1.0	0.0	815	tags=14%, list=4%, signal=15%
GO_NUCLEAR_TRANSCRIBED_MRNA_CATABOLIC_PROCESS	GO_NUCLEAR_TRANSCRIBED_MRNA_CATABOLIC_PROCESS		166	-0.6473709	---	---	1.0	0.0	3135	tags=45%, list=17%, signal=54%
GO_T_CELL_MEDIATED_CYTOTOXICITY	GO_T_CELL_MEDIATED_CYTOTOXICITY		41	-0.40804848	---	---	1.0	0.0	2513	tags=27%, list=13%, signal=31%
GO_REGULATION_OF_MYELOID_LEUKOCYTE_MEDIATED_IMMUNITY	GO_REGULATION_OF_MYELOID_LEUKOCYTE_MEDIATED_IMMUNITY		49	-0.48543182	---	---	1.0	0.0	2389	tags=24%, list=13%, signal=28%
GO_PROTEIN_METHYLATION	GO_PROTEIN_METHYLATION		113	-0.35558307	---	---	1.0	0.0	3168	tags=27%, list=17%, signal=32%
GO_COTRANSLATIONAL_PROTEIN_TARGETING_TO_MEMBRANE	GO_COTRANSLATIONAL_PROTEIN_TARGETING_TO_MEMBRANE		94	-0.7536875	---	---	1.0	0.0	2083	tags=50%, list=11%, signal=56%
GO_SEROTONIN_TRANSPORT	GO_SEROTONIN_TRANSPORT		16	-0.71174407	---	---	1.0	0.0	3884	tags=38%, list=21%, signal=47%
GO_NUCLEOSIDE_METABOLIC_PROCESS	GO_NUCLEOSIDE_METABOLIC_PROCESS		88	-0.38732603	---	---	1.0	0.0	2871	tags=28%, list=15%, signal=33%
GO_VIRAL_GENE_EXPRESSION	GO_VIRAL_GENE_EXPRESSION		168	-0.5998941	---	---	1.0	0.0	2057	tags=37%, list=11%, signal=41%
GO_POSITIVE_REGULATION_OF_BONE_MINERALIZATION	GO_POSITIVE_REGULATION_OF_BONE_MINERALIZATION		34	-0.4354011	---	---	1.0	0.0	666	tags=12%, list=4%, signal=12%
GO_TYPE_I_INTERFERON_PRODUCTION	GO_TYPE_I_INTERFERON_PRODUCTION		105	-0.3523179	---	---	1.0	0.0	3243	tags=33%, list=17%, signal=40%
GO_REGULATION_OF_PROTEIN_DEPHOSPHORYLATION	GO_REGULATION_OF_PROTEIN_DEPHOSPHORYLATION		109	-0.34903333	---	---	1.0	0.0	1998	tags=21%, list=11%, signal=23%
GO_VIRAL_RNA_GENOME_REPLICATION	GO_VIRAL_RNA_GENOME_REPLICATION		26	-0.5849994	---	---	1.0	0.0	3182	tags=38%, list=17%, signal=46%
GO_T_CELL_ACTIVATION	GO_T_CELL_ACTIVATION		415	-0.37454087	---	---	1.0	0.0	1956	tags=19%, list=10%, signal=21%
GO_TUMOR_NECROSIS_FACTOR_BIOSYNTHETIC_PROCESS	GO_TUMOR_NECROSIS_FACTOR_BIOSYNTHETIC_PROCESS		30	-0.46610558	---	---	1.0	0.0	2664	tags=37%, list=14%, signal=43%
GO_NEGATIVE_REGULATION_OF_DNA_BINDING_TRANSCRIPTION_FACTOR_ACTIVITY	GO_NEGATIVE_REGULATION_OF_DNA_BINDING_TRANSCRIPTION_FACTOR_ACTIVITY		132	-0.30592105	---	---	1.0	0.0	2423	tags=21%, list=13%, signal=24%
GO_NEGATIVE_REGULATION_OF_CAMP_MEDIATED_SIGNALING	GO_NEGATIVE_REGULATION_OF_CAMP_MEDIATED_SIGNALING		19	-0.6419034	---	---	1.0	0.0	3564	tags=37%, list=19%, signal=46%
GO_FIBROBLAST_APOPTOTIC_PROCESS	GO_FIBROBLAST_APOPTOTIC_PROCESS		19	-0.4777581	---	---	1.0	0.0	3866	tags=63%, list=21%, signal=80%
GO_MULTI_ORGANISM_CELLULAR_PROCESS	GO_MULTI_ORGANISM_CELLULAR_PROCESS		34	-0.4024306	---	---	1.0	0.0	1960	tags=21%, list=11%, signal=23%
GO_NEGATIVE_REGULATION_OF_PHAGOCYTOSIS	GO_NEGATIVE_REGULATION_OF_PHAGOCYTOSIS		15	-0.78154606	---	---	1.0	0.0	629	tags=33%, list=3%, signal=34%
GO_ESTABLISHMENT_OF_RNA_LOCALIZATION	GO_ESTABLISHMENT_OF_RNA_LOCALIZATION		147	-0.3965503	---	---	1.0	0.0	3108	tags=29%, list=17%, signal=35%
GO_REGULATION_OF_KILLING_OF_CELLS_OF_OTHER_ORGANISM	GO_REGULATION_OF_KILLING_OF_CELLS_OF_OTHER_ORGANISM		17	-0.6586576	---	---	1.0	0.0	2965	tags=47%, list=16%, signal=56%
GO_NEUROBLAST_DIVISION	GO_NEUROBLAST_DIVISION		15	-0.72388166	---	---	1.0	0.0	2880	tags=33%, list=15%, signal=39%
GO_EXOCYTIC_PROCESS	GO_EXOCYTIC_PROCESS		69	-0.4028521	---	---	1.0	0.0	2619	tags=20%, list=14%, signal=24%
GO_VASCULAR_ASSOCIATED_SMOOTH_MUSCLE_CELL_MIGRATION	GO_VASCULAR_ASSOCIATED_SMOOTH_MUSCLE_CELL_MIGRATION		22	-0.6238848	---	---	1.0	0.0	207	tags=9%, list=1%, signal=9%
GO_POSITIVE_REGULATION_OF_VASCULAR_ASSOCIATED_SMOOTH_MUSCLE_CELL_MIGRATION	GO_POSITIVE_REGULATION_OF_VASCULAR_ASSOCIATED_SMOOTH_MUSCLE_CELL_MIGRATION		16	-0.63582706	---	---	1.0	0.0	2064	tags=13%, list=11%, signal=14%
GO_SPECIFIC_GRANULE_LUMEN	GO_SPECIFIC_GRANULE_LUMEN		53	-0.51759547	---	---	1.0	0.0	3150	tags=45%, list=17%, signal=54%
GO_POLYSOMAL_RIBOSOME	GO_POLYSOMAL_RIBOSOME		30	-0.68317705	---	---	1.0	0.0	3423	tags=63%, list=18%, signal=77%
GO_TERTIARY_GRANULE	GO_TERTIARY_GRANULE		137	-0.4112368	---	---	1.0	0.0	1957	tags=26%, list=11%, signal=29%
GO_TERTIARY_GRANULE_MEMBRANE	GO_TERTIARY_GRANULE_MEMBRANE		56	-0.36529213	---	---	1.0	0.0	1417	tags=23%, list=8%, signal=25%
GO_TERTIARY_GRANULE_LUMEN	GO_TERTIARY_GRANULE_LUMEN		50	-0.5144301	---	---	1.0	0.0	1957	tags=30%, list=11%, signal=33%
GO_PHOSPHOTYROSINE_RESIDUE_BINDING	GO_PHOSPHOTYROSINE_RESIDUE_BINDING		39	-0.5715872	---	---	1.0	0.0	2011	tags=23%, list=11%, signal=26%
GO_EXORIBONUCLEASE_ACTIVITY	GO_EXORIBONUCLEASE_ACTIVITY		28	-0.4722845	---	---	1.0	0.0	1948	tags=32%, list=10%, signal=36%
GO_PHOSPHOPROTEIN_PHOSPHATASE_ACTIVITY	GO_PHOSPHOPROTEIN_PHOSPHATASE_ACTIVITY		151	-0.40870404	---	---	1.0	0.0	2197	tags=20%, list=12%, signal=22%
GO_PHOSPHATASE_ACTIVITY	GO_PHOSPHATASE_ACTIVITY		211	-0.36619884	---	---	1.0	0.0	2197	tags=18%, list=12%, signal=20%
GO_MRNA_5_UTR_BINDING	GO_MRNA_5_UTR_BINDING		24	-0.6283018	---	---	1.0	0.0	2127	tags=29%, list=11%, signal=33%
GO_REGULATION_OF_LEUKOCYTE_MEDIATED_CYTOTOXICITY	GO_REGULATION_OF_LEUKOCYTE_MEDIATED_CYTOTOXICITY		67	-0.47234133	---	---	1.0	0.0	2511	tags=30%, list=13%, signal=34%
GO_SYNAPTIC_VESICLE_ENDOCYTOSIS	GO_SYNAPTIC_VESICLE_ENDOCYTOSIS		57	-0.42478475	---	---	1.0	0.0	2507	tags=18%, list=13%, signal=20%
GO_POSITIVE_REGULATION_OF_BIOMINERALIZATION	GO_POSITIVE_REGULATION_OF_BIOMINERALIZATION		40	-0.419197	---	---	1.0	0.0	666	tags=10%, list=4%, signal=10%
GO_REGULATION_OF_AMPA_RECEPTOR_ACTIVITY	GO_REGULATION_OF_AMPA_RECEPTOR_ACTIVITY		20	-0.7246318	-3.757527	0.0	0.0	0.0	666	tags=10%, list=4%, signal=10%
GO_POSITIVE_REGULATION_OF_CELLULAR_CARBOHYDRATE_METABOLIC_PROCESS	GO_POSITIVE_REGULATION_OF_CELLULAR_CARBOHYDRATE_METABOLIC_PROCESS		47	-0.5897492	-3.3251395	0.0	0.0	0.0	2326	tags=26%, list=12%, signal=29%
GO_REGULATION_OF_DOPAMINE_SECRETION	GO_REGULATION_OF_DOPAMINE_SECRETION		37	-0.56951267	-3.1662486	0.0	0.0	0.0	2222	tags=8%, list=12%, signal=9%
GO_NEGATIVE_REGULATION_OF_ADENYLATE_CYCLASE_ACTIVITY	GO_NEGATIVE_REGULATION_OF_ADENYLATE_CYCLASE_ACTIVITY		23	-0.5674466	-3.1592002	0.0	0.0	0.0	2566	tags=13%, list=14%, signal=15%
GO_CELL_BODY_MEMBRANE	GO_CELL_BODY_MEMBRANE		28	-0.68172634	-3.0174341	0.0	0.0	0.0	1462	tags=7%, list=8%, signal=8%
GO_RESPONSE_TO_CATECHOLAMINE	GO_RESPONSE_TO_CATECHOLAMINE		105	-0.5624561	-2.925611	0.0	0.0	0.0	2787	tags=16%, list=15%, signal=19%
GO_PEPTIDE_RECEPTOR_ACTIVITY	GO_PEPTIDE_RECEPTOR_ACTIVITY		127	-0.52084106	-2.7894754	0.0	0.0	0.0	2799	tags=14%, list=15%, signal=17%
GO_MONOAMINE_TRANSPORT	GO_MONOAMINE_TRANSPORT		82	-0.44650975	-2.7825625	0.0	0.0	0.0	1057	tags=7%, list=6%, signal=8%
GO_RETINOIC_ACID_BINDING	GO_RETINOIC_ACID_BINDING		18	-0.6541903	-2.7714765	0.0	0.0	0.0	1813	tags=11%, list=10%, signal=12%
GO_PEPTIDYL_CYSTEINE_MODIFICATION	GO_PEPTIDYL_CYSTEINE_MODIFICATION		40	-0.6568712	-2.75394	0.0	0.0	0.0	2476	tags=30%, list=13%, signal=35%
GO_POSTSYNAPTIC_SIGNAL_TRANSDUCTION	GO_POSTSYNAPTIC_SIGNAL_TRANSDUCTION		33	-0.54624957	-2.729311	0.0	0.0	0.0	1371	tags=15%, list=7%, signal=16%
GO_NEURON_CELL_CELL_ADHESION	GO_NEURON_CELL_CELL_ADHESION		15	-0.73159957	-2.728632	0.0	0.0	0.0	289	tags=7%, list=2%, signal=7%
GO_REGULATION_OF_NEUROTRANSMITTER_UPTAKE	GO_REGULATION_OF_NEUROTRANSMITTER_UPTAKE		19	-0.70966995	-2.7283716	0.0	0.0	0.0	3784	tags=37%, list=20%, signal=46%
GO_GAMMA_AMINOBUTYRIC_ACID_SIGNALING_PATHWAY	GO_GAMMA_AMINOBUTYRIC_ACID_SIGNALING_PATHWAY		23	-0.7772252	-2.6805606	0.0	0.0	0.0	1435	tags=13%, list=8%, signal=14%
GO_NEGATIVE_REGULATION_OF_NEUROTRANSMITTER_TRANSPORT	GO_NEGATIVE_REGULATION_OF_NEUROTRANSMITTER_TRANSPORT		20	-0.74014926	-2.6675394	0.0	0.0	0.0	2074	tags=30%, list=11%, signal=34%
GO_PROTEIN_ACETYLTRANSFERASE_COMPLEX	GO_PROTEIN_ACETYLTRANSFERASE_COMPLEX		50	-0.69328946	-2.6582253	0.0	0.0	0.0	2971	tags=52%, list=16%, signal=62%
GO_G_PROTEIN_BETA_SUBUNIT_BINDING	GO_G_PROTEIN_BETA_SUBUNIT_BINDING		19	-0.68345654	-2.6368887	0.0	0.0	0.0	255	tags=11%, list=1%, signal=11%
GO_GLUTAMATE_RECEPTOR_SIGNALING_PATHWAY	GO_GLUTAMATE_RECEPTOR_SIGNALING_PATHWAY		90	-0.4745188	-2.614709	0.0	0.0	0.0	2261	tags=12%, list=12%, signal=14%
GO_NEGATIVE_REGULATION_OF_PROTEIN_ACETYLATION	GO_NEGATIVE_REGULATION_OF_PROTEIN_ACETYLATION		20	-0.5972485	-2.6130009	0.0	0.0	0.0	3035	tags=35%, list=16%, signal=42%
GO_METHYLATION_DEPENDENT_CHROMATIN_SILENCING	GO_METHYLATION_DEPENDENT_CHROMATIN_SILENCING		17	-0.66812736	-2.6035407	0.0	0.0	0.0	2380	tags=29%, list=13%, signal=34%
GO_CELLULAR_RESPONSE_TO_AMMONIUM_ION	GO_CELLULAR_RESPONSE_TO_AMMONIUM_ION		122	-0.54451925	-2.5893905	0.0	0.0	0.0	2011	tags=12%, list=11%, signal=14%
GO_NUCLEOSOMAL_DNA_BINDING	GO_NUCLEOSOMAL_DNA_BINDING		22	-0.6710525	-2.584001	0.0	0.0	0.0	3705	tags=50%, list=20%, signal=62%
GO_EPOXYGENASE_P450_PATHWAY	GO_EPOXYGENASE_P450_PATHWAY		19	-0.6540921	-2.5723836	0.0	0.0	0.0	176	tags=5%, list=1%, signal=5%
GO_DOPAMINE_TRANSPORT	GO_DOPAMINE_TRANSPORT		49	-0.5264424	-2.5524988	0.0	0.0	0.0	2222	tags=8%, list=12%, signal=9%
GO_SYNAPSE_MATURATION	GO_SYNAPSE_MATURATION		23	-0.70137274	-2.5121706	0.0	0.0	0.0	120	tags=9%, list=1%, signal=9%
GO_DOPAMINE_RECEPTOR_SIGNALING_PATHWAY	GO_DOPAMINE_RECEPTOR_SIGNALING_PATHWAY		43	-0.4984805	-2.4595022	0.0	0.0	0.0	2787	tags=19%, list=15%, signal=22%
GO_POSITIVE_REGULATION_OF_CALCIUM_ION_DEPENDENT_EXOCYTOSIS	GO_POSITIVE_REGULATION_OF_CALCIUM_ION_DEPENDENT_EXOCYTOSIS		18	-0.5811166	-2.4570384	0.0	0.0	0.0	1669	tags=17%, list=9%, signal=18%
GO_STARTLE_RESPONSE	GO_STARTLE_RESPONSE		26	-0.4797555	-2.4541788	0.0	0.0	0.0	120	tags=4%, list=1%, signal=4%
GO_REGULATION_OF_ADENYLATE_CYCLASE_ACTIVITY	GO_REGULATION_OF_ADENYLATE_CYCLASE_ACTIVITY		32	-0.42968193	-2.4466157	0.0	0.0	0.0	2566	tags=9%, list=14%, signal=11%
GO_NEGATIVE_REGULATION_OF_CELLULAR_SENESCENCE	GO_NEGATIVE_REGULATION_OF_CELLULAR_SENESCENCE		16	-0.6061814	-2.4446259	0.0	0.0	0.0	2260	tags=19%, list=12%, signal=21%
GO_DNA_DEALKYLATION	GO_DNA_DEALKYLATION		27	-0.5325088	-2.4270978	0.0	0.0	0.0	3527	tags=41%, list=19%, signal=50%
GO_ATPASE_COMPLEX	GO_ATPASE_COMPLEX		68	-0.6335348	-2.4196177	0.0	0.0	0.0	2856	tags=44%, list=15%, signal=52%
GO_PEPTIDYL_TYROSINE_AUTOPHOSPHORYLATION	GO_PEPTIDYL_TYROSINE_AUTOPHOSPHORYLATION		36	-0.5542437	-2.4156034	0.0	0.0	0.0	2515	tags=28%, list=13%, signal=32%
GO_MONOVALENT_INORGANIC_ANION_HOMEOSTASIS	GO_MONOVALENT_INORGANIC_ANION_HOMEOSTASIS		26	-0.48307714	-2.4105384	0.0	0.0	0.0	2033	tags=12%, list=11%, signal=13%
GO_POSITIVE_REGULATION_OF_G_PROTEIN_COUPLED_RECEPTOR_SIGNALING_PATHWAY	GO_POSITIVE_REGULATION_OF_G_PROTEIN_COUPLED_RECEPTOR_SIGNALING_PATHWAY		24	-0.6447667	-2.406789	0.0	0.0	0.0	1808	tags=17%, list=10%, signal=18%
GO_SWI_SNF_COMPLEX	GO_SWI_SNF_COMPLEX		18	-0.75797594	-2.4041414	0.0	0.0	0.0	2655	tags=44%, list=14%, signal=52%
GO_PEPTIDE_N_ACETYLTRANSFERASE_ACTIVITY	GO_PEPTIDE_N_ACETYLTRANSFERASE_ACTIVITY		41	-0.6222246	-2.3987782	0.0	0.0	0.0	2971	tags=32%, list=16%, signal=38%
GO_AXON_ENSHEATHMENT_IN_CENTRAL_NERVOUS_SYSTEM	GO_AXON_ENSHEATHMENT_IN_CENTRAL_NERVOUS_SYSTEM		18	-0.7108764	-2.3973126	0.0	0.0	0.0	120	tags=6%, list=1%, signal=6%
GO_NEGATIVE_REGULATION_OF_PEPTIDYL_LYSINE_ACETYLATION	GO_NEGATIVE_REGULATION_OF_PEPTIDYL_LYSINE_ACETYLATION		16	-0.59274924	-2.3866038	0.0	0.0	0.0	3035	tags=38%, list=16%, signal=45%
GO_EMBRYONIC_EYE_MORPHOGENESIS	GO_EMBRYONIC_EYE_MORPHOGENESIS		32	-0.65196145	-2.383292	0.0	0.0	0.0	135	tags=6%, list=1%, signal=6%
GO_REGULATION_OF_CARDIOCYTE_DIFFERENTIATION	GO_REGULATION_OF_CARDIOCYTE_DIFFERENTIATION		45	-0.5227835	-2.3816679	0.0	0.0	0.0	605	tags=11%, list=3%, signal=11%
GO_TELOMERE_CAPPING	GO_TELOMERE_CAPPING		34	-0.6105675	-2.3814874	0.0	0.0	0.0	3565	tags=44%, list=19%, signal=54%
GO_MITOTIC_SPINDLE_POLE	GO_MITOTIC_SPINDLE_POLE		20	-0.7139072	-2.3759573	0.0	0.0	0.0	2938	tags=35%, list=16%, signal=42%
GO_POSITIVE_REGULATION_OF_CYTOSOLIC_CALCIUM_ION_CONCENTRATION_INVOLVED_IN_PHOSPHOLIPASE_C_ACTIVATING_G_PROTEIN_COUPLED_SIGNALING_PATHWAY	GO_POSITIVE_REGULATION_OF_CYTOSOLIC_CALCIUM_ION_CONCENTRATION_INVOLVED_IN_PHOSPHOLIPASE_C_ACTIVATING_G_PROTEIN_COUPLED_SIGNALING_PATHWAY		32	-0.6338794	-2.3708978	0.0	0.0	0.0	2256	tags=19%, list=12%, signal=21%
GO_HISTONE_H2A_UBIQUITINATION	GO_HISTONE_H2A_UBIQUITINATION		21	-0.582239	-2.3690088	0.0	0.0	0.0	3564	tags=48%, list=19%, signal=59%
GO_N_ACETYLTRANSFERASE_ACTIVITY	GO_N_ACETYLTRANSFERASE_ACTIVITY		54	-0.5435928	-2.354393	0.0	0.0	0.0	2971	tags=30%, list=16%, signal=35%
GO_REGULATION_OF_CHROMATIN_SILENCING	GO_REGULATION_OF_CHROMATIN_SILENCING		18	-0.59500724	-2.3493667	0.0	0.0	0.0	2380	tags=33%, list=13%, signal=38%
GO_PYRIMIDINE_NUCLEOSIDE_CATABOLIC_PROCESS	GO_PYRIMIDINE_NUCLEOSIDE_CATABOLIC_PROCESS		20	-0.48947424	-2.348449	0.0	0.0	0.0	3182	tags=35%, list=17%, signal=42%
GO_RESPONSE_TO_DOPAMINE	GO_RESPONSE_TO_DOPAMINE		87	-0.5138228	-2.3456588	0.0	0.0	0.0	2011	tags=10%, list=11%, signal=12%
GO_POSITIVE_REGULATION_OF_MEIOTIC_CELL_CYCLE	GO_POSITIVE_REGULATION_OF_MEIOTIC_CELL_CYCLE		21	-0.5853248	-2.3434744	0.0	0.0	0.0	179	tags=5%, list=1%, signal=5%
GO_NEGATIVE_REGULATION_OF_OXIDOREDUCTASE_ACTIVITY	GO_NEGATIVE_REGULATION_OF_OXIDOREDUCTASE_ACTIVITY		23	-0.6638353	-2.3420115	0.0	0.0	0.0	1403	tags=35%, list=8%, signal=38%
GO_POSITIVE_REGULATION_OF_CARDIAC_MUSCLE_CELL_PROLIFERATION	GO_POSITIVE_REGULATION_OF_CARDIAC_MUSCLE_CELL_PROLIFERATION		24	-0.5999225	-2.340102	0.0	0.0	0.0	1250	tags=17%, list=7%, signal=18%
GO_BHLH_TRANSCRIPTION_FACTOR_BINDING	GO_BHLH_TRANSCRIPTION_FACTOR_BINDING		23	-0.6788101	-2.3395672	0.0	0.0	0.0	2506	tags=39%, list=13%, signal=45%
GO_SIGNAL_TRANSDUCTION_INVOLVED_IN_CELLULAR_RESPONSE_TO_AMMONIUM_ION	GO_SIGNAL_TRANSDUCTION_INVOLVED_IN_CELLULAR_RESPONSE_TO_AMMONIUM_ION		90	-0.4924468	-2.3367708	0.0	0.0	0.0	1985	tags=10%, list=11%, signal=11%
GO_COVALENT_CHROMATIN_MODIFICATION	GO_COVALENT_CHROMATIN_MODIFICATION		346	-0.49202627	-2.3308785	0.0	0.0	0.0	3168	tags=29%, list=17%, signal=35%
GO_NUCLEOSOME_BINDING	GO_NUCLEOSOME_BINDING		48	-0.66651857	-2.3297524	0.0	0.0	0.0	3705	tags=48%, list=20%, signal=60%
GO_NUCLEAR_TRANSCRIBED_MRNA_CATABOLIC_PROCESS_EXONUCLEOLYTIC	GO_NUCLEAR_TRANSCRIBED_MRNA_CATABOLIC_PROCESS_EXONUCLEOLYTIC		28	-0.66986525	-2.320071	0.0	0.0	0.0	2648	tags=46%, list=14%, signal=54%
GO_SECONDARY_PALATE_DEVELOPMENT	GO_SECONDARY_PALATE_DEVELOPMENT		23	-0.5874661	-2.310011	0.0	0.0	0.0	1250	tags=13%, list=7%, signal=14%
GO_REGULATION_OF_PRESYNAPTIC_CYTOSOLIC_CALCIUM_ION_CONCENTRATION	GO_REGULATION_OF_PRESYNAPTIC_CYTOSOLIC_CALCIUM_ION_CONCENTRATION		15	-0.42295948	-2.3053222	0.0	0.0	0.0	985	tags=13%, list=5%, signal=14%
GO_RESPONSE_TO_ACETYLCHOLINE	GO_RESPONSE_TO_ACETYLCHOLINE		27	-0.5910924	-2.303892	0.0	0.0	0.0	1371	tags=19%, list=7%, signal=20%
GO_BEHAVIORAL_RESPONSE_TO_COCAINE	GO_BEHAVIORAL_RESPONSE_TO_COCAINE		17	-0.7261257	-2.2959304	0.0	0.0	0.0	1057	tags=18%, list=6%, signal=19%
GO_PRESYNAPTIC_MODULATION_OF_CHEMICAL_SYNAPTIC_TRANSMISSION	GO_PRESYNAPTIC_MODULATION_OF_CHEMICAL_SYNAPTIC_TRANSMISSION		15	-0.73204774	-2.2917147	0.0	0.0	0.0	1508	tags=20%, list=8%, signal=22%
GO_POSITIVE_REGULATION_OF_SYNAPSE_ASSEMBLY	GO_POSITIVE_REGULATION_OF_SYNAPSE_ASSEMBLY		55	-0.5121443	-2.2835882	0.0	0.0	0.0	1384	tags=7%, list=7%, signal=8%
GO_NEGATIVE_REGULATION_OF_CELL_AGING	GO_NEGATIVE_REGULATION_OF_CELL_AGING		21	-0.6063528	-2.2827203	0.0	0.0	0.0	2260	tags=19%, list=12%, signal=22%
GO_PHOSPHATIDYLINOSITOL_PHOSPHATE_PHOSPHATASE_ACTIVITY	GO_PHOSPHATIDYLINOSITOL_PHOSPHATE_PHOSPHATASE_ACTIVITY		20	-0.60459405	-2.2731235	0.0	0.0	0.0	1543	tags=20%, list=8%, signal=22%
GO_RESPONSE_TO_FUNGUS	GO_RESPONSE_TO_FUNGUS		44	-0.66565025	-2.265115	0.0	0.0	0.0	1784	tags=27%, list=10%, signal=30%
GO_RESPONSE_TO_STIMULUS_INVOLVED_IN_REGULATION_OF_MUSCLE_ADAPTATION	GO_RESPONSE_TO_STIMULUS_INVOLVED_IN_REGULATION_OF_MUSCLE_ADAPTATION		15	-0.6579349	-2.2583044	0.0	0.0	0.0	2303	tags=27%, list=12%, signal=30%
GO_NEGATIVE_REGULATION_OF_ACTIN_FILAMENT_BUNDLE_ASSEMBLY	GO_NEGATIVE_REGULATION_OF_ACTIN_FILAMENT_BUNDLE_ASSEMBLY		19	-0.66459113	-2.2556598	0.0	0.0	0.0	2287	tags=21%, list=12%, signal=24%
GO_CATECHOLAMINE_SECRETION	GO_CATECHOLAMINE_SECRETION		56	-0.4181241	-2.2495186	0.0	0.0	0.0	1057	tags=5%, list=6%, signal=6%
GO_POSITIVE_REGULATION_OF_SMALL_GTPASE_MEDIATED_SIGNAL_TRANSDUCTION	GO_POSITIVE_REGULATION_OF_SMALL_GTPASE_MEDIATED_SIGNAL_TRANSDUCTION		65	-0.61604655	-2.2283862	0.0	0.0	0.0	2954	tags=31%, list=16%, signal=36%
GO_CHROMATIN_DNA_BINDING	GO_CHROMATIN_DNA_BINDING		73	-0.5021041	-2.2220736	0.0	0.0	0.0	3844	tags=29%, list=21%, signal=36%
GO_SULFATION	GO_SULFATION		16	-0.7062183	-2.2203004	0.0	0.0	0.0	1633	tags=31%, list=9%, signal=34%
GO_SYNAPTIC_TRANSMISSION_GABAERGIC	GO_SYNAPTIC_TRANSMISSION_GABAERGIC		43	-0.541217	-2.2110493	0.0	0.0	0.0	333	tags=7%, list=2%, signal=7%
GO_BONE_CELL_DEVELOPMENT	GO_BONE_CELL_DEVELOPMENT		28	-0.6104181	-2.209302	0.0	0.0	0.0	4196	tags=54%, list=23%, signal=69%
GO_ARP2_3_COMPLEX_MEDIATED_ACTIN_NUCLEATION	GO_ARP2_3_COMPLEX_MEDIATED_ACTIN_NUCLEATION		26	-0.691212	-2.2028487	0.0	0.0	0.0	1511	tags=38%, list=8%, signal=42%
GO_ADRENERGIC_RECEPTOR_SIGNALING_PATHWAY	GO_ADRENERGIC_RECEPTOR_SIGNALING_PATHWAY		30	-0.70647633	-2.1985505	0.0	0.0	0.0	680	tags=17%, list=4%, signal=17%
GO_RESPONSE_TO_AMMONIUM_ION	GO_RESPONSE_TO_AMMONIUM_ION		167	-0.42152652	-2.1934226	0.0	0.0	0.0	2011	tags=11%, list=11%, signal=12%
GO_CYTOSOLIC_LARGE_RIBOSOMAL_SUBUNIT	GO_CYTOSOLIC_LARGE_RIBOSOMAL_SUBUNIT		53	-0.711036	-2.1903813	0.0	0.0	0.0	3423	tags=64%, list=18%, signal=78%
GO_RIBOSOMAL_SUBUNIT	GO_RIBOSOMAL_SUBUNIT		169	-0.6104702	-2.1872597	0.0	0.0	0.0	3423	tags=51%, list=18%, signal=62%
GO_POSITIVE_REGULATION_OF_MYELOID_LEUKOCYTE_MEDIATED_IMMUNITY	GO_POSITIVE_REGULATION_OF_MYELOID_LEUKOCYTE_MEDIATED_IMMUNITY		27	-0.5720407	-2.184797	0.0	0.0	0.0	2389	tags=22%, list=13%, signal=25%
GO_OSTEOCLAST_DEVELOPMENT	GO_OSTEOCLAST_DEVELOPMENT		17	-0.54776096	-2.1839633	0.0	0.0	0.0	3884	tags=35%, list=21%, signal=45%
GO_POSITIVE_REGULATION_OF_PHOSPHATIDYLINOSITOL_3_KINASE_SIGNALING	GO_POSITIVE_REGULATION_OF_PHOSPHATIDYLINOSITOL_3_KINASE_SIGNALING		82	-0.57577753	-2.1737075	0.0	0.0	0.0	1913	tags=24%, list=10%, signal=27%
GO_AMMONIUM_TRANSPORT	GO_AMMONIUM_TRANSPORT		100	-0.43592995	-2.1732621	0.0	0.0	0.0	3884	tags=24%, list=21%, signal=30%
GO_CYCLASE_ACTIVITY	GO_CYCLASE_ACTIVITY		16	-0.54021096	-2.1717775	0.0	0.0	0.0	2730	tags=25%, list=15%, signal=29%
GO_CARDIOBLAST_DIFFERENTIATION	GO_CARDIOBLAST_DIFFERENTIATION		17	-0.6264728	-2.1628482	0.0	0.0	0.0	982	tags=12%, list=5%, signal=12%
GO_B_CELL_RECEPTOR_SIGNALING_PATHWAY	GO_B_CELL_RECEPTOR_SIGNALING_PATHWAY		49	-0.620587	-2.1579807	0.0	0.0	0.0	1689	tags=39%, list=9%, signal=43%
GO_POSITIVE_REGULATION_OF_CARBOHYDRATE_METABOLIC_PROCESS	GO_POSITIVE_REGULATION_OF_CARBOHYDRATE_METABOLIC_PROCESS		67	-0.5113112	-2.1548004	0.0	0.0	0.0	2818	tags=24%, list=15%, signal=28%
GO_REGULATION_OF_DELAYED_RECTIFIER_POTASSIUM_CHANNEL_ACTIVITY	GO_REGULATION_OF_DELAYED_RECTIFIER_POTASSIUM_CHANNEL_ACTIVITY		16	-0.54055655	-2.1535194	0.0	0.0	0.0	5238	tags=38%, list=28%, signal=52%
GO_H4_HISTONE_ACETYLTRANSFERASE_COMPLEX	GO_H4_HISTONE_ACETYLTRANSFERASE_COMPLEX		24	-0.7224016	-2.1533158	0.0	0.0	0.0	2856	tags=58%, list=15%, signal=69%
GO_MAP_KINASE_KINASE_ACTIVITY	GO_MAP_KINASE_KINASE_ACTIVITY		15	-0.766713	-2.1488001	0.0	0.0	0.0	3864	tags=67%, list=21%, signal=84%
GO_CHROMATIN_REMODELING	GO_CHROMATIN_REMODELING		109	-0.5723645	-2.1456552	0.0	0.0	0.0	2886	tags=33%, list=15%, signal=39%
GO_PROTEIN_LOCALIZATION_TO_ENDOPLASMIC_RETICULUM	GO_PROTEIN_LOCALIZATION_TO_ENDOPLASMIC_RETICULUM		124	-0.6578056	-2.1431441	0.0	0.0	0.0	2168	tags=40%, list=12%, signal=45%
GO_AMELOGENESIS	GO_AMELOGENESIS		21	-0.64283836	-2.1414206	0.0	0.0	0.0	256	tags=10%, list=1%, signal=10%
GO_LEUKOCYTE_TETHERING_OR_ROLLING	GO_LEUKOCYTE_TETHERING_OR_ROLLING		25	-0.68050355	-2.1352677	0.0	0.0	0.0	834	tags=20%, list=4%, signal=21%
GO_POSITIVE_REGULATION_OF_OSSIFICATION	GO_POSITIVE_REGULATION_OF_OSSIFICATION		75	-0.4585292	-2.1281629	0.0	0.0	0.0	1234	tags=13%, list=7%, signal=14%
GO_BETA_CATENIN_TCF_COMPLEX_ASSEMBLY	GO_BETA_CATENIN_TCF_COMPLEX_ASSEMBLY		28	-0.5959587	-2.121705	0.0	0.0	0.0	3570	tags=46%, list=19%, signal=57%
GO_NODAL_SIGNALING_PATHWAY	GO_NODAL_SIGNALING_PATHWAY		15	-0.746829	-2.1216807	0.0	0.0	0.0	1512	tags=20%, list=8%, signal=22%
GO_PHOSPHOLIPASE_C_ACTIVITY	GO_PHOSPHOLIPASE_C_ACTIVITY		27	-0.7316458	-2.1214657	0.0	0.0	0.0	1916	tags=19%, list=10%, signal=21%
GO_REGULATION_OF_MEMBRANE_LIPID_DISTRIBUTION	GO_REGULATION_OF_MEMBRANE_LIPID_DISTRIBUTION		42	-0.49289238	-2.1194668	0.0	0.0	0.0	2082	tags=19%, list=11%, signal=21%
GO_IONOTROPIC_GLUTAMATE_RECEPTOR_SIGNALING_PATHWAY	GO_IONOTROPIC_GLUTAMATE_RECEPTOR_SIGNALING_PATHWAY		26	-0.57681173	-2.1187508	0.0	0.0	0.0	3946	tags=23%, list=21%, signal=29%
GO_SEX_DETERMINATION	GO_SEX_DETERMINATION		23	-0.62822425	-2.1155014	0.0	0.0	0.0	1125	tags=9%, list=6%, signal=9%
GO_EXCITATORY_SYNAPSE_ASSEMBLY	GO_EXCITATORY_SYNAPSE_ASSEMBLY		23	-0.6278895	-2.115266	0.0	0.0	0.0	120	tags=9%, list=1%, signal=9%
GO_PHOSPHATIDYLINOSITOL_3_KINASE_SIGNALING	GO_PHOSPHATIDYLINOSITOL_3_KINASE_SIGNALING		130	-0.547924	-2.1096697	0.0	0.0	0.0	2011	tags=22%, list=11%, signal=25%
GO_WNT_SIGNALING_PATHWAY_CALCIUM_MODULATING_PATHWAY	GO_WNT_SIGNALING_PATHWAY_CALCIUM_MODULATING_PATHWAY		34	-0.46366447	-2.1092978	0.0	0.0	0.0	2162	tags=18%, list=12%, signal=20%
GO_INOSITOL_LIPID_MEDIATED_SIGNALING	GO_INOSITOL_LIPID_MEDIATED_SIGNALING		164	-0.5351565	-2.108623	0.0	0.0	0.0	2011	tags=21%, list=11%, signal=23%
GO_POSTSYNAPTIC_SPECIALIZATION_ORGANIZATION	GO_POSTSYNAPTIC_SPECIALIZATION_ORGANIZATION		33	-0.62295514	-2.098253	0.0	0.0	0.0	334	tags=9%, list=2%, signal=9%
GO_CD8_POSITIVE_ALPHA_BETA_T_CELL_ACTIVATION	GO_CD8_POSITIVE_ALPHA_BETA_T_CELL_ACTIVATION		19	-0.5716063	-2.0953784	0.0	0.0	0.0	1617	tags=26%, list=9%, signal=29%
GO_CHROMATIN_ORGANIZATION_INVOLVED_IN_REGULATION_OF_TRANSCRIPTION	GO_CHROMATIN_ORGANIZATION_INVOLVED_IN_REGULATION_OF_TRANSCRIPTION		58	-0.48240003	-2.0953205	0.0	0.0	0.0	2380	tags=22%, list=13%, signal=26%
GO_ATP_DEPENDENT_CHROMATIN_REMODELING	GO_ATP_DEPENDENT_CHROMATIN_REMODELING		54	-0.6587262	-2.0909867	0.0	0.0	0.0	2856	tags=33%, list=15%, signal=39%
GO_SAGA_TYPE_COMPLEX	GO_SAGA_TYPE_COMPLEX		15	-0.6780547	-2.0904734	0.0	0.0	0.0	2331	tags=47%, list=13%, signal=53%
GO_CEREBRAL_CORTEX_NEURON_DIFFERENTIATION	GO_CEREBRAL_CORTEX_NEURON_DIFFERENTIATION		22	-0.5474465	-2.0902853	0.0	0.0	0.0	3568	tags=27%, list=19%, signal=34%
GO_MUSCLE_CELL_FATE_COMMITMENT	GO_MUSCLE_CELL_FATE_COMMITMENT		17	-0.5962648	-2.088573	0.0	0.0	0.0	207	tags=6%, list=1%, signal=6%
GO_HISTONE_MONOUBIQUITINATION	GO_HISTONE_MONOUBIQUITINATION		25	-0.5160265	-2.0842996	0.0	0.0	0.0	2471	tags=28%, list=13%, signal=32%
GO_HISTONE_H4_ACETYLATION	GO_HISTONE_H4_ACETYLATION		39	-0.5795537	-2.081183	0.0	0.0	0.0	3858	tags=51%, list=21%, signal=65%
GO_NEGATIVE_REGULATION_OF_TELOMERE_MAINTENANCE	GO_NEGATIVE_REGULATION_OF_TELOMERE_MAINTENANCE		26	-0.58488166	-2.0792398	0.0	0.0	0.0	3160	tags=35%, list=17%, signal=42%
GO_RIBONUCLEOPROTEIN_COMPLEX_SUBUNIT_ORGANIZATION	GO_RIBONUCLEOPROTEIN_COMPLEX_SUBUNIT_ORGANIZATION		124	-0.52780646	-2.0782082	0.0	0.0	0.0	4021	tags=49%, list=22%, signal=62%
GO_RIBONUCLEOSIDE_METABOLIC_PROCESS	GO_RIBONUCLEOSIDE_METABOLIC_PROCESS		64	-0.446169	-2.0698783	0.0	0.0	0.0	3182	tags=33%, list=17%, signal=39%
GO_MRNA_SPLICE_SITE_SELECTION	GO_MRNA_SPLICE_SITE_SELECTION		15	-0.67608863	-2.0692658	0.0	0.0	0.0	2999	tags=47%, list=16%, signal=56%
GO_REGULATION_OF_GENE_EXPRESSION_EPIGENETIC	GO_REGULATION_OF_GENE_EXPRESSION_EPIGENETIC		220	-0.41907567	-2.066456	0.0	0.0	0.0	3876	tags=34%, list=21%, signal=43%
GO_MEIOTIC_CHROMOSOME_SEPARATION	GO_MEIOTIC_CHROMOSOME_SEPARATION		15	-0.6783035	-2.0648026	0.0	0.0	0.0	502	tags=13%, list=3%, signal=14%
GO_NUCLEAR_MATRIX	GO_NUCLEAR_MATRIX		91	-0.51331884	-2.05931	0.0	0.0	0.0	3168	tags=37%, list=17%, signal=45%
GO_REGULATION_OF_TRANSPOSITION	GO_REGULATION_OF_TRANSPOSITION		17	-0.6414623	-2.0588622	0.0	0.0	0.0	3182	tags=41%, list=17%, signal=50%
GO_CALCIUM_DEPENDENT_PHOSPHOLIPID_BINDING	GO_CALCIUM_DEPENDENT_PHOSPHOLIPID_BINDING		48	-0.53220946	-2.0498002	0.0	0.0	0.0	1145	tags=13%, list=6%, signal=13%
GO_SPERMATID_NUCLEUS_DIFFERENTIATION	GO_SPERMATID_NUCLEUS_DIFFERENTIATION		15	-0.72544837	-2.0452652	0.0	0.0	0.0	785	tags=20%, list=4%, signal=21%
GO_POLE_PLASM	GO_POLE_PLASM		17	-0.48693702	-2.0449774	0.0	0.0	0.0	971	tags=18%, list=5%, signal=19%
GO_CHROMATIN_ASSEMBLY_OR_DISASSEMBLY	GO_CHROMATIN_ASSEMBLY_OR_DISASSEMBLY		89	-0.57884043	-2.0449653	0.0	0.0	0.0	3926	tags=43%, list=21%, signal=54%
GO_PHOSPHATIDYLINOSITOL_BISPHOSPHATE_PHOSPHATASE_ACTIVITY	GO_PHOSPHATIDYLINOSITOL_BISPHOSPHATE_PHOSPHATASE_ACTIVITY		15	-0.6603237	-2.0439715	0.0	0.0	0.0	1543	tags=27%, list=8%, signal=29%
GO_HISTONE_DEACETYLASE_COMPLEX	GO_HISTONE_DEACETYLASE_COMPLEX		63	-0.6230661	-2.037143	0.0	0.0	0.0	2910	tags=43%, list=16%, signal=51%
GO_REGULATION_OF_ER_TO_GOLGI_VESICLE_MEDIATED_TRANSPORT	GO_REGULATION_OF_ER_TO_GOLGI_VESICLE_MEDIATED_TRANSPORT		15	-0.55925035	-2.0341532	0.0	0.0	0.0	1311	tags=13%, list=7%, signal=14%
GO_REGULATION_OF_CYCLASE_ACTIVITY	GO_REGULATION_OF_CYCLASE_ACTIVITY		45	-0.48224306	-2.0333807	0.0	0.0	0.0	2566	tags=11%, list=14%, signal=13%
GO_PHOSPHATIDYLINOSITOL_BIOSYNTHETIC_PROCESS	GO_PHOSPHATIDYLINOSITOL_BIOSYNTHETIC_PROCESS		96	-0.54659224	-2.0302289	0.0	0.0	0.0	3398	tags=35%, list=18%, signal=43%
GO_SMALL_NUCLEAR_RIBONUCLEOPROTEIN_COMPLEX	GO_SMALL_NUCLEAR_RIBONUCLEOPROTEIN_COMPLEX		53	-0.690479	-2.0297215	0.0	0.0	0.0	3834	tags=66%, list=21%, signal=83%
GO_POSITIVE_REGULATION_OF_CAMP_MEDIATED_SIGNALING	GO_POSITIVE_REGULATION_OF_CAMP_MEDIATED_SIGNALING		15	-0.41237453	-2.0295703	0.0	0.0	0.0	733	tags=7%, list=4%, signal=7%
GO_POSITIVE_REGULATION_OF_LEUKOCYTE_DEGRANULATION	GO_POSITIVE_REGULATION_OF_LEUKOCYTE_DEGRANULATION		21	-0.61274445	-2.0276945	0.0	0.0	0.0	2473	tags=33%, list=13%, signal=38%
GO_RIBOSOME	GO_RIBOSOME		200	-0.559985	-2.013065	0.0	0.0	0.0	3493	tags=50%, list=19%, signal=60%
GO_DENDRITE_EXTENSION	GO_DENDRITE_EXTENSION		30	-0.5003834	-2.01159	0.0	0.0	0.0	3204	tags=17%, list=17%, signal=20%
GO_PHOSPHOLIPID_DEPHOSPHORYLATION	GO_PHOSPHOLIPID_DEPHOSPHORYLATION		22	-0.62290204	-2.0100048	0.0	0.0	0.0	1830	tags=27%, list=10%, signal=30%
GO_NEUROBLAST_PROLIFERATION	GO_NEUROBLAST_PROLIFERATION		52	-0.44638526	-2.0077777	0.0	0.0	0.0	2257	tags=15%, list=12%, signal=17%
GO_REGULATION_OF_MEGAKARYOCYTE_DIFFERENTIATION	GO_REGULATION_OF_MEGAKARYOCYTE_DIFFERENTIATION		38	-0.57847476	-2.0064168	0.0	0.0	0.0	1181	tags=21%, list=6%, signal=22%
GO_POSITIVE_REGULATION_OF_INTERLEUKIN_8_SECRETION	GO_POSITIVE_REGULATION_OF_INTERLEUKIN_8_SECRETION		15	-0.82970226	-2.001883	0.0	0.0	0.0	896	tags=40%, list=5%, signal=42%
GO_NUCLEOSOME_ORGANIZATION	GO_NUCLEOSOME_ORGANIZATION		84	-0.6508431	-2.0001948	0.0	0.0	0.0	3389	tags=38%, list=18%, signal=46%
GO_CEREBELLAR_CORTEX_MORPHOGENESIS	GO_CEREBELLAR_CORTEX_MORPHOGENESIS		26	-0.5256732	-1.9994258	0.0	0.0	0.0	2983	tags=27%, list=16%, signal=32%
GO_TRANSCRIPTION_COREGULATOR_ACTIVITY	GO_TRANSCRIPTION_COREGULATOR_ACTIVITY		463	-0.3947499	-1.9988172	0.0	0.0	0.0	2746	tags=23%, list=15%, signal=27%
GO_GROWTH_PLATE_CARTILAGE_CHONDROCYTE_DIFFERENTIATION	GO_GROWTH_PLATE_CARTILAGE_CHONDROCYTE_DIFFERENTIATION		21	-0.46139613	-1.996963	0.0	0.0	0.0	319	tags=5%, list=2%, signal=5%
GO_REGULATION_OF_G_PROTEIN_COUPLED_RECEPTOR_SIGNALING_PATHWAY	GO_REGULATION_OF_G_PROTEIN_COUPLED_RECEPTOR_SIGNALING_PATHWAY		128	-0.5613417	-1.995794	0.0	0.0	0.0	1808	tags=15%, list=10%, signal=16%
GO_PHOSPHORUS_OXYGEN_LYASE_ACTIVITY	GO_PHOSPHORUS_OXYGEN_LYASE_ACTIVITY		18	-0.54627246	-1.9927493	0.0	0.0	0.0	2770	tags=28%, list=15%, signal=33%
GO_GRANULOCYTE_DIFFERENTIATION	GO_GRANULOCYTE_DIFFERENTIATION		31	-0.542106	-1.9925174	0.0	0.0	0.0	799	tags=13%, list=4%, signal=13%
GO_GLUCOSE_6_PHOSPHATE_METABOLIC_PROCESS	GO_GLUCOSE_6_PHOSPHATE_METABOLIC_PROCESS		22	-0.7323692	-1.9871368	0.0	0.0	0.0	2576	tags=55%, list=14%, signal=63%
GO_MUSCLE_HYPERTROPHY_IN_RESPONSE_TO_STRESS	GO_MUSCLE_HYPERTROPHY_IN_RESPONSE_TO_STRESS		20	-0.58224595	-1.9870923	0.0	0.0	0.0	515	tags=20%, list=3%, signal=21%
GO_MICROTUBULE_PLUS_END_BINDING	GO_MICROTUBULE_PLUS_END_BINDING		16	-0.6141019	-1.9870071	0.0	0.0	0.0	2031	tags=19%, list=11%, signal=21%
GO_HISTONE_PHOSPHORYLATION	GO_HISTONE_PHOSPHORYLATION		33	-0.56085587	-1.9850057	0.0	0.0	0.0	2163	tags=30%, list=12%, signal=34%
GO_REGULATION_OF_LAMELLIPODIUM_ASSEMBLY	GO_REGULATION_OF_LAMELLIPODIUM_ASSEMBLY		20	-0.68135726	-1.9803026	0.0	0.0	0.0	2617	tags=35%, list=14%, signal=41%
GO_POSITIVE_REGULATION_OF_ORGAN_GROWTH	GO_POSITIVE_REGULATION_OF_ORGAN_GROWTH		42	-0.45783794	-1.9796674	0.0	0.0	0.0	1791	tags=17%, list=10%, signal=18%
GO_U2_SNRNP	GO_U2_SNRNP		19	-0.7365245	-1.9765562	0.0	0.0	0.0	3703	tags=74%, list=20%, signal=92%
GO_PEPTIDYL_L_CYSTEINE_S_PALMITOYLATION	GO_PEPTIDYL_L_CYSTEINE_S_PALMITOYLATION		19	-0.49480408	-1.9742702	0.0	0.0	0.0	2304	tags=21%, list=12%, signal=24%
GO_POSITIVE_REGULATION_OF_CELL_KILLING	GO_POSITIVE_REGULATION_OF_CELL_KILLING		59	-0.6528262	-1.9677088	0.0	0.0	0.0	3623	tags=53%, list=19%, signal=65%
GO_LEUKOCYTE_ADHESION_TO_VASCULAR_ENDOTHELIAL_CELL	GO_LEUKOCYTE_ADHESION_TO_VASCULAR_ENDOTHELIAL_CELL		35	-0.55526537	-1.9645089	0.0	0.0	0.0	834	tags=17%, list=4%, signal=18%
GO_SULFURIC_ESTER_HYDROLASE_ACTIVITY	GO_SULFURIC_ESTER_HYDROLASE_ACTIVITY		16	-0.68270516	-1.9625392	0.0	0.0	0.0	1039	tags=13%, list=6%, signal=13%
GO_REGULATION_OF_CARDIAC_MUSCLE_CELL_DIFFERENTIATION	GO_REGULATION_OF_CARDIAC_MUSCLE_CELL_DIFFERENTIATION		33	-0.5278673	-1.9604714	0.0	0.0	0.0	2848	tags=24%, list=15%, signal=29%
GO_CELL_DIFFERENTIATION_IN_HINDBRAIN	GO_CELL_DIFFERENTIATION_IN_HINDBRAIN		18	-0.48181176	-1.9559395	0.0	0.0	0.0	2290	tags=17%, list=12%, signal=19%
GO_CUL4_RING_E3_UBIQUITIN_LIGASE_COMPLEX	GO_CUL4_RING_E3_UBIQUITIN_LIGASE_COMPLEX		18	-0.6804104	-1.9551005	0.0	0.0	0.0	2986	tags=44%, list=16%, signal=53%
GO_PHOSPHATIDYLINOSITOL_DEPHOSPHORYLATION	GO_PHOSPHATIDYLINOSITOL_DEPHOSPHORYLATION		21	-0.62416327	-1.9536295	0.0	0.0	0.0	1830	tags=29%, list=10%, signal=32%
GO_STRUCTURAL_CONSTITUENT_OF_RIBOSOME	GO_STRUCTURAL_CONSTITUENT_OF_RIBOSOME		149	-0.6392388	-1.9455065	0.0	0.0	0.0	3423	tags=54%, list=18%, signal=66%
GO_REGULATION_OF_SYNAPTIC_TRANSMISSION_DOPAMINERGIC	GO_REGULATION_OF_SYNAPTIC_TRANSMISSION_DOPAMINERGIC		16	-0.6126514	-1.9447776	0.0	0.0	0.0	2922	tags=38%, list=16%, signal=44%
GO_NEGATIVE_REGULATION_OF_CARDIOCYTE_DIFFERENTIATION	GO_NEGATIVE_REGULATION_OF_CARDIOCYTE_DIFFERENTIATION		21	-0.684278	-1.9435884	0.0	0.0	0.0	605	tags=19%, list=3%, signal=20%
GO_RNA_PHOSPHODIESTER_BOND_HYDROLYSIS_EXONUCLEOLYTIC	GO_RNA_PHOSPHODIESTER_BOND_HYDROLYSIS_EXONUCLEOLYTIC		31	-0.48751396	-1.9346697	0.0	0.0	0.0	1948	tags=32%, list=10%, signal=36%
GO_LARGE_RIBOSOMAL_SUBUNIT	GO_LARGE_RIBOSOMAL_SUBUNIT		107	-0.6327209	-1.9319304	0.0	0.0	0.0	3493	tags=54%, list=19%, signal=66%
GO_DOPAMINE_METABOLIC_PROCESS	GO_DOPAMINE_METABOLIC_PROCESS		37	-0.5090588	-1.9315453	0.0	0.0	0.0	2513	tags=16%, list=13%, signal=19%
GO_GPI_ANCHOR_METABOLIC_PROCESS	GO_GPI_ANCHOR_METABOLIC_PROCESS		26	-0.58691245	-1.9278578	0.0	0.0	0.0	3398	tags=42%, list=18%, signal=52%
GO_N_ACYLTRANSFERASE_ACTIVITY	GO_N_ACYLTRANSFERASE_ACTIVITY		62	-0.5046778	-1.9272145	0.0	0.0	0.0	2971	tags=27%, list=16%, signal=33%
GO_POSITIVE_REGULATION_OF_REGULATED_SECRETORY_PATHWAY	GO_POSITIVE_REGULATION_OF_REGULATED_SECRETORY_PATHWAY		50	-0.5292589	-1.9269419	0.0	0.0	0.0	2473	tags=22%, list=13%, signal=25%
GO_POLYSOME	GO_POLYSOME		63	-0.5508669	-1.9182423	0.0	0.0	0.0	1865	tags=35%, list=10%, signal=39%
GO_METHYLTRANSFERASE_COMPLEX	GO_METHYLTRANSFERASE_COMPLEX		81	-0.51062536	-1.9165703	0.0	0.0	0.0	3844	tags=43%, list=21%, signal=54%
GO_LIMBIC_SYSTEM_DEVELOPMENT	GO_LIMBIC_SYSTEM_DEVELOPMENT		95	-0.42389852	-1.9137709	0.0	0.0	0.0	1272	tags=9%, list=7%, signal=10%
GO_MATING_BEHAVIOR	GO_MATING_BEHAVIOR		23	-0.69813466	-1.9134754	0.0	0.0	0.0	2261	tags=22%, list=12%, signal=25%
GO_REGULATION_OF_NEUROTRANSMITTER_RECEPTOR_ACTIVITY	GO_REGULATION_OF_NEUROTRANSMITTER_RECEPTOR_ACTIVITY		62	-0.37438774	-1.9095043	0.0	0.0	0.0	2928	tags=15%, list=16%, signal=17%
GO_POSITIVE_REGULATION_OF_VIRAL_PROCESS	GO_POSITIVE_REGULATION_OF_VIRAL_PROCESS		90	-0.39939532	-1.9088161	0.0	0.0	0.0	2971	tags=34%, list=16%, signal=41%
GO_CENTRAL_NERVOUS_SYSTEM_PROJECTION_NEURON_AXONOGENESIS	GO_CENTRAL_NERVOUS_SYSTEM_PROJECTION_NEURON_AXONOGENESIS		18	-0.58408356	-1.906667	0.0	0.0	0.0	1891	tags=22%, list=10%, signal=25%
GO_DENDRITIC_SHAFT	GO_DENDRITIC_SHAFT		31	-0.55444956	-1.9060932	0.0	0.0	0.0	2261	tags=23%, list=12%, signal=26%
GO_EMBRYONIC_CAMERA_TYPE_EYE_MORPHOGENESIS	GO_EMBRYONIC_CAMERA_TYPE_EYE_MORPHOGENESIS		24	-0.52907556	-1.9046646	0.0	0.0	0.0	135	tags=4%, list=1%, signal=4%
GO_DEFENSE_RESPONSE_TO_GRAM_NEGATIVE_BACTERIUM	GO_DEFENSE_RESPONSE_TO_GRAM_NEGATIVE_BACTERIUM		68	-0.5664004	-1.9020567	0.0	0.0	0.0	1784	tags=22%, list=10%, signal=24%
GO_SIN3_TYPE_COMPLEX	GO_SIN3_TYPE_COMPLEX		15	-0.7070861	-1.9006548	0.0	0.0	0.0	2070	tags=33%, list=11%, signal=37%
GO_SOLUTE_CATION_ANTIPORTER_ACTIVITY	GO_SOLUTE_CATION_ANTIPORTER_ACTIVITY		26	-0.6393917	-1.8990008	0.0	0.0	0.0	1040	tags=15%, list=6%, signal=16%
GO_POSITIVE_REGULATION_OF_PROTEIN_DEPHOSPHORYLATION	GO_POSITIVE_REGULATION_OF_PROTEIN_DEPHOSPHORYLATION		39	-0.47786528	-1.8963264	0.0	0.0	0.0	2222	tags=33%, list=12%, signal=38%
GO_NEGATIVE_REGULATION_OF_ION_TRANSPORT	GO_NEGATIVE_REGULATION_OF_ION_TRANSPORT		133	-0.4205155	-1.8945224	0.0	0.0	0.0	1912	tags=14%, list=10%, signal=15%
GO_ESTABLISHMENT_OR_MAINTENANCE_OF_BIPOLAR_CELL_POLARITY	GO_ESTABLISHMENT_OR_MAINTENANCE_OF_BIPOLAR_CELL_POLARITY		42	-0.4530165	-1.8938929	0.0	0.0	0.0	2201	tags=17%, list=12%, signal=19%
GO_REGULATION_OF_CATION_TRANSMEMBRANE_TRANSPORT	GO_REGULATION_OF_CATION_TRANSMEMBRANE_TRANSPORT		291	-0.37359983	-1.8921084	0.0	0.0	0.0	2261	tags=14%, list=12%, signal=15%
GO_NUCLEAR_TRANSCRIBED_MRNA_POLY_A_TAIL_SHORTENING	GO_NUCLEAR_TRANSCRIBED_MRNA_POLY_A_TAIL_SHORTENING		25	-0.7359487	-1.889789	0.0	0.0	0.0	2962	tags=44%, list=16%, signal=52%
GO_CYSTEINE_TYPE_ENDOPEPTIDASE_REGULATOR_ACTIVITY_INVOLVED_IN_APOPTOTIC_PROCESS	GO_CYSTEINE_TYPE_ENDOPEPTIDASE_REGULATOR_ACTIVITY_INVOLVED_IN_APOPTOTIC_PROCESS		36	-0.56648076	-1.8883824	0.0	0.0	0.0	3555	tags=44%, list=19%, signal=55%
GO_GLUTAMATE_RECEPTOR_BINDING	GO_GLUTAMATE_RECEPTOR_BINDING		38	-0.59654325	-1.887866	0.0	0.0	0.0	2928	tags=29%, list=16%, signal=34%
GO_ACTIVATION_OF_ADENYLATE_CYCLASE_ACTIVITY	GO_ACTIVATION_OF_ADENYLATE_CYCLASE_ACTIVITY		36	-0.37832496	-1.8847485	0.0	0.0	0.0	2730	tags=17%, list=15%, signal=19%
GO_NEGATIVE_REGULATION_OF_AMINE_TRANSPORT	GO_NEGATIVE_REGULATION_OF_AMINE_TRANSPORT		23	-0.49063125	-1.884576	0.0	0.0	0.0	1057	tags=13%, list=6%, signal=14%
GO_REGULATION_OF_SYNAPTIC_TRANSMISSION_GABAERGIC	GO_REGULATION_OF_SYNAPTIC_TRANSMISSION_GABAERGIC		30	-0.59673357	-1.8840218	0.0	0.0	0.0	333	tags=10%, list=2%, signal=10%
GO_REPRODUCTIVE_BEHAVIOR	GO_REPRODUCTIVE_BEHAVIOR		28	-0.67722535	-1.8838736	0.0	0.0	0.0	2261	tags=18%, list=12%, signal=20%
GO_SYNAPTIC_TRANSMISSION_DOPAMINERGIC	GO_SYNAPTIC_TRANSMISSION_DOPAMINERGIC		30	-0.55488163	-1.88345	0.0	0.0	0.0	2922	tags=23%, list=16%, signal=28%
GO_HISTONE_EXCHANGE	GO_HISTONE_EXCHANGE		29	-0.6611685	-1.8820912	0.0	0.0	0.0	2856	tags=34%, list=15%, signal=41%
GO_INOSITOL_PHOSPHATE_METABOLIC_PROCESS	GO_INOSITOL_PHOSPHATE_METABOLIC_PROCESS		62	-0.6484017	-1.8784534	0.0	0.0	0.0	1916	tags=23%, list=10%, signal=25%
GO_NEGATIVE_REGULATION_OF_G_PROTEIN_COUPLED_RECEPTOR_SIGNALING_PATHWAY	GO_NEGATIVE_REGULATION_OF_G_PROTEIN_COUPLED_RECEPTOR_SIGNALING_PATHWAY		42	-0.6537179	-1.8783145	0.0	0.0	0.0	2256	tags=24%, list=12%, signal=27%
GO_REGULATION_OF_ERYTHROCYTE_DIFFERENTIATION	GO_REGULATION_OF_ERYTHROCYTE_DIFFERENTIATION		34	-0.57026756	-1.877205	0.0	0.0	0.0	2116	tags=32%, list=11%, signal=36%
GO_FUCOSYLATION	GO_FUCOSYLATION		18	-0.47528753	-1.8760792	0.0	0.0	0.0	531	tags=11%, list=3%, signal=11%
GO_REGULATION_OF_PROTON_TRANSPORT	GO_REGULATION_OF_PROTON_TRANSPORT		17	-0.7490764	-1.8733106	0.0	0.0	0.0	1498	tags=18%, list=8%, signal=19%
GO_CEREBELLAR_CORTEX_FORMATION	GO_CEREBELLAR_CORTEX_FORMATION		19	-0.5583927	-1.8729923	0.0	0.0	0.0	2983	tags=32%, list=16%, signal=38%
GO_GLUTAMATERGIC_SYNAPSE	GO_GLUTAMATERGIC_SYNAPSE		317	-0.35584775	-1.8721733	0.0	0.0	0.0	2287	tags=13%, list=12%, signal=14%
GO_PRODUCTION_OF_MOLECULAR_MEDIATOR_INVOLVED_IN_INFLAMMATORY_RESPONSE	GO_PRODUCTION_OF_MOLECULAR_MEDIATOR_INVOLVED_IN_INFLAMMATORY_RESPONSE		52	-0.4411079	-1.8704334	0.0	0.0	0.0	2357	tags=29%, list=13%, signal=33%
GO_REGULATION_OF_CELL_SHAPE	GO_REGULATION_OF_CELL_SHAPE		130	-0.4566173	-1.869362	0.0	0.0	0.0	1126	tags=18%, list=6%, signal=19%
GO_CATALYTIC_STEP_2_SPLICEOSOME	GO_CATALYTIC_STEP_2_SPLICEOSOME		58	-0.61665195	-1.8683444	0.0	0.0	0.0	4134	tags=66%, list=22%, signal=84%
GO_HISTONE_H3_DEACETYLATION	GO_HISTONE_H3_DEACETYLATION		17	-0.6697101	-1.8661748	0.0	3.2867867E-4	0.2	2910	tags=35%, list=16%, signal=42%
GO_AROMATASE_ACTIVITY	GO_AROMATASE_ACTIVITY		26	-0.49444434	-1.8638083	0.0	3.2799956E-4	0.2	176	tags=4%, list=1%, signal=4%
GO_POSITIVE_REGULATION_OF_RESPONSE_TO_BIOTIC_STIMULUS	GO_POSITIVE_REGULATION_OF_RESPONSE_TO_BIOTIC_STIMULUS		334	-0.45077494	-1.863047	0.0	3.2732327E-4	0.2	3116	tags=35%, list=17%, signal=41%
GO_POSITIVE_REGULATION_OF_LEUKOCYTE_MEDIATED_CYTOTOXICITY	GO_POSITIVE_REGULATION_OF_LEUKOCYTE_MEDIATED_CYTOTOXICITY		46	-0.6425883	-1.861439	0.0	3.2664975E-4	0.2	2511	tags=41%, list=13%, signal=48%
GO_MATING	GO_MATING		39	-0.52991533	-1.8596319	0.0	3.2597902E-4	0.2	1256	tags=13%, list=7%, signal=14%
GO_NEGATIVE_REGULATION_OF_CYCLIN_DEPENDENT_PROTEIN_KINASE_ACTIVITY	GO_NEGATIVE_REGULATION_OF_CYCLIN_DEPENDENT_PROTEIN_KINASE_ACTIVITY		27	-0.6598917	-1.8595666	0.0	3.2531106E-4	0.2	3694	tags=48%, list=20%, signal=60%
GO_NEGATIVE_REGULATION_OF_SYNAPTIC_TRANSMISSION	GO_NEGATIVE_REGULATION_OF_SYNAPTIC_TRANSMISSION		69	-0.54854965	-1.8585075	0.0	3.2464578E-4	0.2	1311	tags=12%, list=7%, signal=12%
GO_INOSITOL_PHOSPHATE_BIOSYNTHETIC_PROCESS	GO_INOSITOL_PHOSPHATE_BIOSYNTHETIC_PROCESS		35	-0.6600974	-1.855562	0.0	3.2398323E-4	0.2	1916	tags=20%, list=10%, signal=22%
GO_LIPID_TRANSLOCATION	GO_LIPID_TRANSLOCATION		37	-0.4711897	-1.8554862	0.0	3.233234E-4	0.2	1297	tags=14%, list=7%, signal=14%
GO_MRNA_PROCESSING	GO_MRNA_PROCESSING		343	-0.5007941	-1.8545486	0.0	3.2266622E-4	0.2	3834	tags=42%, list=21%, signal=52%
GO_NEUROPEPTIDE_RECEPTOR_ACTIVITY	GO_NEUROPEPTIDE_RECEPTOR_ACTIVITY		43	-0.5012699	-1.8537338	0.0	3.2201174E-4	0.2	1869	tags=9%, list=10%, signal=10%
GO_ENDOPLASMIC_RETICULUM_EXIT_SITE	GO_ENDOPLASMIC_RETICULUM_EXIT_SITE		16	-0.5439061	-1.8528761	0.0	3.213599E-4	0.2	1412	tags=19%, list=8%, signal=20%
GO_NADPH_OXIDASE_COMPLEX	GO_NADPH_OXIDASE_COMPLEX		15	-0.70263517	-1.8528688	0.0	3.2071068E-4	0.2	2759	tags=47%, list=15%, signal=55%
GO_3_UTR_MEDIATED_MRNA_STABILIZATION	GO_3_UTR_MEDIATED_MRNA_STABILIZATION		16	-0.6375099	-1.8525467	0.0	3.2006408E-4	0.2	1818	tags=19%, list=10%, signal=21%
GO_MRNA_BINDING	GO_MRNA_BINDING		182	-0.43742853	-1.8466948	0.0	3.194201E-4	0.2	2248	tags=21%, list=12%, signal=24%
GO_POSITIVE_REGULATION_OF_ACTIN_CYTOSKELETON_REORGANIZATION	GO_POSITIVE_REGULATION_OF_ACTIN_CYTOSKELETON_REORGANIZATION		18	-0.50845957	-1.8453649	0.0	3.1877868E-4	0.2	830	tags=22%, list=4%, signal=23%
GO_POSITIVE_REGULATION_OF_HEART_GROWTH	GO_POSITIVE_REGULATION_OF_HEART_GROWTH		34	-0.43741152	-1.8436061	0.0	3.1813985E-4	0.2	1791	tags=18%, list=10%, signal=19%
GO_CHONDROCYTE_DEVELOPMENT	GO_CHONDROCYTE_DEVELOPMENT		39	-0.35873917	-1.8428631	0.0	3.1750358E-4	0.2	1253	tags=5%, list=7%, signal=5%
GO_BETA_CATENIN_DESTRUCTION_COMPLEX_DISASSEMBLY	GO_BETA_CATENIN_DESTRUCTION_COMPLEX_DISASSEMBLY		20	-0.6657721	-1.8421648	0.0	3.1686985E-4	0.2	679	tags=20%, list=4%, signal=21%
GO_PERIKARYON	GO_PERIKARYON		122	-0.35469326	-1.8402288	0.0	3.162386E-4	0.2	1530	tags=9%, list=8%, signal=10%
GO_SYNAPSE_ASSEMBLY	GO_SYNAPSE_ASSEMBLY		157	-0.41591218	-1.8384168	0.0	3.156099E-4	0.2	1441	tags=8%, list=8%, signal=8%
GO_SPLICEOSOMAL_COMPLEX_ASSEMBLY	GO_SPLICEOSOMAL_COMPLEX_ASSEMBLY		33	-0.6531231	-1.8382221	0.0	3.149837E-4	0.2	3703	tags=55%, list=20%, signal=68%
GO_REGULATION_OF_LONG_TERM_NEURONAL_SYNAPTIC_PLASTICITY	GO_REGULATION_OF_LONG_TERM_NEURONAL_SYNAPTIC_PLASTICITY		25	-0.5984556	-1.8374119	0.0	3.1435996E-4	0.2	2984	tags=32%, list=16%, signal=38%
GO_DELAYED_RECTIFIER_POTASSIUM_CHANNEL_ACTIVITY	GO_DELAYED_RECTIFIER_POTASSIUM_CHANNEL_ACTIVITY		31	-0.4330359	-1.8347794	0.0	3.137387E-4	0.2	2358	tags=10%, list=13%, signal=11%
GO_SM_LIKE_PROTEIN_FAMILY_COMPLEX	GO_SM_LIKE_PROTEIN_FAMILY_COMPLEX		63	-0.6705752	-1.8265393	0.0	3.131199E-4	0.2	3834	tags=60%, list=21%, signal=76%
GO_ESTABLISHMENT_OR_MAINTENANCE_OF_MONOPOLAR_CELL_POLARITY	GO_ESTABLISHMENT_OR_MAINTENANCE_OF_MONOPOLAR_CELL_POLARITY		18	-0.6471945	-1.8250228	0.0	3.1250351E-4	0.2	1629	tags=22%, list=9%, signal=24%
GO_POSITIVE_REGULATION_OF_MULTI_ORGANISM_PROCESS	GO_POSITIVE_REGULATION_OF_MULTI_ORGANISM_PROCESS		453	-0.44615492	-1.8234122	0.0	3.1188957E-4	0.2	2988	tags=33%, list=16%, signal=38%
GO_RESPIRATORY_BURST	GO_RESPIRATORY_BURST		32	-0.59334964	-1.8206271	0.0	3.11278E-4	0.2	1882	tags=41%, list=10%, signal=45%
GO_REGULATION_OF_SKELETAL_MUSCLE_CELL_DIFFERENTIATION	GO_REGULATION_OF_SKELETAL_MUSCLE_CELL_DIFFERENTIATION		15	-0.56721866	-1.820152	0.0	3.1066887E-4	0.2	2293	tags=20%, list=12%, signal=23%
GO_POSITIVE_REGULATION_OF_RELEASE_OF_CYTOCHROME_C_FROM_MITOCHONDRIA	GO_POSITIVE_REGULATION_OF_RELEASE_OF_CYTOCHROME_C_FROM_MITOCHONDRIA		25	-0.57654315	-1.8196137	0.0	3.1006208E-4	0.2	2222	tags=36%, list=12%, signal=41%
GO_HINDBRAIN_MORPHOGENESIS	GO_HINDBRAIN_MORPHOGENESIS		35	-0.5004554	-1.8192527	0.0	3.0945768E-4	0.2	2983	tags=26%, list=16%, signal=31%
GO_REGULATION_OF_RNA_SPLICING	GO_REGULATION_OF_RNA_SPLICING		89	-0.4905647	-1.8192072	0.0	3.088556E-4	0.2	3095	tags=28%, list=17%, signal=34%
GO_NEGATIVE_REGULATION_OF_CHROMOSOME_ORGANIZATION	GO_NEGATIVE_REGULATION_OF_CHROMOSOME_ORGANIZATION		100	-0.47078872	-1.8180176	0.0	3.082559E-4	0.2	3160	tags=28%, list=17%, signal=34%
GO_POSITIVE_REGULATION_OF_TELOMERE_CAPPING	GO_POSITIVE_REGULATION_OF_TELOMERE_CAPPING		15	-0.5590516	-1.8179429	0.0	3.076585E-4	0.2	3457	tags=33%, list=19%, signal=41%
GO_RNA_SPLICING_VIA_TRANSESTERIFICATION_REACTIONS	GO_RNA_SPLICING_VIA_TRANSESTERIFICATION_REACTIONS		243	-0.54009104	-1.8178304	0.0	3.0706343E-4	0.2	3834	tags=45%, list=21%, signal=56%
GO_REGULATION_OF_GLUCAN_BIOSYNTHETIC_PROCESS	GO_REGULATION_OF_GLUCAN_BIOSYNTHETIC_PROCESS		23	-0.5597049	-1.8135558	0.0	3.064706E-4	0.2	1985	tags=22%, list=11%, signal=24%
GO_PRESYNAPTIC_ACTIVE_ZONE_MEMBRANE	GO_PRESYNAPTIC_ACTIVE_ZONE_MEMBRANE		26	-0.626745	-1.8125682	0.0	3.0588012E-4	0.2	985	tags=19%, list=5%, signal=20%
GO_GUANYL_NUCLEOTIDE_EXCHANGE_FACTOR_ACTIVITY	GO_GUANYL_NUCLEOTIDE_EXCHANGE_FACTOR_ACTIVITY		166	-0.3676242	-1.8124608	0.0	3.052919E-4	0.2	1649	tags=16%, list=9%, signal=18%
GO_REGULATION_OF_TRANSCRIPTION_ELONGATION_FROM_RNA_POLYMERASE_II_PROMOTER	GO_REGULATION_OF_TRANSCRIPTION_ELONGATION_FROM_RNA_POLYMERASE_II_PROMOTER		20	-0.5944659	-1.8087342	0.0	3.0470593E-4	0.2	4258	tags=50%, list=23%, signal=65%
GO_DNA_DEMETHYLATION	GO_DNA_DEMETHYLATION		21	-0.535679	-1.8086342	0.0	3.041222E-4	0.2	3527	tags=43%, list=19%, signal=53%
GO_PML_BODY	GO_PML_BODY		83	-0.54247546	-1.8069744	0.0	3.035407E-4	0.2	3140	tags=39%, list=17%, signal=46%
GO_REGULATION_OF_GLUTAMATE_RECEPTOR_SIGNALING_PATHWAY	GO_REGULATION_OF_GLUTAMATE_RECEPTOR_SIGNALING_PATHWAY		55	-0.41046536	-1.8064933	0.0	3.0296142E-4	0.2	2928	tags=16%, list=16%, signal=19%
GO_RRNA_BINDING	GO_RRNA_BINDING		47	-0.5919286	-1.8061935	0.0	3.0238437E-4	0.2	2127	tags=40%, list=11%, signal=46%
GO_ANTIGEN_PROCESSING_AND_PRESENTATION_VIA_MHC_CLASS_IB	GO_ANTIGEN_PROCESSING_AND_PRESENTATION_VIA_MHC_CLASS_IB		17	-0.5086637	-1.8034568	0.0	6.03619E-4	0.2	2457	tags=24%, list=13%, signal=27%
GO_RNA_CATABOLIC_PROCESS	GO_RNA_CATABOLIC_PROCESS		322	-0.53513473	-1.8020979	0.0	6.0247356E-4	0.2	3135	tags=37%, list=17%, signal=43%
GO_PEPTIDYL_SERINE_MODIFICATION	GO_PEPTIDYL_SERINE_MODIFICATION		277	-0.3717287	-1.7986633	0.0	6.013325E-4	0.2	3387	tags=24%, list=18%, signal=29%
GO_ORGAN_GROWTH	GO_ORGAN_GROWTH		162	-0.3799487	-1.7985994	0.0	6.001958E-4	0.2	2002	tags=13%, list=11%, signal=14%
GO_FOREBRAIN_REGIONALIZATION	GO_FOREBRAIN_REGIONALIZATION		17	-0.4585467	-1.798448	0.0	5.9906335E-4	0.2	982	tags=6%, list=5%, signal=6%
GO_SOMATIC_STEM_CELL_POPULATION_MAINTENANCE	GO_SOMATIC_STEM_CELL_POPULATION_MAINTENANCE		69	-0.4375727	-1.7906833	0.0	5.9793517E-4	0.2	4044	tags=35%, list=22%, signal=44%
GO_G_PROTEIN_COUPLED_CHEMOATTRACTANT_RECEPTOR_ACTIVITY	GO_G_PROTEIN_COUPLED_CHEMOATTRACTANT_RECEPTOR_ACTIVITY		20	-0.579024	-1.7893807	0.0	5.9681124E-4	0.2	3151	tags=25%, list=17%, signal=30%
GO_NEGATIVE_REGULATION_OF_PROTEIN_CATABOLIC_PROCESS	GO_NEGATIVE_REGULATION_OF_PROTEIN_CATABOLIC_PROCESS		108	-0.42466116	-1.786873	0.0	5.956915E-4	0.2	3054	tags=23%, list=16%, signal=28%
GO_REGULATION_OF_POLYSACCHARIDE_METABOLIC_PROCESS	GO_REGULATION_OF_POLYSACCHARIDE_METABOLIC_PROCESS		36	-0.36812055	-1.7852722	0.0	5.94576E-4	0.2	2326	tags=17%, list=12%, signal=19%
GO_POSTSYNAPSE_ASSEMBLY	GO_POSTSYNAPSE_ASSEMBLY		30	-0.43227166	-1.7847052	0.0	5.934646E-4	0.2	120	tags=3%, list=1%, signal=3%
GO_MRNA_CLEAVAGE_FACTOR_COMPLEX	GO_MRNA_CLEAVAGE_FACTOR_COMPLEX		16	-0.68699145	-1.7834969	0.0	5.923574E-4	0.2	4494	tags=56%, list=24%, signal=74%
GO_REGION_OF_CYTOSOL	GO_REGION_OF_CYTOSOL		19	-0.5552306	-1.7825059	0.0	5.912543E-4	0.2	2276	tags=21%, list=12%, signal=24%
GO_DEFINITIVE_HEMOPOIESIS	GO_DEFINITIVE_HEMOPOIESIS		17	-0.6580533	-1.7783785	0.0	5.9015537E-4	0.2	4196	tags=65%, list=23%, signal=83%
GO_POSTSYNAPTIC_SPECIALIZATION_ASSEMBLY	GO_POSTSYNAPTIC_SPECIALIZATION_ASSEMBLY		20	-0.47902235	-1.7775958	0.0	5.890604E-4	0.2	120	tags=5%, list=1%, signal=5%
GO_CYSTEINE_TYPE_ENDOPEPTIDASE_INHIBITOR_ACTIVITY	GO_CYSTEINE_TYPE_ENDOPEPTIDASE_INHIBITOR_ACTIVITY		52	-0.47522888	-1.7739851	0.0	5.8796955E-4	0.2	3611	tags=33%, list=19%, signal=40%
GO_RIBONUCLEASE_ACTIVITY	GO_RIBONUCLEASE_ACTIVITY		80	-0.49047625	-1.7726023	0.0	5.8688276E-4	0.2	1948	tags=25%, list=10%, signal=28%
GO_GLYCOGEN_BIOSYNTHETIC_PROCESS	GO_GLYCOGEN_BIOSYNTHETIC_PROCESS		40	-0.4989685	-1.7716461	0.0	5.857999E-4	0.2	3281	tags=28%, list=18%, signal=33%
GO_FICOLIN_1_RICH_GRANULE	GO_FICOLIN_1_RICH_GRANULE		117	-0.522386	-1.7713143	0.0	5.8472116E-4	0.2	2978	tags=43%, list=16%, signal=51%
GO_REGULATION_OF_GENE_EXPRESSION_BY_GENETIC_IMPRINTING	GO_REGULATION_OF_GENE_EXPRESSION_BY_GENETIC_IMPRINTING		17	-0.55566835	-1.7685403	0.0	8.754695E-4	0.2	3696	tags=29%, list=20%, signal=37%
GO_MLL1_2_COMPLEX	GO_MLL1_2_COMPLEX		25	-0.63804525	-1.7681231	0.0	8.738631E-4	0.2	2817	tags=44%, list=15%, signal=52%
GO_CATECHOLAMINE_BINDING	GO_CATECHOLAMINE_BINDING		18	-0.4948249	-1.767975	0.0	8.7226264E-4	0.2	666	tags=6%, list=4%, signal=6%
GO_POSITIVE_REGULATION_OF_NOTCH_SIGNALING_PATHWAY	GO_POSITIVE_REGULATION_OF_NOTCH_SIGNALING_PATHWAY		39	-0.44229564	-1.7678041	0.0	8.70668E-4	0.2	4353	tags=38%, list=23%, signal=50%
GO_NEGATIVE_REGULATION_OF_SMOOTHENED_SIGNALING_PATHWAY	GO_NEGATIVE_REGULATION_OF_SMOOTHENED_SIGNALING_PATHWAY		25	-0.54625547	-1.7642074	0.0	0.0011488381	0.4	3418	tags=20%, list=18%, signal=24%
GO_EXOCYTIC_VESICLE	GO_EXOCYTIC_VESICLE		190	-0.3614123	-1.7640883	0.0	0.0011467455	0.4	1796	tags=11%, list=10%, signal=12%
GO_POSITIVE_REGULATION_OF_PROTEIN_DEACETYLATION	GO_POSITIVE_REGULATION_OF_PROTEIN_DEACETYLATION		20	-0.56801283	-1.7627503	0.0	0.0011446605	0.4	4172	tags=70%, list=22%, signal=90%
GO_POSITIVE_REGULATION_OF_PROTEIN_TARGETING_TO_MITOCHONDRION	GO_POSITIVE_REGULATION_OF_PROTEIN_TARGETING_TO_MITOCHONDRION		28	-0.6019153	-1.7625386	0.0	0.0011425831	0.4	3235	tags=36%, list=17%, signal=43%
GO_TRANSCRIPTION_COACTIVATOR_ACTIVITY	GO_TRANSCRIPTION_COACTIVATOR_ACTIVITY		266	-0.40202856	-1.7601568	0.0	0.0011405132	0.4	2736	tags=24%, list=15%, signal=28%
GO_NUCLEAR_TRANSCRIBED_MRNA_CATABOLIC_PROCESS_DEADENYLATION_DEPENDENT_DECAY	GO_NUCLEAR_TRANSCRIBED_MRNA_CATABOLIC_PROCESS_DEADENYLATION_DEPENDENT_DECAY		56	-0.63675785	-1.7583007	0.0	0.0011384508	0.4	3135	tags=38%, list=17%, signal=45%
GO_REGULATION_OF_VIRAL_ENTRY_INTO_HOST_CELL	GO_REGULATION_OF_VIRAL_ENTRY_INTO_HOST_CELL		27	-0.5477169	-1.7582746	0.0	0.0011363958	0.4	1133	tags=22%, list=6%, signal=24%
GO_REGULATION_OF_SYNAPTIC_VESICLE_ENDOCYTOSIS	GO_REGULATION_OF_SYNAPTIC_VESICLE_ENDOCYTOSIS		17	-0.585286	-1.7578702	0.0	0.0011343483	0.4	1956	tags=24%, list=10%, signal=26%
GO_UBIQUITIN_LIKE_PROTEIN_TRANSFERASE_ACTIVITY	GO_UBIQUITIN_LIKE_PROTEIN_TRANSFERASE_ACTIVITY		317	-0.42061076	-1.7577444	0.0	0.001132308	0.4	2776	tags=24%, list=15%, signal=27%
GO_KINASE_ACTIVATOR_ACTIVITY	GO_KINASE_ACTIVATOR_ACTIVITY		73	-0.38608375	-1.7566941	0.0	0.0011302752	0.4	3946	tags=36%, list=21%, signal=45%
GO_POSITIVE_REGULATION_OF_BEHAVIOR	GO_POSITIVE_REGULATION_OF_BEHAVIOR		23	-0.58065706	-1.7561926	0.0	0.0011282497	0.4	247	tags=9%, list=1%, signal=9%
GO_NUCLEOTIDE_EXCISION_REPAIR_DNA_DAMAGE_RECOGNITION	GO_NUCLEOTIDE_EXCISION_REPAIR_DNA_DAMAGE_RECOGNITION		23	-0.60846305	-1.7561699	0.0	0.0011262313	0.4	3207	tags=52%, list=17%, signal=63%
GO_GENE_SILENCING	GO_GENE_SILENCING		173	-0.4362914	-1.7559291	0.0	0.0011242202	0.4	3243	tags=28%, list=17%, signal=34%
GO_NEGATIVE_REGULATION_OF_ORGAN_GROWTH	GO_NEGATIVE_REGULATION_OF_ORGAN_GROWTH		30	-0.57026607	-1.7558157	0.0	0.0011222162	0.4	605	tags=20%, list=3%, signal=21%
GO_CYSTEINE_TYPE_ENDOPEPTIDASE_INHIBITOR_ACTIVITY_INVOLVED_IN_APOPTOTIC_PROCESS	GO_CYSTEINE_TYPE_ENDOPEPTIDASE_INHIBITOR_ACTIVITY_INVOLVED_IN_APOPTOTIC_PROCESS		23	-0.51404256	-1.7518567	0.0	0.0011202194	0.4	3555	tags=39%, list=19%, signal=48%
GO_PROTEIN_SERINE_THREONINE_TYROSINE_KINASE_ACTIVITY	GO_PROTEIN_SERINE_THREONINE_TYROSINE_KINASE_ACTIVITY		40	-0.55668753	-1.7513932	0.0	0.0011182296	0.4	3864	tags=38%, list=21%, signal=47%
GO_CHROMATIN_BINDING	GO_CHROMATIN_BINDING		423	-0.4059276	-1.7476033	0.0	0.0013977218	0.4	2885	tags=21%, list=15%, signal=24%
GO_POSITIVE_REGULATION_OF_CELL_CYCLE_ARREST	GO_POSITIVE_REGULATION_OF_CELL_CYCLE_ARREST		70	-0.5460966	-1.7471883	0.0	0.0013952481	0.4	2163	tags=23%, list=12%, signal=26%
GO_RHO_GUANYL_NUCLEOTIDE_EXCHANGE_FACTOR_ACTIVITY	GO_RHO_GUANYL_NUCLEOTIDE_EXCHANGE_FACTOR_ACTIVITY		64	-0.43329078	-1.745316	0.0	0.0013927829	0.4	1640	tags=14%, list=9%, signal=15%
GO_REGULATION_OF_HEART_GROWTH	GO_REGULATION_OF_HEART_GROWTH		60	-0.4737785	-1.7437375	0.0	0.0013903265	0.4	2002	tags=22%, list=11%, signal=24%
GO_ADENYLATE_CYCLASE_ACTIVATING_G_PROTEIN_COUPLED_RECEPTOR_SIGNALING_PATHWAY	GO_ADENYLATE_CYCLASE_ACTIVATING_G_PROTEIN_COUPLED_RECEPTOR_SIGNALING_PATHWAY		106	-0.4366041	-1.74316	0.0	0.0013878787	0.4	2256	tags=13%, list=12%, signal=15%
GO_REGULATION_OF_VOLTAGE_GATED_CALCIUM_CHANNEL_ACTIVITY	GO_REGULATION_OF_VOLTAGE_GATED_CALCIUM_CHANNEL_ACTIVITY		38	-0.4346363	-1.7426122	0.0	0.0013854395	0.4	2256	tags=18%, list=12%, signal=21%
GO_SUPEROXIDE_METABOLIC_PROCESS	GO_SUPEROXIDE_METABOLIC_PROCESS		65	-0.47507876	-1.7422708	0.0	0.0013830089	0.4	1776	tags=29%, list=10%, signal=32%
GO_COCHLEA_MORPHOGENESIS	GO_COCHLEA_MORPHOGENESIS		21	-0.4489078	-1.7409692	0.0	0.0013805869	0.4	113	tags=5%, list=1%, signal=5%
GO_G_PROTEIN_COUPLED_ACETYLCHOLINE_RECEPTOR_SIGNALING_PATHWAY	GO_G_PROTEIN_COUPLED_ACETYLCHOLINE_RECEPTOR_SIGNALING_PATHWAY		17	-0.5993892	-1.7400194	0.0	0.0013781734	0.4	1371	tags=18%, list=7%, signal=19%
GO_T_CELL_DIFFERENTIATION	GO_T_CELL_DIFFERENTIATION		211	-0.42234278	-1.7398297	0.0	0.0013757681	0.4	2880	tags=25%, list=15%, signal=29%
GO_NBAF_COMPLEX	GO_NBAF_COMPLEX		15	-0.8140422	-1.7384093	0.0	0.0013733713	0.4	1700	tags=40%, list=9%, signal=44%
GO_MEGAKARYOCYTE_DIFFERENTIATION	GO_MEGAKARYOCYTE_DIFFERENTIATION		49	-0.54168314	-1.7359407	0.0	0.0013709827	0.4	2984	tags=37%, list=16%, signal=44%
GO_PREPULSE_INHIBITION	GO_PREPULSE_INHIBITION		15	-0.599921	-1.732662	0.0	0.0013686026	0.4	120	tags=7%, list=1%, signal=7%
GO_POSITIVE_REGULATION_OF_SMOOTH_MUSCLE_CELL_MIGRATION	GO_POSITIVE_REGULATION_OF_SMOOTH_MUSCLE_CELL_MIGRATION		35	-0.4973567	-1.731051	0.0	0.0013662308	0.4	2303	tags=20%, list=12%, signal=23%
GO_POSITIVE_REGULATION_OF_ESTABLISHMENT_OF_PROTEIN_LOCALIZATION_TO_MITOCHONDRION	GO_POSITIVE_REGULATION_OF_ESTABLISHMENT_OF_PROTEIN_LOCALIZATION_TO_MITOCHONDRION		53	-0.49420366	-1.7310151	0.0	0.001363867	0.4	3600	tags=34%, list=19%, signal=42%
GO_PROTEIN_DNA_COMPLEX_SUBUNIT_ORGANIZATION	GO_PROTEIN_DNA_COMPLEX_SUBUNIT_ORGANIZATION		175	-0.49175656	-1.730446	0.0	0.0016356943	0.4	3866	tags=38%, list=21%, signal=47%
GO_POSITIVE_REGULATION_OF_DEPHOSPHORYLATION	GO_POSITIVE_REGULATION_OF_DEPHOSPHORYLATION		52	-0.48651013	-1.729908	0.0	0.001632874	0.4	1913	tags=27%, list=10%, signal=30%
GO_MELANOCYTE_DIFFERENTIATION	GO_MELANOCYTE_DIFFERENTIATION		23	-0.5440625	-1.729647	0.0	0.0016300636	0.4	326	tags=13%, list=2%, signal=13%
GO_PLASMA_MEMBRANE_ORGANIZATION	GO_PLASMA_MEMBRANE_ORGANIZATION		82	-0.46966872	-1.7291719	0.0	0.0016272627	0.4	1257	tags=13%, list=7%, signal=14%
GO_REGULATION_OF_NUCLEASE_ACTIVITY	GO_REGULATION_OF_NUCLEASE_ACTIVITY		21	-0.5757929	-1.7286338	0.0	0.0016244716	0.4	2260	tags=33%, list=12%, signal=38%
GO_RNA_EXPORT_FROM_NUCLEUS	GO_RNA_EXPORT_FROM_NUCLEUS		99	-0.42959794	-1.7274034	0.0	0.00162169	0.4	2047	tags=24%, list=11%, signal=27%
GO_RHODOPSIN_MEDIATED_SIGNALING_PATHWAY	GO_RHODOPSIN_MEDIATED_SIGNALING_PATHWAY		28	-0.4760054	-1.7263091	0.0	0.0016189178	0.4	1610	tags=11%, list=9%, signal=12%
GO_POLY_A_PLUS_MRNA_EXPORT_FROM_NUCLEUS	GO_POLY_A_PLUS_MRNA_EXPORT_FROM_NUCLEUS		16	-0.6450209	-1.7260221	0.0	0.0016161553	0.4	3108	tags=38%, list=17%, signal=45%
GO_U2_TYPE_SPLICEOSOMAL_COMPLEX	GO_U2_TYPE_SPLICEOSOMAL_COMPLEX		72	-0.62383145	-1.7232304	0.0	0.0018838479	0.4	3765	tags=57%, list=20%, signal=71%
GO_PEPTIDYL_LYSINE_ACETYLATION	GO_PEPTIDYL_LYSINE_ACETYLATION		123	-0.5048533	-1.721356	0.0	0.0018806441	0.4	3159	tags=33%, list=17%, signal=40%
GO_ALTERNATIVE_MRNA_SPLICING_VIA_SPLICEOSOME	GO_ALTERNATIVE_MRNA_SPLICING_VIA_SPLICEOSOME		45	-0.608199	-1.7210577	0.0	0.0018774513	0.4	2775	tags=31%, list=15%, signal=36%
GO_SH3_DOMAIN_BINDING	GO_SH3_DOMAIN_BINDING		120	-0.42595702	-1.7209127	0.0	0.0018742691	0.4	2396	tags=20%, list=13%, signal=23%
GO_CATION_CATION_ANTIPORTER_ACTIVITY	GO_CATION_CATION_ANTIPORTER_ACTIVITY		22	-0.5970252	-1.7181302	0.0	0.0021397134	0.4	1040	tags=14%, list=6%, signal=14%
GO_GLYCOLIPID_BINDING	GO_GLYCOLIPID_BINDING		18	-0.70157623	-1.7173735	0.0	0.0021360987	0.4	1564	tags=22%, list=8%, signal=24%
GO_PHOSPHATIDYLSERINE_BINDING	GO_PHOSPHATIDYLSERINE_BINDING		44	-0.42102376	-1.7168272	0.0	0.0021324968	0.4	673	tags=11%, list=4%, signal=12%
GO_PLATELET_MORPHOGENESIS	GO_PLATELET_MORPHOGENESIS		18	-0.6232561	-1.7157716	0.0	0.0023961654	0.4	3316	tags=56%, list=18%, signal=68%
GO_ACETYLTRANSFERASE_ACTIVITY	GO_ACETYLTRANSFERASE_ACTIVITY		71	-0.45539472	-1.7153546	0.0	0.0023921384	0.4	2971	tags=27%, list=16%, signal=32%
GO_PROTEIN_N_TERMINUS_BINDING	GO_PROTEIN_N_TERMINUS_BINDING		103	-0.43704218	-1.7151971	0.0	0.0023881248	0.4	2197	tags=19%, list=12%, signal=22%
GO_TAU_PROTEIN_KINASE_ACTIVITY	GO_TAU_PROTEIN_KINASE_ACTIVITY		21	-0.5971313	-1.7137197	0.0	0.0023841243	0.4	2326	tags=29%, list=12%, signal=33%
GO_REGULATION_OF_SYNAPSE_ASSEMBLY	GO_REGULATION_OF_SYNAPSE_ASSEMBLY		91	-0.39545265	-1.7121189	0.0	0.0026456087	0.4	1441	tags=8%, list=8%, signal=8%
GO_RNA_POLYMERASE_CORE_ENZYME_BINDING	GO_RNA_POLYMERASE_CORE_ENZYME_BINDING		27	-0.5138941	-1.7111607	0.0	0.002641192	0.4	3312	tags=33%, list=18%, signal=40%
GO_NUCLEOTIDE_EXCISION_REPAIR	GO_NUCLEOTIDE_EXCISION_REPAIR		100	-0.4184812	-1.7101206	0.0	0.00263679	0.4	3207	tags=34%, list=17%, signal=41%
GO_DEAMINASE_ACTIVITY	GO_DEAMINASE_ACTIVITY		24	-0.5543558	-1.7071587	0.0	0.0026324028	0.4	3182	tags=33%, list=17%, signal=40%
GO_ENGULFMENT_OF_APOPTOTIC_CELL	GO_ENGULFMENT_OF_APOPTOTIC_CELL		16	-0.607589	-1.7067176	0.0	0.00262803	0.4	1440	tags=25%, list=8%, signal=27%
GO_TRANSFERASE_ACTIVITY_TRANSFERRING_SULFUR_CONTAINING_GROUPS	GO_TRANSFERASE_ACTIVITY_TRANSFERRING_SULFUR_CONTAINING_GROUPS		63	-0.46786985	-1.7066393	0.0	0.0026236717	0.4	2823	tags=21%, list=15%, signal=24%
GO_MAST_CELL_ACTIVATION	GO_MAST_CELL_ACTIVATION		54	-0.5503291	-1.7065097	0.0	0.0026193277	0.4	2312	tags=30%, list=12%, signal=34%
GO_PYRIMIDINE_NUCLEOSIDE_METABOLIC_PROCESS	GO_PYRIMIDINE_NUCLEOSIDE_METABOLIC_PROCESS		31	-0.48761135	-1.7064145	0.0	0.0026149985	0.4	3366	tags=39%, list=18%, signal=47%
GO_T_CELL_SELECTION	GO_T_CELL_SELECTION		44	-0.5282779	-1.706105	0.0	0.002610683	0.4	3508	tags=41%, list=19%, signal=50%
GO_CYTOPLASMIC_TRANSLATION	GO_CYTOPLASMIC_TRANSLATION		70	-0.56709856	-1.7058266	0.0	0.0026063824	0.4	2150	tags=37%, list=12%, signal=42%
GO_FC_RECEPTOR_MEDIATED_STIMULATORY_SIGNALING_PATHWAY	GO_FC_RECEPTOR_MEDIATED_STIMULATORY_SIGNALING_PATHWAY		76	-0.53294766	-1.705566	0.0	0.0026020955	0.4	2011	tags=32%, list=11%, signal=35%
GO_SULFOTRANSFERASE_ACTIVITY	GO_SULFOTRANSFERASE_ACTIVITY		47	-0.48255143	-1.7052281	0.0	0.0025978226	0.4	1633	tags=13%, list=9%, signal=14%
GO_COPI_COATED_VESICLE	GO_COPI_COATED_VESICLE		20	-0.6099363	-1.7040819	0.0	0.002593564	0.4	3412	tags=55%, list=18%, signal=67%
GO_GLOMERULUS_DEVELOPMENT	GO_GLOMERULUS_DEVELOPMENT		62	-0.49853975	-1.7040348	0.0	0.0025893191	0.4	2180	tags=18%, list=12%, signal=20%
GO_TRANSCRIPTION_COREPRESSOR_ACTIVITY	GO_TRANSCRIPTION_COREPRESSOR_ACTIVITY		199	-0.3846094	-1.7038544	0.0	0.0025850884	0.4	2736	tags=22%, list=15%, signal=25%
GO_REGULATION_OF_LAMELLIPODIUM_ORGANIZATION	GO_REGULATION_OF_LAMELLIPODIUM_ORGANIZATION		29	-0.4918938	-1.7016152	0.0	0.002580871	0.4	2617	tags=24%, list=14%, signal=28%
GO_MRNA_TRANSPORT	GO_MRNA_TRANSPORT		113	-0.45327055	-1.6944438	0.0	0.0025766678	0.4	3108	tags=30%, list=17%, signal=36%
GO_NEGATIVE_REGULATION_OF_TUMOR_NECROSIS_FACTOR_MEDIATED_SIGNALING_PATHWAY	GO_NEGATIVE_REGULATION_OF_TUMOR_NECROSIS_FACTOR_MEDIATED_SIGNALING_PATHWAY		16	-0.7119707	-1.6932542	0.0	0.0025724783	0.4	2687	tags=38%, list=14%, signal=44%
GO_CENTRAL_NERVOUS_SYSTEM_NEURON_AXONOGENESIS	GO_CENTRAL_NERVOUS_SYSTEM_NEURON_AXONOGENESIS		26	-0.4560352	-1.6930217	0.0	0.002568302	0.4	1891	tags=23%, list=10%, signal=26%
GO_BASAL_TRANSCRIPTION_MACHINERY_BINDING	GO_BASAL_TRANSCRIPTION_MACHINERY_BINDING		37	-0.6083877	-1.6926578	0.0	0.0025641394	0.4	3321	tags=49%, list=18%, signal=59%
GO_HYDROGEN_PEROXIDE_METABOLIC_PROCESS	GO_HYDROGEN_PEROXIDE_METABOLIC_PROCESS		52	-0.5140494	-1.6922109	0.0	0.0025599902	0.4	2441	tags=40%, list=13%, signal=46%
GO_RHO_PROTEIN_SIGNAL_TRANSDUCTION	GO_RHO_PROTEIN_SIGNAL_TRANSDUCTION		170	-0.42089975	-1.6896276	0.0	0.0025558546	0.4	1913	tags=16%, list=10%, signal=18%
GO_PHOSPHATIDYLINOSITOL_METABOLIC_PROCESS	GO_PHOSPHATIDYLINOSITOL_METABOLIC_PROCESS		142	-0.44726044	-1.6871569	0.0	0.0025517324	0.4	3309	tags=27%, list=18%, signal=33%
GO_PREASSEMBLY_OF_GPI_ANCHOR_IN_ER_MEMBRANE	GO_PREASSEMBLY_OF_GPI_ANCHOR_IN_ER_MEMBRANE		16	-0.5409412	-1.6868308	0.0	0.0025476231	0.4	2805	tags=38%, list=15%, signal=44%
GO_INTERFERON_GAMMA_SECRETION	GO_INTERFERON_GAMMA_SECRETION		17	-0.62571037	-1.6848282	0.0	0.0025435274	0.4	2396	tags=41%, list=13%, signal=47%
GO_NUCLEIC_ACID_PHOSPHODIESTER_BOND_HYDROLYSIS	GO_NUCLEIC_ACID_PHOSPHODIESTER_BOND_HYDROLYSIS		221	-0.42108446	-1.6848162	0.0	0.0025394445	0.4	3779	tags=35%, list=20%, signal=43%
GO_AMINE_TRANSPORT	GO_AMINE_TRANSPORT		92	-0.33219424	-1.6847914	0.0	0.002535375	0.4	1069	tags=7%, list=6%, signal=7%
GO_REGULATION_OF_PHAGOCYTOSIS	GO_REGULATION_OF_PHAGOCYTOSIS		80	-0.44346425	-1.6828187	0.0	0.0025313182	0.4	1241	tags=21%, list=7%, signal=23%
GO_MONONUCLEAR_CELL_DIFFERENTIATION	GO_MONONUCLEAR_CELL_DIFFERENTIATION		31	-0.48349768	-1.6821811	0.0	0.002527275	0.4	769	tags=23%, list=4%, signal=24%
GO_MOVEMENT_IN_ENVIRONMENT_OF_OTHER_ORGANISM_INVOLVED_IN_SYMBIOTIC_INTERACTION	GO_MOVEMENT_IN_ENVIRONMENT_OF_OTHER_ORGANISM_INVOLVED_IN_SYMBIOTIC_INTERACTION		30	-0.5203396	-1.6819195	0.0	0.0025232441	0.4	3267	tags=27%, list=18%, signal=32%
GO_REGULATION_OF_CHROMATIN_ORGANIZATION	GO_REGULATION_OF_CHROMATIN_ORGANIZATION		137	-0.41741568	-1.6794021	0.0	0.0025192262	0.4	4186	tags=44%, list=22%, signal=56%
GO_MAST_CELL_MEDIATED_IMMUNITY	GO_MAST_CELL_MEDIATED_IMMUNITY		44	-0.54953843	-1.6780791	0.0	0.002515221	0.4	2312	tags=32%, list=12%, signal=36%
GO_RNA_SPLICING	GO_RNA_SPLICING		300	-0.49414644	-1.6758468	0.0	0.0025112284	0.4	3447	tags=39%, list=19%, signal=47%
GO_PEPTIDE_HORMONE_BINDING	GO_PEPTIDE_HORMONE_BINDING		47	-0.43103024	-1.6717995	0.0	0.002507249	0.4	3079	tags=15%, list=17%, signal=18%
GO_POSITIVE_REGULATION_OF_CANONICAL_WNT_SIGNALING_PATHWAY	GO_POSITIVE_REGULATION_OF_CANONICAL_WNT_SIGNALING_PATHWAY		125	-0.4792486	-1.6711346	0.0	0.0025032817	0.4	3902	tags=35%, list=21%, signal=44%
GO_STRIATED_MUSCLE_ADAPTATION	GO_STRIATED_MUSCLE_ADAPTATION		41	-0.48619702	-1.670625	0.0	0.002499327	0.4	753	tags=15%, list=4%, signal=15%
GO_DNA_REPLICATION_INDEPENDENT_NUCLEOSOME_ORGANIZATION	GO_DNA_REPLICATION_INDEPENDENT_NUCLEOSOME_ORGANIZATION		23	-0.6110738	-1.6700455	0.0	0.002495385	0.4	4365	tags=48%, list=23%, signal=62%
GO_T_CELL_MIGRATION	GO_T_CELL_MIGRATION		61	-0.4639507	-1.6692715	0.0	0.002491455	0.4	1882	tags=28%, list=10%, signal=31%
GO_G_PROTEIN_COUPLED_PURINERGIC_RECEPTOR_SIGNALING_PATHWAY	GO_G_PROTEIN_COUPLED_PURINERGIC_RECEPTOR_SIGNALING_PATHWAY		22	-0.5724413	-1.6691365	0.0	0.002487538	0.4	742	tags=18%, list=4%, signal=19%
GO_NEGATIVE_REGULATION_OF_MUSCLE_CELL_DIFFERENTIATION	GO_NEGATIVE_REGULATION_OF_MUSCLE_CELL_DIFFERENTIATION		47	-0.5069407	-1.6689981	0.0	0.0024836326	0.4	605	tags=11%, list=3%, signal=11%
GO_COLLATERAL_SPROUTING	GO_COLLATERAL_SPROUTING		22	-0.4408857	-1.6683277	0.0	0.00247974	0.4	2261	tags=14%, list=12%, signal=16%
GO_NEGATIVE_REGULATION_OF_CELL_GROWTH	GO_NEGATIVE_REGULATION_OF_CELL_GROWTH		160	-0.397174	-1.667994	0.0	0.0024758594	0.4	1843	tags=16%, list=10%, signal=17%
GO_DEPHOSPHORYLATION	GO_DEPHOSPHORYLATION		367	-0.35156378	-1.6676906	0.0	0.0024719907	0.4	2222	tags=19%, list=12%, signal=21%
GO_NEGATIVE_REGULATION_OF_B_CELL_PROLIFERATION	GO_NEGATIVE_REGULATION_OF_B_CELL_PROLIFERATION		15	-0.60120004	-1.6673669	0.0	0.0024681343	0.4	2546	tags=53%, list=14%, signal=62%
GO_G_PROTEIN_COUPLED_RECEPTOR_SIGNALING_PATHWAY_COUPLED_TO_CYCLIC_NUCLEOTIDE_SECOND_MESSENGER	GO_G_PROTEIN_COUPLED_RECEPTOR_SIGNALING_PATHWAY_COUPLED_TO_CYCLIC_NUCLEOTIDE_SECOND_MESSENGER		207	-0.31706074	-1.6661422	0.0	0.0027115666	0.4	1435	tags=8%, list=8%, signal=8%
GO_DNA_BINDING_BENDING	GO_DNA_BINDING_BENDING		19	-0.68988276	-1.6651926	0.0	0.0027073498	0.4	1377	tags=26%, list=7%, signal=28%
GO_MRNA_3_UTR_BINDING	GO_MRNA_3_UTR_BINDING		72	-0.46926638	-1.6651157	0.0	0.0027031458	0.4	2248	tags=18%, list=12%, signal=20%
GO_SECRETORY_GRANULE_MEMBRANE	GO_SECRETORY_GRANULE_MEMBRANE		250	-0.4554943	-1.6648463	0.0	0.002698955	0.4	2106	tags=26%, list=11%, signal=29%
GO_CELL_PROLIFERATION_IN_FOREBRAIN	GO_CELL_PROLIFERATION_IN_FOREBRAIN		26	-0.5071308	-1.6642455	0.0	0.002694777	0.4	2101	tags=12%, list=11%, signal=13%
GO_REGULATION_OF_CARBOHYDRATE_BIOSYNTHETIC_PROCESS	GO_REGULATION_OF_CARBOHYDRATE_BIOSYNTHETIC_PROCESS		75	-0.42011368	-1.6633055	0.0	0.0026906119	0.4	2099	tags=20%, list=11%, signal=22%
GO_REGULATION_OF_COLLATERAL_SPROUTING	GO_REGULATION_OF_COLLATERAL_SPROUTING		16	-0.49241284	-1.6627523	0.0	0.0026864598	0.4	381	tags=6%, list=2%, signal=6%
GO_NEGATIVE_REGULATION_OF_SYNAPSE_ORGANIZATION	GO_NEGATIVE_REGULATION_OF_SYNAPSE_ORGANIZATION		23	-0.5309995	-1.6621685	0.0	0.0029185421	0.4	334	tags=13%, list=2%, signal=13%
GO_REGULATION_OF_SUPEROXIDE_ANION_GENERATION	GO_REGULATION_OF_SUPEROXIDE_ANION_GENERATION		21	-0.5211708	-1.6619971	0.0	0.0029140522	0.4	1776	tags=43%, list=10%, signal=47%
GO_INNATE_IMMUNE_RESPONSE_ACTIVATING_CELL_SURFACE_RECEPTOR_SIGNALING_PATHWAY	GO_INNATE_IMMUNE_RESPONSE_ACTIVATING_CELL_SURFACE_RECEPTOR_SIGNALING_PATHWAY		101	-0.5761703	-1.6617824	0.0	0.002909576	0.4	3116	tags=42%, list=17%, signal=50%
GO_CHROMATIN_DISASSEMBLY	GO_CHROMATIN_DISASSEMBLY		17	-0.7350695	-1.6616585	0.0	0.0029051132	0.4	1700	tags=35%, list=9%, signal=39%
GO_BETA_CATENIN_BINDING	GO_BETA_CATENIN_BINDING		69	-0.43575144	-1.6613516	0.0	0.0029006645	0.4	3322	tags=26%, list=18%, signal=32%
GO_POTASSIUM_CHANNEL_COMPLEX	GO_POTASSIUM_CHANNEL_COMPLEX		91	-0.29391614	-1.660611	0.0	0.002896229	0.4	2358	tags=7%, list=13%, signal=8%
GO_P_BODY	GO_P_BODY		62	-0.61368644	-1.6590738	0.0	0.0031341764	0.4	3318	tags=44%, list=18%, signal=53%
GO_SNRNA_BINDING	GO_SNRNA_BINDING		30	-0.54374516	-1.6582772	0.0	0.0031293987	0.4	2609	tags=40%, list=14%, signal=46%
GO_POSITIVE_REGULATION_OF_MITOCHONDRION_ORGANIZATION	GO_POSITIVE_REGULATION_OF_MITOCHONDRION_ORGANIZATION		98	-0.4020823	-1.6579167	0.0	0.0031246354	0.4	3600	tags=33%, list=19%, signal=40%
GO_REGULATION_OF_TRANS_SYNAPTIC_SIGNALING	GO_REGULATION_OF_TRANS_SYNAPTIC_SIGNALING		398	-0.3301277	-1.6559699	0.0	0.0031198869	0.4	1531	tags=8%, list=8%, signal=9%
GO_RESPONSE_TO_INTERLEUKIN_12	GO_RESPONSE_TO_INTERLEUKIN_12		42	-0.51110476	-1.6558737	0.0	0.0031151525	0.4	2211	tags=33%, list=12%, signal=38%
GO_PROTEIN_DNA_COMPLEX	GO_PROTEIN_DNA_COMPLEX		92	-0.37462583	-1.6558486	0.0	0.0031104325	0.4	2971	tags=23%, list=16%, signal=27%
GO_REGULATION_OF_NEUROTRANSMITTER_SECRETION	GO_REGULATION_OF_NEUROTRANSMITTER_SECRETION		94	-0.40432724	-1.6546769	0.0	0.0031057268	0.4	2074	tags=14%, list=11%, signal=15%
GO_EXTRINSIC_COMPONENT_OF_PLASMA_MEMBRANE	GO_EXTRINSIC_COMPONENT_OF_PLASMA_MEMBRANE		144	-0.36845922	-1.6543843	0.0	0.0031010355	0.4	1629	tags=13%, list=9%, signal=14%
GO_DNA_REPAIR_COMPLEX	GO_DNA_REPAIR_COMPLEX		28	-0.5415621	-1.6534642	0.0	0.0030963584	0.4	2953	tags=39%, list=16%, signal=47%
GO_G_PROTEIN_ALPHA_SUBUNIT_BINDING	GO_G_PROTEIN_ALPHA_SUBUNIT_BINDING		21	-0.56808954	-1.6528211	0.0	0.003091695	0.4	2701	tags=38%, list=14%, signal=45%
GO_RIBOSOME_ASSEMBLY	GO_RIBOSOME_ASSEMBLY		44	-0.5724116	-1.6521274	0.0	0.0030870459	0.4	4316	tags=57%, list=23%, signal=74%
GO_POSITIVE_REGULATION_OF_DEFENSE_RESPONSE	GO_POSITIVE_REGULATION_OF_DEFENSE_RESPONSE		422	-0.39404276	-1.651936	0.0	0.0030824107	0.4	2541	tags=26%, list=14%, signal=29%
GO_PALLIUM_DEVELOPMENT	GO_PALLIUM_DEVELOPMENT		142	-0.3396568	-1.6504592	0.0	0.0033157985	0.4	1985	tags=11%, list=11%, signal=13%
GO_INTRACELLULAR_ESTROGEN_RECEPTOR_SIGNALING_PATHWAY	GO_INTRACELLULAR_ESTROGEN_RECEPTOR_SIGNALING_PATHWAY		40	-0.5542141	-1.650075	0.0	0.0033108345	0.4	2129	tags=28%, list=11%, signal=31%
GO_NEGATIVE_REGULATION_OF_DEVELOPMENTAL_GROWTH	GO_NEGATIVE_REGULATION_OF_DEVELOPMENTAL_GROWTH		96	-0.4105452	-1.6487199	0.0	0.0033058857	0.4	832	tags=13%, list=4%, signal=13%
GO_INTRINSIC_COMPONENT_OF_GOLGI_MEMBRANE	GO_INTRINSIC_COMPONENT_OF_GOLGI_MEMBRANE		48	-0.37603247	-1.6479585	0.0	0.0033009516	0.4	4230	tags=35%, list=23%, signal=46%
GO_PLATELET_ACTIVATION	GO_PLATELET_ACTIVATION		141	-0.39484677	-1.6468899	0.0	0.003296032	0.4	3555	tags=35%, list=19%, signal=43%
GO_REGULATION_OF_CYTOPLASMIC_TRANSPORT	GO_REGULATION_OF_CYTOPLASMIC_TRANSPORT		17	-0.51386905	-1.6453255	0.0	0.0032911273	0.4	2011	tags=35%, list=11%, signal=40%
GO_CELLULAR_METABOLIC_COMPOUND_SALVAGE	GO_CELLULAR_METABOLIC_COMPOUND_SALVAGE		27	-0.43878156	-1.6441983	0.0	0.003286237	0.4	1318	tags=22%, list=7%, signal=24%
GO_SNARE_BINDING	GO_SNARE_BINDING		88	-0.3803585	-1.6434035	0.0	0.0032813614	0.4	1837	tags=16%, list=10%, signal=18%
GO_HEART_GROWTH	GO_HEART_GROWTH		78	-0.48172987	-1.6422004	0.0	0.0032765002	0.4	2002	tags=21%, list=11%, signal=23%
GO_SKELETAL_MUSCLE_CONTRACTION	GO_SKELETAL_MUSCLE_CONTRACTION		41	-0.42487964	-1.6406618	0.0	0.0035064928	0.4	2343	tags=17%, list=13%, signal=19%
GO_HIPPOCAMPUS_DEVELOPMENT	GO_HIPPOCAMPUS_DEVELOPMENT		70	-0.49755162	-1.6404533	0.0	0.0035013135	0.4	1272	tags=11%, list=7%, signal=12%
GO_POSITIVE_REGULATION_OF_CARDIAC_MUSCLE_TISSUE_DEVELOPMENT	GO_POSITIVE_REGULATION_OF_CARDIAC_MUSCLE_TISSUE_DEVELOPMENT		40	-0.3978059	-1.6402931	0.0	0.003496149	0.4	1756	tags=13%, list=9%, signal=14%
GO_CELLULAR_POLYSACCHARIDE_CATABOLIC_PROCESS	GO_CELLULAR_POLYSACCHARIDE_CATABOLIC_PROCESS		23	-0.55222106	-1.6398946	0.0	0.0034910003	0.4	2326	tags=39%, list=12%, signal=45%
GO_POSITIVE_REGULATION_OF_INTERLEUKIN_8_PRODUCTION	GO_POSITIVE_REGULATION_OF_INTERLEUKIN_8_PRODUCTION		45	-0.57759976	-1.6398813	0.0	0.0034858661	0.4	1038	tags=24%, list=6%, signal=26%
GO_RNA_PHOSPHODIESTER_BOND_HYDROLYSIS	GO_RNA_PHOSPHODIESTER_BOND_HYDROLYSIS		110	-0.48386186	-1.639239	0.0	0.0034807476	0.4	2188	tags=25%, list=12%, signal=29%
GO_REGULATION_OF_TELOMERE_MAINTENANCE	GO_REGULATION_OF_TELOMERE_MAINTENANCE		64	-0.46162105	-1.6391675	0.0	0.003475644	0.4	4131	tags=39%, list=22%, signal=50%
GO_POSITIVE_REGULATION_OF_PROTEIN_IMPORT	GO_POSITIVE_REGULATION_OF_PROTEIN_IMPORT		32	-0.54957426	-1.6386188	0.0	0.003470555	0.4	1583	tags=25%, list=8%, signal=27%
GO_HETEROCHROMATIN	GO_HETEROCHROMATIN		57	-0.49826628	-1.6367142	0.0	0.0034654813	0.4	3140	tags=23%, list=17%, signal=27%
GO_INTERLEUKIN_8_PRODUCTION	GO_INTERLEUKIN_8_PRODUCTION		68	-0.5234425	-1.636648	0.0	0.003460422	0.4	1038	tags=21%, list=6%, signal=22%
GO_POLYSACCHARIDE_CATABOLIC_PROCESS	GO_POLYSACCHARIDE_CATABOLIC_PROCESS		24	-0.5492913	-1.6366435	0.0	0.0034553779	0.4	2326	tags=38%, list=12%, signal=43%
GO_PROTEIN_DNA_COMPLEX_DISASSEMBLY	GO_PROTEIN_DNA_COMPLEX_DISASSEMBLY		18	-0.74602556	-1.6355621	0.0	0.00377151	0.6	3354	tags=67%, list=18%, signal=81%
GO_MRNA_EXPORT_FROM_NUCLEUS	GO_MRNA_EXPORT_FROM_NUCLEUS		80	-0.48074758	-1.634915	0.0	0.0037660277	0.6	2047	tags=26%, list=11%, signal=29%
GO_DNA_PACKAGING	GO_DNA_PACKAGING		97	-0.4646231	-1.6343194	0.0	0.003760562	0.6	3866	tags=32%, list=21%, signal=40%
GO_GENETIC_IMPRINTING	GO_GENETIC_IMPRINTING		25	-0.46852034	-1.6340119	0.0	0.0037551117	0.6	3696	tags=28%, list=20%, signal=35%
GO_REGULATION_OF_TRANSCRIPTION_BY_RNA_POLYMERASE_III	GO_REGULATION_OF_TRANSCRIPTION_BY_RNA_POLYMERASE_III		18	-0.55018216	-1.6334915	0.0	0.0037496777	0.6	3734	tags=39%, list=20%, signal=49%
GO_CHROMOSOME_SEPARATION	GO_CHROMOSOME_SEPARATION		68	-0.42724413	-1.6327796	0.0	0.0037442588	0.6	3694	tags=37%, list=20%, signal=46%
GO_PROTEIN_DEACETYLASE_ACTIVITY	GO_PROTEIN_DEACETYLASE_ACTIVITY		23	-0.6968085	-1.631805	0.0	0.0039600795	0.6	2910	tags=39%, list=16%, signal=46%
GO_REGULATION_OF_HOMOTYPIC_CELL_CELL_ADHESION	GO_REGULATION_OF_HOMOTYPIC_CELL_CELL_ADHESION		21	-0.5977455	-1.626497	0.0	0.0039543738	0.6	1564	tags=33%, list=8%, signal=36%
GO_ESTABLISHMENT_OF_PROTEIN_LOCALIZATION_TO_ORGANELLE	GO_ESTABLISHMENT_OF_PROTEIN_LOCALIZATION_TO_ORGANELLE		477	-0.4228554	-1.6264921	0.0	0.0039486834	0.6	3206	tags=33%, list=17%, signal=38%
GO_REGULATION_OF_NATURAL_KILLER_CELL_MEDIATED_IMMUNITY	GO_REGULATION_OF_NATURAL_KILLER_CELL_MEDIATED_IMMUNITY		38	-0.48493528	-1.6255546	0.0	0.0039430102	0.6	2787	tags=34%, list=15%, signal=40%
GO_POSITIVE_REGULATION_OF_PEPTIDASE_ACTIVITY	GO_POSITIVE_REGULATION_OF_PEPTIDASE_ACTIVITY		164	-0.4301928	-1.6249607	0.0	0.003937353	0.6	2261	tags=26%, list=12%, signal=30%
GO_REGULATION_OF_SMALL_GTPASE_MEDIATED_SIGNAL_TRANSDUCTION	GO_REGULATION_OF_SMALL_GTPASE_MEDIATED_SIGNAL_TRANSDUCTION		272	-0.37097597	-1.6229715	0.0	0.0042478126	0.6	2300	tags=18%, list=12%, signal=20%
GO_GLUCURONOSYLTRANSFERASE_ACTIVITY	GO_GLUCURONOSYLTRANSFERASE_ACTIVITY		27	-0.5513949	-1.6228322	0.0	0.0042417357	0.6	1253	tags=7%, list=7%, signal=8%
GO_GLUCOSE_CATABOLIC_PROCESS	GO_GLUCOSE_CATABOLIC_PROCESS		33	-0.47828937	-1.6226373	0.0	0.004235676	0.6	1819	tags=27%, list=10%, signal=30%
GO_SYNAPTIC_VESICLE_MEMBRANE	GO_SYNAPTIC_VESICLE_MEMBRANE		97	-0.30404538	-1.6225241	0.0	0.0042296336	0.6	1592	tags=7%, list=9%, signal=8%
GO_REGULATION_OF_SYNAPTIC_VESICLE_RECYCLING	GO_REGULATION_OF_SYNAPTIC_VESICLE_RECYCLING		24	-0.50157684	-1.6214093	0.0	0.0042236084	0.6	2507	tags=29%, list=13%, signal=34%
GO_PHOSPHOLIPID_BIOSYNTHETIC_PROCESS	GO_PHOSPHOLIPID_BIOSYNTHETIC_PROCESS		209	-0.41328424	-1.6207514	0.0	0.0042176004	0.6	3063	tags=24%, list=16%, signal=28%
GO_HYDROLASE_ACTIVITY_ACTING_ON_CARBON_NITROGEN_BUT_NOT_PEPTIDE_BONDS	GO_HYDROLASE_ACTIVITY_ACTING_ON_CARBON_NITROGEN_BUT_NOT_PEPTIDE_BONDS		104	-0.4108475	-1.6202862	0.0	0.0042116093	0.6	2965	tags=26%, list=16%, signal=31%
GO_POLYSACCHARIDE_BIOSYNTHETIC_PROCESS	GO_POLYSACCHARIDE_BIOSYNTHETIC_PROCESS		63	-0.44539598	-1.6200998	0.0	0.0042056357	0.6	3281	tags=22%, list=18%, signal=27%
GO_TRANSLATION_REPRESSOR_ACTIVITY	GO_TRANSLATION_REPRESSOR_ACTIVITY		21	-0.37424392	-1.6195729	0.0	0.004199679	0.6	3208	tags=19%, list=17%, signal=23%
GO_FIBROBLAST_GROWTH_FACTOR_RECEPTOR_SIGNALING_PATHWAY	GO_FIBROBLAST_GROWTH_FACTOR_RECEPTOR_SIGNALING_PATHWAY		92	-0.3164478	-1.6193866	0.0	0.0041937386	0.6	3124	tags=22%, list=17%, signal=26%
GO_REGULATION_OF_CARDIAC_MUSCLE_TISSUE_DEVELOPMENT	GO_REGULATION_OF_CARDIAC_MUSCLE_TISSUE_DEVELOPMENT		74	-0.41794297	-1.6190048	0.0	0.0041878154	0.6	2002	tags=15%, list=11%, signal=17%
GO_LONG_TERM_SYNAPTIC_DEPRESSION	GO_LONG_TERM_SYNAPTIC_DEPRESSION		30	-0.5499492	-1.6188855	0.0	0.0041819084	0.6	1311	tags=10%, list=7%, signal=11%
GO_NEGATIVE_REGULATION_OF_TOR_SIGNALING	GO_NEGATIVE_REGULATION_OF_TOR_SIGNALING		30	-0.40719992	-1.6171485	0.0	0.0041760188	0.6	3491	tags=33%, list=19%, signal=41%
GO_UBIQUITIN_LIKE_PROTEIN_LIGASE_ACTIVITY	GO_UBIQUITIN_LIKE_PROTEIN_LIGASE_ACTIVITY		173	-0.39544865	-1.6126007	0.0	0.004170145	0.6	2776	tags=19%, list=15%, signal=22%
GO_PHOSPHATIDYLINOSITOL_3_4_5_TRISPHOSPHATE_BINDING	GO_PHOSPHATIDYLINOSITOL_3_4_5_TRISPHOSPHATE_BINDING		28	-0.493869	-1.6116323	0.0	0.0041642883	0.6	2064	tags=25%, list=11%, signal=28%
GO_NEUROPEPTIDE_SIGNALING_PATHWAY	GO_NEUROPEPTIDE_SIGNALING_PATHWAY		85	-0.30092627	-1.6111997	0.0	0.004158448	0.6	2256	tags=8%, list=12%, signal=9%
GO_PROTEIN_PALMITOYLATION	GO_PROTEIN_PALMITOYLATION		26	-0.3926347	-1.611042	0.0	0.0041526235	0.6	2409	tags=23%, list=13%, signal=26%
GO_REGULATION_OF_CAMP_DEPENDENT_PROTEIN_KINASE_ACTIVITY	GO_REGULATION_OF_CAMP_DEPENDENT_PROTEIN_KINASE_ACTIVITY		16	-0.46568248	-1.6092122	0.0	0.0041468157	0.6	2802	tags=31%, list=15%, signal=37%
GO_SPLICEOSOMAL_SNRNP_ASSEMBLY	GO_SPLICEOSOMAL_SNRNP_ASSEMBLY		32	-0.586178	-1.608454	0.0	0.004141024	0.6	4503	tags=59%, list=24%, signal=78%
GO_PIGMENT_CELL_DIFFERENTIATION	GO_PIGMENT_CELL_DIFFERENTIATION		31	-0.46170288	-1.6076666	0.0	0.0041352487	0.6	326	tags=13%, list=2%, signal=13%
GO_MAGNESIUM_ION_BINDING	GO_MAGNESIUM_ION_BINDING		166	-0.37856328	-1.6054435	0.0	0.0050631636	0.8	2222	tags=20%, list=12%, signal=23%
GO_NEGATIVE_REGULATION_OF_OSTEOBLAST_DIFFERENTIATION	GO_NEGATIVE_REGULATION_OF_OSTEOBLAST_DIFFERENTIATION		37	-0.4179762	-1.605409	0.0	0.0050561214	0.8	1092	tags=14%, list=6%, signal=14%
GO_REGULATION_OF_MAST_CELL_ACTIVATION	GO_REGULATION_OF_MAST_CELL_ACTIVATION		36	-0.5139013	-1.6026622	0.0	0.005049099	0.8	2312	tags=25%, list=12%, signal=28%
GO_HEPARAN_SULFATE_PROTEOGLYCAN_METABOLIC_PROCESS	GO_HEPARAN_SULFATE_PROTEOGLYCAN_METABOLIC_PROCESS		29	-0.51171017	-1.5977852	0.0	0.0053113373	0.8	1090	tags=14%, list=6%, signal=15%
GO_NATURAL_KILLER_CELL_MEDIATED_IMMUNITY	GO_NATURAL_KILLER_CELL_MEDIATED_IMMUNITY		54	-0.52042645	-1.5953058	0.0	0.005829452	0.8	2473	tags=37%, list=13%, signal=43%
GO_NUCLEAR_PERIPHERY	GO_NUCLEAR_PERIPHERY		110	-0.43699124	-1.5928271	0.0	0.006040963	0.8	3168	tags=35%, list=17%, signal=41%
GO_POSITIVE_REGULATION_OF_PROTEIN_POLYMERIZATION	GO_POSITIVE_REGULATION_OF_PROTEIN_POLYMERIZATION		103	-0.44149736	-1.5928123	0.0	0.006032619	0.8	1629	tags=20%, list=9%, signal=22%
GO_POSITIVE_REGULATION_OF_MICROTUBULE_POLYMERIZATION_OR_DEPOLYMERIZATION	GO_POSITIVE_REGULATION_OF_MICROTUBULE_POLYMERIZATION_OR_DEPOLYMERIZATION		30	-0.54265463	-1.591971	0.0	0.0060242983	0.8	1206	tags=20%, list=6%, signal=21%
GO_DETECTION_OF_LIGHT_STIMULUS	GO_DETECTION_OF_LIGHT_STIMULUS		67	-0.33887544	-1.5917649	0.0	0.006016	0.8	1610	tags=6%, list=9%, signal=7%
GO_POSITIVE_REGULATION_OF_CELL_CYCLE_PROCESS	GO_POSITIVE_REGULATION_OF_CELL_CYCLE_PROCESS		229	-0.39167643	-1.5909661	0.0	0.006226091	0.8	2261	tags=17%, list=12%, signal=19%
GO_ANTIMICROBIAL_HUMORAL_RESPONSE	GO_ANTIMICROBIAL_HUMORAL_RESPONSE		93	-0.45527732	-1.5901091	0.0	0.0064841905	0.8	1784	tags=16%, list=10%, signal=18%
GO_ANKYRIN_BINDING	GO_ANKYRIN_BINDING		18	-0.54300165	-1.5891919	0.0	0.006475296	0.8	131	tags=6%, list=1%, signal=6%
GO_REGULATION_OF_ORGAN_GROWTH	GO_REGULATION_OF_ORGAN_GROWTH		85	-0.43891805	-1.5885413	0.0	0.006466426	0.8	2002	tags=19%, list=11%, signal=21%
GO_REGULATION_OF_UBIQUITIN_PROTEIN_LIGASE_ACTIVITY	GO_REGULATION_OF_UBIQUITIN_PROTEIN_LIGASE_ACTIVITY		20	-0.51567316	-1.5883862	0.0	0.0064575793	0.8	1835	tags=20%, list=10%, signal=22%
GO_RAC_PROTEIN_SIGNAL_TRANSDUCTION	GO_RAC_PROTEIN_SIGNAL_TRANSDUCTION		27	-0.6002373	-1.5880928	0.0	0.006750176	0.8	2954	tags=30%, list=16%, signal=35%
GO_U2_TYPE_CATALYTIC_STEP_2_SPLICEOSOME	GO_U2_TYPE_CATALYTIC_STEP_2_SPLICEOSOME		26	-0.63559526	-1.5879228	0.0	0.006740967	0.8	4432	tags=85%, list=24%, signal=111%
GO_NEGATIVE_REGULATION_OF_CELLULAR_RESPONSE_TO_GROWTH_FACTOR_STIMULUS	GO_NEGATIVE_REGULATION_OF_CELLULAR_RESPONSE_TO_GROWTH_FACTOR_STIMULUS		125	-0.3522832	-1.5874144	0.0	0.006731783	0.8	2118	tags=13%, list=11%, signal=14%
GO_IMMUNE_RESPONSE_REGULATING_CELL_SURFACE_RECEPTOR_SIGNALING_PATHWAY	GO_IMMUNE_RESPONSE_REGULATING_CELL_SURFACE_RECEPTOR_SIGNALING_PATHWAY		338	-0.4444828	-1.58721	0.0	0.006722624	0.8	3242	tags=36%, list=17%, signal=43%
GO_POSITIVE_REGULATION_OF_CELL_SUBSTRATE_JUNCTION_ORGANIZATION	GO_POSITIVE_REGULATION_OF_CELL_SUBSTRATE_JUNCTION_ORGANIZATION		24	-0.41149932	-1.586926	0.0	0.00671349	0.8	515	tags=13%, list=3%, signal=13%
GO_SARCOPLASMIC_RETICULUM_MEMBRANE	GO_SARCOPLASMIC_RETICULUM_MEMBRANE		36	-0.29297182	-1.5868772	0.0	0.006704381	0.8	3501	tags=19%, list=19%, signal=24%
GO_CHROMATIN_ASSEMBLY	GO_CHROMATIN_ASSEMBLY		66	-0.47827697	-1.5859592	0.0	0.006695296	0.8	3866	tags=35%, list=21%, signal=44%
GO_PEPTIDYL_LYSINE_MODIFICATION	GO_PEPTIDYL_LYSINE_MODIFICATION		286	-0.38205653	-1.5842544	0.0	0.0069010565	0.8	3168	tags=28%, list=17%, signal=33%
GO_NEGATIVE_REGULATION_OF_LYASE_ACTIVITY	GO_NEGATIVE_REGULATION_OF_LYASE_ACTIVITY		27	-0.4218607	-1.5841303	0.0	0.0068917302	0.8	2566	tags=11%, list=14%, signal=13%
GO_REGULATION_OF_MUSCLE_CELL_DIFFERENTIATION	GO_REGULATION_OF_MUSCLE_CELL_DIFFERENTIATION		131	-0.4005697	-1.5836397	0.0	0.00688243	0.8	2002	tags=15%, list=11%, signal=17%
GO_RESPONSE_TO_ANGIOTENSIN	GO_RESPONSE_TO_ANGIOTENSIN		26	-0.4476878	-1.583315	0.0	0.0068731545	0.8	2432	tags=19%, list=13%, signal=22%
GO_REGULATION_OF_POSTSYNAPTIC_MEMBRANE_POTENTIAL	GO_REGULATION_OF_POSTSYNAPTIC_MEMBRANE_POTENTIAL		132	-0.34241664	-1.5832182	0.0	0.0068639037	0.8	1435	tags=7%, list=8%, signal=7%
GO_CHEMOREPELLENT_ACTIVITY	GO_CHEMOREPELLENT_ACTIVITY		24	-0.5091386	-1.5829266	0.0	0.0068546785	0.8	381	tags=8%, list=2%, signal=8%
GO_LIPOPROTEIN_BIOSYNTHETIC_PROCESS	GO_LIPOPROTEIN_BIOSYNTHETIC_PROCESS		75	-0.35310572	-1.5809116	0.0	0.007058567	0.8	3398	tags=32%, list=18%, signal=39%
GO_APOPTOTIC_PROCESS_INVOLVED_IN_DEVELOPMENT	GO_APOPTOTIC_PROCESS_INVOLVED_IN_DEVELOPMENT		34	-0.3575085	-1.5803335	0.0	0.0072619086	0.8	3819	tags=24%, list=20%, signal=30%
GO_POSITIVE_REGULATION_OF_KINASE_ACTIVITY	GO_POSITIVE_REGULATION_OF_KINASE_ACTIVITY		492	-0.33207768	-1.5800674	0.0	0.007252187	0.8	3508	tags=25%, list=19%, signal=29%
GO_REGULATION_OF_HISTONE_MODIFICATION	GO_REGULATION_OF_HISTONE_MODIFICATION		111	-0.38779634	-1.5799172	0.0	0.007242492	0.8	3938	tags=40%, list=21%, signal=50%
GO_MYELOID_CELL_APOPTOTIC_PROCESS	GO_MYELOID_CELL_APOPTOTIC_PROCESS		29	-0.4783105	-1.579581	0.0	0.0072328225	0.8	818	tags=17%, list=4%, signal=18%
GO_POSITIVE_REGULATION_OF_LEUKOCYTE_APOPTOTIC_PROCESS	GO_POSITIVE_REGULATION_OF_LEUKOCYTE_APOPTOTIC_PROCESS		22	-0.57305837	-1.5794907	0.0	0.007223178	0.8	1793	tags=27%, list=10%, signal=30%
GO_HOMOTYPIC_CELL_CELL_ADHESION	GO_HOMOTYPIC_CELL_CELL_ADHESION		71	-0.56314856	-1.5793667	0.0	0.0072135604	0.8	1958	tags=28%, list=11%, signal=31%
GO_DNA_BINDING_TRANSCRIPTION_ACTIVATOR_ACTIVITY	GO_DNA_BINDING_TRANSCRIPTION_ACTIVATOR_ACTIVITY		384	-0.31403002	-1.5787182	0.0	0.007415074	0.8	2591	tags=12%, list=14%, signal=14%
GO_PHYSIOLOGICAL_CARDIAC_MUSCLE_HYPERTROPHY	GO_PHYSIOLOGICAL_CARDIAC_MUSCLE_HYPERTROPHY		25	-0.60931164	-1.5785751	0.0	0.0074052266	0.8	2002	tags=28%, list=11%, signal=31%
GO_NADP_METABOLIC_PROCESS	GO_NADP_METABOLIC_PROCESS		27	-0.6749601	-1.5779654	0.0	0.0073954053	0.8	2576	tags=44%, list=14%, signal=52%
GO_MULTI_ORGANISM_BEHAVIOR	GO_MULTI_ORGANISM_BEHAVIOR		61	-0.38893524	-1.5776869	0.0	0.00738561	0.8	229	tags=5%, list=1%, signal=5%
GO_POSITIVE_REGULATION_OF_PHOSPHATASE_ACTIVITY	GO_POSITIVE_REGULATION_OF_PHOSPHATASE_ACTIVITY		31	-0.47109336	-1.5763246	0.0	0.0075858305	0.8	1913	tags=26%, list=10%, signal=29%
GO_VESICLE_MEDIATED_TRANSPORT_IN_SYNAPSE	GO_VESICLE_MEDIATED_TRANSPORT_IN_SYNAPSE		194	-0.32344893	-1.5759907	0.0	0.007785521	0.8	2085	tags=12%, list=11%, signal=13%
GO_REGULATION_OF_CATION_CHANNEL_ACTIVITY	GO_REGULATION_OF_CATION_CHANNEL_ACTIVITY		155	-0.317455	-1.5757438	0.0	0.008017936	1.0	2261	tags=12%, list=12%, signal=13%
GO_TYROSINE_PHOSPHORYLATION_OF_STAT_PROTEIN	GO_TYROSINE_PHOSPHORYLATION_OF_STAT_PROTEIN		74	-0.45436645	-1.575506	0.0	0.0082631335	1.0	1127	tags=16%, list=6%, signal=17%
GO_HISTONE_DEACETYLATION	GO_HISTONE_DEACETYLATION		62	-0.49881995	-1.5748726	0.0	0.008252261	1.0	3866	tags=39%, list=21%, signal=49%
GO_REGULATION_OF_PROTEIN_TARGETING_TO_MITOCHONDRION	GO_REGULATION_OF_PROTEIN_TARGETING_TO_MITOCHONDRION		37	-0.5304761	-1.5745506	0.0	0.008241418	1.0	3346	tags=38%, list=18%, signal=46%
GO_KILLING_OF_CELLS_OF_OTHER_ORGANISM	GO_KILLING_OF_CELLS_OF_OTHER_ORGANISM		53	-0.5890701	-1.574357	0.0	0.008230601	1.0	3043	tags=34%, list=16%, signal=40%
GO_REGULATION_OF_MICROTUBULE_POLYMERIZATION_OR_DEPOLYMERIZATION	GO_REGULATION_OF_MICROTUBULE_POLYMERIZATION_OR_DEPOLYMERIZATION		61	-0.42792162	-1.5740297	0.0	0.008219815	1.0	2242	tags=21%, list=12%, signal=24%
GO_REGULATION_OF_METAL_ION_TRANSPORT	GO_REGULATION_OF_METAL_ION_TRANSPORT		331	-0.34282264	-1.5735158	0.0	0.008209055	1.0	1973	tags=14%, list=11%, signal=15%
GO_PALMITOYLTRANSFERASE_ACTIVITY	GO_PALMITOYLTRANSFERASE_ACTIVITY		35	-0.4719521	-1.5722759	0.0	0.008198325	1.0	2409	tags=23%, list=13%, signal=26%
GO_INTRASPECIES_INTERACTION_BETWEEN_ORGANISMS	GO_INTRASPECIES_INTERACTION_BETWEEN_ORGANISMS		48	-0.48192	-1.5721036	0.0	0.008187622	1.0	229	tags=6%, list=1%, signal=6%
GO_GLYCEROLIPID_BIOSYNTHETIC_PROCESS	GO_GLYCEROLIPID_BIOSYNTHETIC_PROCESS		201	-0.3578841	-1.5701693	0.0	0.008176947	1.0	3063	tags=24%, list=16%, signal=28%
GO_PEPTIDE_BIOSYNTHETIC_PROCESS	GO_PEPTIDE_BIOSYNTHETIC_PROCESS		496	-0.44019645	-1.5688783	0.0	0.0081663	1.0	2779	tags=31%, list=15%, signal=35%
GO_DNA_METHYLATION_OR_DEMETHYLATION	GO_DNA_METHYLATION_OR_DEMETHYLATION		73	-0.3411219	-1.5683938	0.0	0.008155681	1.0	3819	tags=26%, list=20%, signal=33%
GO_CHROMATIN_REMODELING_AT_CENTROMERE	GO_CHROMATIN_REMODELING_AT_CENTROMERE		15	-0.69354725	-1.5677952	0.0	0.008145089	1.0	4145	tags=40%, list=22%, signal=51%
GO_DEFENSE_RESPONSE_TO_FUNGUS	GO_DEFENSE_RESPONSE_TO_FUNGUS		32	-0.6934405	-1.5676242	0.0	0.008134524	1.0	1784	tags=31%, list=10%, signal=34%
GO_REGULATION_OF_MAST_CELL_ACTIVATION_INVOLVED_IN_IMMUNE_RESPONSE	GO_REGULATION_OF_MAST_CELL_ACTIVATION_INVOLVED_IN_IMMUNE_RESPONSE		28	-0.5241656	-1.5672386	0.0	0.008329625	1.0	2312	tags=29%, list=12%, signal=33%
GO_PROTEIN_ACETYLATION	GO_PROTEIN_ACETYLATION		142	-0.46010163	-1.5637898	0.0	0.00831885	1.0	3035	tags=31%, list=16%, signal=37%
GO_PROTEIN_ACYLATION	GO_PROTEIN_ACYLATION		177	-0.43051562	-1.5630519	0.0	0.008308101	1.0	3035	tags=28%, list=16%, signal=33%
GO_ENTRAINMENT_OF_CIRCADIAN_CLOCK_BY_PHOTOPERIOD	GO_ENTRAINMENT_OF_CIRCADIAN_CLOCK_BY_PHOTOPERIOD		17	-0.5372013	-1.5622234	0.0	0.008297382	1.0	2736	tags=35%, list=15%, signal=41%
GO_PROTEIN_POLYMERIZATION	GO_PROTEIN_POLYMERIZATION		211	-0.41186973	-1.5617797	0.0	0.0082866885	1.0	2353	tags=21%, list=13%, signal=24%
GO_LAMELLIPODIUM_ASSEMBLY	GO_LAMELLIPODIUM_ASSEMBLY		45	-0.46025208	-1.5614048	0.0	0.008276024	1.0	1727	tags=18%, list=9%, signal=20%
GO_CELLULAR_DEFENSE_RESPONSE	GO_CELLULAR_DEFENSE_RESPONSE		50	-0.53793776	-1.5612775	0.0	0.008265386	1.0	2759	tags=30%, list=15%, signal=35%
GO_POSITIVE_REGULATION_OF_NEURAL_PRECURSOR_CELL_PROLIFERATION	GO_POSITIVE_REGULATION_OF_NEURAL_PRECURSOR_CELL_PROLIFERATION		45	-0.34706727	-1.5603868	0.0	0.008254776	1.0	2257	tags=11%, list=12%, signal=13%
GO_ANTIGEN_PROCESSING_AND_PRESENTATION_OF_ENDOGENOUS_ANTIGEN	GO_ANTIGEN_PROCESSING_AND_PRESENTATION_OF_ENDOGENOUS_ANTIGEN		21	-0.48720977	-1.5597073	0.0	0.008244193	1.0	3623	tags=33%, list=19%, signal=41%
GO_SENSORY_PERCEPTION_OF_TEMPERATURE_STIMULUS	GO_SENSORY_PERCEPTION_OF_TEMPERATURE_STIMULUS		19	-0.5756863	-1.5593553	0.0	0.008233637	1.0	2787	tags=26%, list=15%, signal=31%
GO_REGULATION_OF_CARDIAC_MUSCLE_CELL_MEMBRANE_REPOLARIZATION	GO_REGULATION_OF_CARDIAC_MUSCLE_CELL_MEMBRANE_REPOLARIZATION		23	-0.3564833	-1.5590565	0.0	0.008223108	1.0	4053	tags=22%, list=22%, signal=28%
GO_POSTREPLICATION_REPAIR	GO_POSTREPLICATION_REPAIR		46	-0.42689896	-1.5586216	0.0	0.0082126055	1.0	3037	tags=26%, list=16%, signal=31%
GO_SPLICEOSOMAL_TRI_SNRNP_COMPLEX	GO_SPLICEOSOMAL_TRI_SNRNP_COMPLEX		28	-0.6782069	-1.5583565	0.0	0.008436769	1.0	3834	tags=71%, list=21%, signal=90%
GO_POSITIVE_REGULATION_OF_MUSCLE_CELL_APOPTOTIC_PROCESS	GO_POSITIVE_REGULATION_OF_MUSCLE_CELL_APOPTOTIC_PROCESS		24	-0.5235132	-1.5582439	0.0	0.008426022	1.0	1745	tags=25%, list=9%, signal=28%
GO_MEMBRANE_COAT	GO_MEMBRANE_COAT		77	-0.4362544	-1.5581833	0.0	0.008415301	1.0	2807	tags=30%, list=15%, signal=35%
GO_LENS_FIBER_CELL_DIFFERENTIATION	GO_LENS_FIBER_CELL_DIFFERENTIATION		26	-0.46476883	-1.5581115	0.0	0.008404609	1.0	1800	tags=15%, list=10%, signal=17%
GO_POSITIVE_REGULATION_OF_INTRACELLULAR_PROTEIN_TRANSPORT	GO_POSITIVE_REGULATION_OF_INTRACELLULAR_PROTEIN_TRANSPORT		119	-0.43391082	-1.557843	0.0	0.008393942	1.0	2863	tags=25%, list=15%, signal=30%
GO_PRESYNAPTIC_MEMBRANE	GO_PRESYNAPTIC_MEMBRANE		142	-0.30474013	-1.5571332	0.0	0.008383305	1.0	1532	tags=6%, list=8%, signal=7%
GO_GLYCOLYTIC_PROCESS_THROUGH_FRUCTOSE_6_PHOSPHATE	GO_GLYCOLYTIC_PROCESS_THROUGH_FRUCTOSE_6_PHOSPHATE		27	-0.5266269	-1.5570725	0.0	0.008372692	1.0	1819	tags=33%, list=10%, signal=37%
GO_CARTILAGE_MORPHOGENESIS	GO_CARTILAGE_MORPHOGENESIS		27	-0.4409977	-1.5566474	0.0	0.008362108	1.0	207	tags=4%, list=1%, signal=4%
GO_NUCLEOTIDE_EXCISION_REPAIR_DNA_GAP_FILLING	GO_NUCLEOTIDE_EXCISION_REPAIR_DNA_GAP_FILLING		22	-0.53943926	-1.5543135	0.0	0.008752438	1.0	3037	tags=36%, list=16%, signal=43%
GO_ISOPRENOID_BINDING	GO_ISOPRENOID_BINDING		35	-0.42386693	-1.5520608	0.0	0.008741401	1.0	2110	tags=14%, list=11%, signal=16%
GO_LYSOSOME_LOCALIZATION	GO_LYSOSOME_LOCALIZATION		61	-0.5228732	-1.5519619	0.0	0.008730392	1.0	2312	tags=33%, list=12%, signal=37%
GO_REGULATION_OF_ION_TRANSMEMBRANE_TRANSPORT	GO_REGULATION_OF_ION_TRANSMEMBRANE_TRANSPORT		417	-0.32913458	-1.5510153	0.0	0.009194983	1.0	2432	tags=12%, list=13%, signal=13%
GO_MUSCLE_ADAPTATION	GO_MUSCLE_ADAPTATION		98	-0.4364836	-1.5496694	0.0	0.009382867	1.0	2303	tags=22%, list=12%, signal=25%
GO_TRANSCRIPTIONAL_REPRESSOR_COMPLEX	GO_TRANSCRIPTIONAL_REPRESSOR_COMPLEX		75	-0.3966417	-1.5496098	0.0	0.009371095	1.0	3322	tags=28%, list=18%, signal=34%
GO_TRANSCRIPTION_COUPLED_NUCLEOTIDE_EXCISION_REPAIR	GO_TRANSCRIPTION_COUPLED_NUCLEOTIDE_EXCISION_REPAIR		68	-0.51741475	-1.5474116	0.0	0.009359351	1.0	3701	tags=46%, list=20%, signal=57%
GO_REACTIVE_OXYGEN_SPECIES_METABOLIC_PROCESS	GO_REACTIVE_OXYGEN_SPECIES_METABOLIC_PROCESS		233	-0.39462176	-1.547068	0.0	0.009347638	1.0	2305	tags=26%, list=12%, signal=29%
GO_PITUITARY_GLAND_DEVELOPMENT	GO_PITUITARY_GLAND_DEVELOPMENT		39	-0.40522474	-1.5470141	0.0	0.009335953	1.0	775	tags=5%, list=4%, signal=5%
GO_VESICLE_COAT	GO_VESICLE_COAT		45	-0.46800056	-1.5466694	0.0	0.009324297	1.0	3399	tags=33%, list=18%, signal=41%
GO_RIBONUCLEOPROTEIN_COMPLEX_BIOGENESIS	GO_RIBONUCLEOPROTEIN_COMPLEX_BIOGENESIS		278	-0.37471154	-1.5465785	0.0	0.009752665	1.0	3765	tags=36%, list=20%, signal=45%
GO_CARBOHYDRATE_HOMEOSTASIS	GO_CARBOHYDRATE_HOMEOSTASIS		190	-0.35405922	-1.5454403	0.0	0.009740519	1.0	3335	tags=24%, list=18%, signal=29%
GO_REGULATION_OF_PROTEIN_POLYMERIZATION	GO_REGULATION_OF_PROTEIN_POLYMERIZATION		165	-0.4278455	-1.5447404	0.0	0.009728405	1.0	2353	tags=22%, list=13%, signal=25%
GO_PHOSPHATIDYLINOSITOL_BINDING	GO_PHOSPHATIDYLINOSITOL_BINDING		187	-0.37685648	-1.5433139	0.0	0.00971632	1.0	3305	tags=26%, list=18%, signal=32%
GO_TRANSCRIPTION_FACTOR_COMPLEX	GO_TRANSCRIPTION_FACTOR_COMPLEX		319	-0.34448522	-1.5429083	0.0	0.009704265	1.0	3053	tags=18%, list=16%, signal=21%
GO_INTERFERON_GAMMA_BIOSYNTHETIC_PROCESS	GO_INTERFERON_GAMMA_BIOSYNTHETIC_PROCESS		17	-0.50158596	-1.5423039	0.0	0.00969224	1.0	1372	tags=18%, list=7%, signal=19%
GO_RESPONSE_TO_ETHANOL	GO_RESPONSE_TO_ETHANOL		121	-0.39667752	-1.5422102	0.0	0.009680244	1.0	3423	tags=27%, list=18%, signal=33%
GO_REGULATION_OF_OSSIFICATION	GO_REGULATION_OF_OSSIFICATION		169	-0.36165923	-1.5418065	0.0	0.0096682785	1.0	1253	tags=11%, list=7%, signal=11%
GO_ADRENERGIC_RECEPTOR_BINDING	GO_ADRENERGIC_RECEPTOR_BINDING		17	-0.46673417	-1.5415841	0.0	0.009883449	1.0	3555	tags=29%, list=19%, signal=36%
GO_EMBRYONIC_DIGESTIVE_TRACT_MORPHOGENESIS	GO_EMBRYONIC_DIGESTIVE_TRACT_MORPHOGENESIS		16	-0.42159417	-1.5395933	0.0	0.010262759	1.0	1934	tags=13%, list=10%, signal=14%
GO_POSITIVE_REGULATION_OF_PHOSPHOPROTEIN_PHOSPHATASE_ACTIVITY	GO_POSITIVE_REGULATION_OF_PHOSPHOPROTEIN_PHOSPHATASE_ACTIVITY		19	-0.4440708	-1.5393457	0.0	0.01025012	1.0	3508	tags=58%, list=19%, signal=71%
GO_RESPONSE_TO_AMPHETAMINE	GO_RESPONSE_TO_AMPHETAMINE		32	-0.37379193	-1.5388982	0.0	0.010237512	1.0	3196	tags=16%, list=17%, signal=19%
GO_SITE_OF_DOUBLE_STRAND_BREAK	GO_SITE_OF_DOUBLE_STRAND_BREAK		42	-0.43327114	-1.537561	0.0	0.010419962	1.0	1590	tags=19%, list=9%, signal=21%
GO_NEURON_TO_NEURON_SYNAPSE	GO_NEURON_TO_NEURON_SYNAPSE		310	-0.32646444	-1.5373064	0.0	0.010601964	1.0	1860	tags=10%, list=10%, signal=11%
GO_CARDIAC_MUSCLE_CELL_DIFFERENTIATION	GO_CARDIAC_MUSCLE_CELL_DIFFERENTIATION		98	-0.4021231	-1.5368278	0.0	0.010588971	1.0	2002	tags=12%, list=11%, signal=14%
GO_SYNTAXIN_BINDING	GO_SYNTAXIN_BINDING		64	-0.38249436	-1.5364103	0.0	0.01057601	1.0	1837	tags=17%, list=10%, signal=19%
GO_POSITIVE_REGULATION_OF_CELL_MATRIX_ADHESION	GO_POSITIVE_REGULATION_OF_CELL_MATRIX_ADHESION		47	-0.46900952	-1.5360082	0.0	0.010800396	1.0	2276	tags=21%, list=12%, signal=24%
GO_DETECTION_OF_EXTERNAL_BIOTIC_STIMULUS	GO_DETECTION_OF_EXTERNAL_BIOTIC_STIMULUS		15	-0.63408023	-1.5356157	0.0	0.010981045	1.0	991	tags=20%, list=5%, signal=21%
GO_PHOSPHORIC_ESTER_HYDROLASE_ACTIVITY	GO_PHOSPHORIC_ESTER_HYDROLASE_ACTIVITY		299	-0.3650594	-1.534862	0.0	0.010967653	1.0	2197	tags=16%, list=12%, signal=18%
GO_POSITIVE_REGULATION_OF_PROTEIN_LOCALIZATION_TO_NUCLEUS	GO_POSITIVE_REGULATION_OF_PROTEIN_LOCALIZATION_TO_NUCLEUS		64	-0.48106986	-1.5340636	0.0	0.011147658	1.0	1833	tags=17%, list=10%, signal=19%
GO_HISTONE_BINDING	GO_HISTONE_BINDING		148	-0.45981964	-1.5324379	0.0	0.011370257	1.0	2885	tags=28%, list=15%, signal=33%
GO_GLOMERULAR_MESANGIUM_DEVELOPMENT	GO_GLOMERULAR_MESANGIUM_DEVELOPMENT		15	-0.5161544	-1.5308886	0.0	0.012201621	1.0	3741	tags=33%, list=20%, signal=42%
GO_PHOSPHOPROTEIN_BINDING	GO_PHOSPHOPROTEIN_BINDING		74	-0.45481166	-1.530523	0.0	0.012186812	1.0	3568	tags=31%, list=19%, signal=38%
GO_MEMBRANE_FUSION	GO_MEMBRANE_FUSION		116	-0.349479	-1.5299418	0.0	0.012364467	1.0	2935	tags=21%, list=16%, signal=24%
GO_TELOMERIC_DNA_BINDING	GO_TELOMERIC_DNA_BINDING		26	-0.4502831	-1.5288844	0.0	0.012349497	1.0	3160	tags=35%, list=17%, signal=42%
GO_CELLULAR_NITROGEN_COMPOUND_CATABOLIC_PROCESS	GO_CELLULAR_NITROGEN_COMPOUND_CATABOLIC_PROCESS		474	-0.46422467	-1.5283519	0.0	0.012334564	1.0	3136	tags=32%, list=17%, signal=37%
GO_NEGATIVE_REGULATION_OF_CHROMATIN_ORGANIZATION	GO_NEGATIVE_REGULATION_OF_CHROMATIN_ORGANIZATION		37	-0.44714049	-1.5273279	0.0	0.012511399	1.0	3819	tags=35%, list=20%, signal=44%
GO_REGULATION_OF_PROTEIN_LOCALIZATION_TO_NUCLEUS	GO_REGULATION_OF_PROTEIN_LOCALIZATION_TO_NUCLEUS		100	-0.4209028	-1.5269153	0.0	0.012496306	1.0	2856	tags=22%, list=15%, signal=26%
GO_BITTER_TASTE_RECEPTOR_ACTIVITY	GO_BITTER_TASTE_RECEPTOR_ACTIVITY		19	-0.33370945	-1.5266596	0.0	0.01248125	1.0	12421	tags=100%, list=67%, signal=300%
GO_PLATELET_AGGREGATION	GO_PLATELET_AGGREGATION		53	-0.5733536	-1.5263981	0.0	0.01246623	1.0	1958	tags=32%, list=11%, signal=36%
GO_POSITIVE_REGULATION_OF_TRANSLATION	GO_POSITIVE_REGULATION_OF_TRANSLATION		96	-0.3933791	-1.5261472	0.0	0.012642053	1.0	2712	tags=28%, list=15%, signal=33%
GO_VESICLE_LUMEN	GO_VESICLE_LUMEN		294	-0.4716174	-1.5259936	0.0	0.012626876	1.0	2979	tags=33%, list=16%, signal=39%
GO_PEPTIDYL_THREONINE_DEPHOSPHORYLATION	GO_PEPTIDYL_THREONINE_DEPHOSPHORYLATION		15	-0.61652064	-1.5257196	0.0	0.012611737	1.0	1567	tags=27%, list=8%, signal=29%
GO_PHOTOTRANSDUCTION_VISIBLE_LIGHT	GO_PHOTOTRANSDUCTION_VISIBLE_LIGHT		33	-0.3833314	-1.5255733	0.0	0.012596633	1.0	1610	tags=9%, list=9%, signal=10%
GO_NEGATIVE_REGULATION_OF_METAPHASE_ANAPHASE_TRANSITION_OF_CELL_CYCLE	GO_NEGATIVE_REGULATION_OF_METAPHASE_ANAPHASE_TRANSITION_OF_CELL_CYCLE		31	-0.50773746	-1.5249625	0.0	0.0125815645	1.0	2163	tags=26%, list=12%, signal=29%
GO_SERINE_PHOSPHORYLATION_OF_STAT_PROTEIN	GO_SERINE_PHOSPHORYLATION_OF_STAT_PROTEIN		25	-0.38651672	-1.5240548	0.0	0.012945869	1.0	6323	tags=48%, list=34%, signal=73%
GO_PROTEIN_CONTAINING_COMPLEX_DISASSEMBLY	GO_PROTEIN_CONTAINING_COMPLEX_DISASSEMBLY		265	-0.41554856	-1.523893	0.0	0.012930419	1.0	3493	tags=35%, list=19%, signal=43%
GO_REGULATION_OF_RHO_PROTEIN_SIGNAL_TRANSDUCTION	GO_REGULATION_OF_RHO_PROTEIN_SIGNAL_TRANSDUCTION		112	-0.40634465	-1.5238329	0.0	0.012915009	1.0	1913	tags=15%, list=10%, signal=17%
GO_CORE_PROMOTER_SEQUENCE_SPECIFIC_DNA_BINDING	GO_CORE_PROMOTER_SEQUENCE_SPECIFIC_DNA_BINDING		37	-0.48967922	-1.5237212	0.0	0.0128996335	1.0	3604	tags=32%, list=19%, signal=40%
GO_SENSORY_PERCEPTION_OF_SMELL	GO_SENSORY_PERCEPTION_OF_SMELL		376	-0.19154643	-1.5225827	0.0	0.013261826	1.0	113	tags=1%, list=1%, signal=1%
GO_REGULATION_OF_POSITIVE_CHEMOTAXIS	GO_REGULATION_OF_POSITIVE_CHEMOTAXIS		23	-0.49302348	-1.5213336	0.0	0.013665168	1.0	2608	tags=17%, list=14%, signal=20%
GO_DETECTION_OF_ABIOTIC_STIMULUS	GO_DETECTION_OF_ABIOTIC_STIMULUS		121	-0.30574623	-1.5209309	0.0	0.013648957	1.0	1659	tags=7%, list=9%, signal=8%
GO_PEPTIDASE_ACTIVATOR_ACTIVITY_INVOLVED_IN_APOPTOTIC_PROCESS	GO_PEPTIDASE_ACTIVATOR_ACTIVITY_INVOLVED_IN_APOPTOTIC_PROCESS		15	-0.51356786	-1.5202802	0.0	0.0136327855	1.0	1735	tags=40%, list=9%, signal=44%
GO_THYROID_GLAND_DEVELOPMENT	GO_THYROID_GLAND_DEVELOPMENT		21	-0.7354392	-1.5198084	0.0	0.013616651	1.0	2011	tags=24%, list=11%, signal=27%
GO_POLYSACCHARIDE_METABOLIC_PROCESS	GO_POLYSACCHARIDE_METABOLIC_PROCESS		93	-0.41131672	-1.5196434	0.0	0.013600556	1.0	3281	tags=24%, list=18%, signal=29%
GO_ARGININE_METABOLIC_PROCESS	GO_ARGININE_METABOLIC_PROCESS		17	-0.6532649	-1.5191098	0.0	0.013584499	1.0	197	tags=18%, list=1%, signal=18%
GO_INTERFERON_BETA_PRODUCTION	GO_INTERFERON_BETA_PRODUCTION		43	-0.4986705	-1.5189275	0.0	0.01356848	1.0	3934	tags=44%, list=21%, signal=56%
GO_LYMPHOCYTE_COSTIMULATION	GO_LYMPHOCYTE_COSTIMULATION		55	-0.40034497	-1.5187625	0.0	0.013552498	1.0	2191	tags=24%, list=12%, signal=27%
GO_RNA_PHOSPHODIESTER_BOND_HYDROLYSIS_ENDONUCLEOLYTIC	GO_RNA_PHOSPHODIESTER_BOND_HYDROLYSIS_ENDONUCLEOLYTIC		51	-0.41457936	-1.5185429	0.0	0.013536554	1.0	3546	tags=35%, list=19%, signal=43%
GO_SPECTRIN_BINDING	GO_SPECTRIN_BINDING		24	-0.44851843	-1.517933	0.0	0.013520647	1.0	1371	tags=13%, list=7%, signal=13%
GO_CARDIOCYTE_DIFFERENTIATION	GO_CARDIOCYTE_DIFFERENTIATION		124	-0.41095704	-1.5178528	0.0	0.013504777	1.0	2011	tags=14%, list=11%, signal=15%
GO_REGULATION_OF_GLYCOGEN_METABOLIC_PROCESS	GO_REGULATION_OF_GLYCOGEN_METABOLIC_PROCESS		28	-0.3879944	-1.5175234	0.0	0.013854783	1.0	2326	tags=21%, list=12%, signal=24%
GO_DIVALENT_INORGANIC_CATION_HOMEOSTASIS	GO_DIVALENT_INORGANIC_CATION_HOMEOSTASIS		455	-0.28841862	-1.5171249	0.0	0.01383856	1.0	2033	tags=11%, list=11%, signal=12%
GO_PHAGOPHORE_ASSEMBLY_SITE	GO_PHAGOPHORE_ASSEMBLY_SITE		19	-0.49407744	-1.5167246	0.0	0.013822375	1.0	3309	tags=42%, list=18%, signal=51%
GO_HYPOTHALAMUS_DEVELOPMENT	GO_HYPOTHALAMUS_DEVELOPMENT		18	-0.48138702	-1.5166688	0.0	0.013806228	1.0	775	tags=11%, list=4%, signal=12%
GO_CYCLIC_NUCLEOTIDE_MEDIATED_SIGNALING	GO_CYCLIC_NUCLEOTIDE_MEDIATED_SIGNALING		172	-0.3544706	-1.5150529	0.0	0.014016631	1.0	1371	tags=8%, list=7%, signal=9%
GO_NEUROTRANSMITTER_TRANSPORT	GO_NEUROTRANSMITTER_TRANSPORT		246	-0.30908778	-1.5147561	0.0	0.014000296	1.0	1731	tags=9%, list=9%, signal=10%
GO_CELL_CELL_SIGNALING_BY_WNT	GO_CELL_CELL_SIGNALING_BY_WNT		447	-0.3450113	-1.5140702	0.0	0.0139839975	1.0	3564	tags=23%, list=19%, signal=28%
GO_DETECTION_OF_TEMPERATURE_STIMULUS	GO_DETECTION_OF_TEMPERATURE_STIMULUS		16	-0.5937206	-1.5128669	0.0	0.014152331	1.0	2787	tags=31%, list=15%, signal=37%
GO_UBIQUITIN_LIKE_PROTEIN_SPECIFIC_PROTEASE_ACTIVITY	GO_UBIQUITIN_LIKE_PROTEIN_SPECIFIC_PROTEASE_ACTIVITY		78	-0.3945637	-1.5123243	0.0	0.014320276	1.0	3054	tags=26%, list=16%, signal=31%
GO_REGULATION_OF_EXTRACELLULAR_MATRIX_ORGANIZATION	GO_REGULATION_OF_EXTRACELLULAR_MATRIX_ORGANIZATION		32	-0.5391696	-1.5122161	0.0	0.014303662	1.0	3741	tags=34%, list=20%, signal=43%
GO_INTRINSIC_COMPONENT_OF_PRESYNAPTIC_ACTIVE_ZONE_MEMBRANE	GO_INTRINSIC_COMPONENT_OF_PRESYNAPTIC_ACTIVE_ZONE_MEMBRANE		18	-0.68784744	-1.5115278	0.0	0.014287088	1.0	985	tags=22%, list=5%, signal=23%
GO_PHOSPHATIDYLINOSITOL_PHOSPHATE_BINDING	GO_PHOSPHATIDYLINOSITOL_PHOSPHATE_BINDING		123	-0.3956584	-1.5113796	0.0	0.0142705515	1.0	2358	tags=20%, list=13%, signal=23%
GO_SPLEEN_DEVELOPMENT	GO_SPLEEN_DEVELOPMENT		29	-0.5330077	-1.5112258	0.0	0.014254054	1.0	2329	tags=28%, list=13%, signal=31%
GO_NATURAL_KILLER_CELL_DIFFERENTIATION	GO_NATURAL_KILLER_CELL_DIFFERENTIATION		21	-0.52362084	-1.5074475	0.0	0.0152893	1.0	3537	tags=52%, list=19%, signal=65%
GO_CYTOKINE_PRODUCTION_INVOLVED_IN_INFLAMMATORY_RESPONSE	GO_CYTOKINE_PRODUCTION_INVOLVED_IN_INFLAMMATORY_RESPONSE		30	-0.50484335	-1.5068874	0.0	0.01545477	1.0	2727	tags=30%, list=15%, signal=35%
GO_POSITIVE_REGULATION_OF_POSTTRANSCRIPTIONAL_GENE_SILENCING	GO_POSITIVE_REGULATION_OF_POSTTRANSCRIPTIONAL_GENE_SILENCING		20	-0.5416432	-1.5066264	0.0	0.015436965	1.0	4543	tags=50%, list=24%, signal=66%
GO_FERTILIZATION	GO_FERTILIZATION		139	-0.32691932	-1.5063341	0.0	0.015601885	1.0	1915	tags=9%, list=10%, signal=10%
GO_INORGANIC_ION_IMPORT_ACROSS_PLASMA_MEMBRANE	GO_INORGANIC_ION_IMPORT_ACROSS_PLASMA_MEMBRANE		81	-0.3388793	-1.5058172	0.0	0.015583951	1.0	1160	tags=7%, list=6%, signal=8%
GO_POLYOL_METABOLIC_PROCESS	GO_POLYOL_METABOLIC_PROCESS		107	-0.40719303	-1.5055922	0.0	0.015819376	1.0	1916	tags=19%, list=10%, signal=21%
GO_RESPONSE_TO_EPINEPHRINE	GO_RESPONSE_TO_EPINEPHRINE		15	-0.6762368	-1.5050169	0.0	0.015801234	1.0	2358	tags=33%, list=13%, signal=38%
GO_POSITIVE_REGULATION_OF_VIRAL_GENOME_REPLICATION	GO_POSITIVE_REGULATION_OF_VIRAL_GENOME_REPLICATION		32	-0.4594196	-1.5047162	0.0	0.015783135	1.0	3902	tags=44%, list=21%, signal=55%
GO_REGULATION_OF_REACTIVE_OXYGEN_SPECIES_METABOLIC_PROCESS	GO_REGULATION_OF_REACTIVE_OXYGEN_SPECIES_METABOLIC_PROCESS		153	-0.43917465	-1.5045179	0.0	0.015765075	1.0	2298	tags=28%, list=12%, signal=32%
GO_REGULATION_OF_CATECHOLAMINE_METABOLIC_PROCESS	GO_REGULATION_OF_CATECHOLAMINE_METABOLIC_PROCESS		19	-0.50242084	-1.5032343	0.0	0.015922269	1.0	2513	tags=21%, list=13%, signal=24%
GO_MYELOID_CELL_DEVELOPMENT	GO_MYELOID_CELL_DEVELOPMENT		54	-0.4086048	-1.5029051	0.0	0.015904091	1.0	3934	tags=44%, list=21%, signal=56%
GO_HISTONE_METHYLTRANSFERASE_COMPLEX	GO_HISTONE_METHYLTRANSFERASE_COMPLEX		61	-0.5105659	-1.5020115	0.0	0.015885957	1.0	4145	tags=43%, list=22%, signal=55%
GO_REGULATION_OF_CHROMOSOME_ORGANIZATION	GO_REGULATION_OF_CHROMOSOME_ORGANIZATION		258	-0.4166868	-1.5017926	0.0	0.015867865	1.0	4214	tags=41%, list=23%, signal=52%
GO_SPLICEOSOMAL_COMPLEX	GO_SPLICEOSOMAL_COMPLEX		129	-0.48416743	-1.5014445	0.0	0.015849812	1.0	3812	tags=50%, list=20%, signal=62%
GO_REGULATION_OF_SYNAPTIC_VESICLE_CYCLE	GO_REGULATION_OF_SYNAPTIC_VESICLE_CYCLE		106	-0.31986594	-1.5006791	0.0	0.016262926	1.0	2522	tags=12%, list=14%, signal=14%
GO_NEGATIVE_REGULATION_OF_CELLULAR_AMIDE_METABOLIC_PROCESS	GO_NEGATIVE_REGULATION_OF_CELLULAR_AMIDE_METABOLIC_PROCESS		113	-0.40774632	-1.4998276	0.0	0.016244465	1.0	3003	tags=27%, list=16%, signal=31%
GO_MUSCLE_CELL_MIGRATION	GO_MUSCLE_CELL_MIGRATION		75	-0.37978268	-1.4997578	0.0	0.016226048	1.0	2303	tags=19%, list=12%, signal=21%
GO_MUSCLE_HYPERTROPHY	GO_MUSCLE_HYPERTROPHY		79	-0.46090847	-1.4996448	0.0	0.016207673	1.0	2002	tags=22%, list=11%, signal=24%
GO_SNAP_RECEPTOR_ACTIVITY	GO_SNAP_RECEPTOR_ACTIVITY		23	-0.44435897	-1.4995296	0.0	0.016189337	1.0	2935	tags=30%, list=16%, signal=36%
GO_NEGATIVE_REGULATION_OF_POTASSIUM_ION_TRANSPORT	GO_NEGATIVE_REGULATION_OF_POTASSIUM_ION_TRANSPORT		30	-0.5739068	-1.4991938	0.0	0.016350424	1.0	4059	tags=23%, list=22%, signal=30%
GO_CELLULAR_EXTRAVASATION	GO_CELLULAR_EXTRAVASATION		60	-0.58094174	-1.4980999	0.0	0.017326158	1.0	1101	tags=22%, list=6%, signal=23%
GO_PHOSPHATIDYLINOSITOL_BISPHOSPHATE_BINDING	GO_PHOSPHATIDYLINOSITOL_BISPHOSPHATE_BINDING		82	-0.343546	-1.4978667	0.0	0.017306624	1.0	2358	tags=17%, list=13%, signal=19%
GO_SYNTAXIN_1_BINDING	GO_SYNTAXIN_1_BINDING		25	-0.3856949	-1.4978484	0.0	0.017287135	1.0	1714	tags=16%, list=9%, signal=18%
GO_CIRCADIAN_SLEEP_WAKE_CYCLE	GO_CIRCADIAN_SLEEP_WAKE_CYCLE		24	-0.54101574	-1.4977726	0.0	0.01726769	1.0	1003	tags=8%, list=5%, signal=9%
GO_ENDOCRINE_PANCREAS_DEVELOPMENT	GO_ENDOCRINE_PANCREAS_DEVELOPMENT		40	-0.3755733	-1.4975935	0.0	0.017605033	1.0	3645	tags=25%, list=20%, signal=31%
GO_NEUROTRANSMITTER_SECRETION	GO_NEUROTRANSMITTER_SECRETION		149	-0.3733797	-1.4963706	0.0	0.017585274	1.0	2205	tags=13%, list=12%, signal=14%
GO_I_KAPPAB_PHOSPHORYLATION	GO_I_KAPPAB_PHOSPHORYLATION		16	-0.5644978	-1.4946557	0.0	0.018093375	1.0	2162	tags=25%, list=12%, signal=28%
GO_INTRINSIC_COMPONENT_OF_PRESYNAPTIC_MEMBRANE	GO_INTRINSIC_COMPONENT_OF_PRESYNAPTIC_MEMBRANE		78	-0.357091	-1.4943801	0.0	0.018073114	1.0	985	tags=5%, list=5%, signal=5%
GO_POSITIVE_REGULATION_OF_CYSTEINE_TYPE_ENDOPEPTIDASE_ACTIVITY	GO_POSITIVE_REGULATION_OF_CYSTEINE_TYPE_ENDOPEPTIDASE_ACTIVITY		126	-0.4543553	-1.4936694	0.0	0.018052898	1.0	2066	tags=27%, list=11%, signal=30%
GO_REGULATION_OF_TRANSMEMBRANE_TRANSPORT	GO_REGULATION_OF_TRANSMEMBRANE_TRANSPORT		484	-0.30335888	-1.4936069	0.0	0.018032726	1.0	2432	tags=12%, list=13%, signal=13%
GO_REGULATION_OF_CELL_CYCLE_ARREST	GO_REGULATION_OF_CELL_CYCLE_ARREST		91	-0.43627232	-1.4918678	0.0	0.01818978	1.0	2257	tags=20%, list=12%, signal=22%
GO_NEGATIVE_REGULATION_OF_STRIATED_MUSCLE_CELL_DIFFERENTIATION	GO_NEGATIVE_REGULATION_OF_STRIATED_MUSCLE_CELL_DIFFERENTIATION		32	-0.5417979	-1.4916542	0.0	0.018592454	1.0	605	tags=13%, list=3%, signal=13%
GO_CELLULAR_GLUCAN_METABOLIC_PROCESS	GO_CELLULAR_GLUCAN_METABOLIC_PROCESS		65	-0.40594414	-1.4911498	0.0	0.018571751	1.0	3281	tags=28%, list=18%, signal=33%
GO_HYDROLASE_ACTIVITY_ACTING_ON_CARBON_NITROGEN_BUT_NOT_PEPTIDE_BONDS_IN_LINEAR_AMIDES	GO_HYDROLASE_ACTIVITY_ACTING_ON_CARBON_NITROGEN_BUT_NOT_PEPTIDE_BONDS_IN_LINEAR_AMIDES		57	-0.4138974	-1.4908888	0.0	0.01872768	1.0	2965	tags=30%, list=16%, signal=35%
GO_REGULATION_OF_MUSCLE_ADAPTATION	GO_REGULATION_OF_MUSCLE_ADAPTATION		76	-0.47964618	-1.4896998	0.0	0.018922564	1.0	2303	tags=26%, list=12%, signal=30%
GO_REGULATION_OF_PEPTIDASE_ACTIVITY	GO_REGULATION_OF_PEPTIDASE_ACTIVITY		378	-0.36706772	-1.4894075	0.0	0.018901562	1.0	2094	tags=18%, list=11%, signal=20%
GO_NEGATIVE_REGULATION_OF_EPITHELIAL_TO_MESENCHYMAL_TRANSITION	GO_NEGATIVE_REGULATION_OF_EPITHELIAL_TO_MESENCHYMAL_TRANSITION		19	-0.59569186	-1.489208	0.0	0.018880608	1.0	1535	tags=16%, list=8%, signal=17%
GO_TRANSPOSITION	GO_TRANSPOSITION		21	-0.5502062	-1.488976	0.0	0.0188597	1.0	3182	tags=33%, list=17%, signal=40%
GO_REGULATION_OF_RESPONSE_TO_BIOTIC_STIMULUS	GO_REGULATION_OF_RESPONSE_TO_BIOTIC_STIMULUS		443	-0.4064049	-1.4884889	0.0	0.018838836	1.0	2988	tags=32%, list=16%, signal=37%
GO_REGULATION_OF_MUSCLE_ORGAN_DEVELOPMENT	GO_REGULATION_OF_MUSCLE_ORGAN_DEVELOPMENT		121	-0.38619968	-1.4880701	0.0	0.018818019	1.0	2303	tags=16%, list=12%, signal=18%
GO_NUCLEAR_SPECK	GO_NUCLEAR_SPECK		305	-0.44593403	-1.4879694	0.0	0.019040778	1.0	2964	tags=30%, list=16%, signal=35%
GO_SCHAFFER_COLLATERAL_CA1_SYNAPSE	GO_SCHAFFER_COLLATERAL_CA1_SYNAPSE		81	-0.43028006	-1.4874835	0.0	0.019194813	1.0	1753	tags=12%, list=9%, signal=14%
GO_TELOMERE_MAINTENANCE_VIA_SEMI_CONSERVATIVE_REPLICATION	GO_TELOMERE_MAINTENANCE_VIA_SEMI_CONSERVATIVE_REPLICATION		23	-0.63694084	-1.4872499	0.0	0.019173674	1.0	2797	tags=39%, list=15%, signal=46%
GO_FICOLIN_1_RICH_GRANULE_MEMBRANE	GO_FICOLIN_1_RICH_GRANULE_MEMBRANE		48	-0.46280792	-1.4859487	0.0	0.019327225	1.0	1629	tags=25%, list=9%, signal=27%
GO_REGULATION_OF_SUPEROXIDE_METABOLIC_PROCESS	GO_REGULATION_OF_SUPEROXIDE_METABOLIC_PROCESS		31	-0.5347985	-1.4857333	0.0	0.01951931	1.0	1776	tags=35%, list=10%, signal=39%
GO_NEGATIVE_REGULATION_OF_CARDIAC_MUSCLE_TISSUE_GROWTH	GO_NEGATIVE_REGULATION_OF_CARDIAC_MUSCLE_TISSUE_GROWTH		22	-0.5587256	-1.4852766	0.0	0.019497884	1.0	2002	tags=27%, list=11%, signal=31%
GO_NUCLEAR_TRANSCRIPTION_FACTOR_COMPLEX	GO_NUCLEAR_TRANSCRIPTION_FACTOR_COMPLEX		183	-0.3630956	-1.483894	0.0	0.019476505	1.0	3733	tags=27%, list=20%, signal=34%
GO_GENERAL_TRANSCRIPTION_INITIATION_FACTOR_BINDING	GO_GENERAL_TRANSCRIPTION_INITIATION_FACTOR_BINDING		35	-0.57370734	-1.4830371	0.0	0.019667791	1.0	2919	tags=40%, list=16%, signal=47%
GO_MITOTIC_SPINDLE	GO_MITOTIC_SPINDLE		83	-0.4057812	-1.4829549	0.0	0.019646274	1.0	1937	tags=17%, list=10%, signal=19%
GO_ACTIN_POLYMERIZATION_OR_DEPOLYMERIZATION	GO_ACTIN_POLYMERIZATION_OR_DEPOLYMERIZATION		160	-0.4553737	-1.480587	0.0	0.019624801	1.0	2353	tags=23%, list=13%, signal=26%
GO_POSITIVE_REGULATION_OF_RECEPTOR_SIGNALING_PATHWAY_VIA_STAT	GO_POSITIVE_REGULATION_OF_RECEPTOR_SIGNALING_PATHWAY_VIA_STAT		83	-0.4710556	-1.4791588	0.0	0.019603377	1.0	818	tags=17%, list=4%, signal=18%
GO_POSITIVE_REGULATION_OF_NEUROBLAST_PROLIFERATION	GO_POSITIVE_REGULATION_OF_NEUROBLAST_PROLIFERATION		20	-0.41817802	-1.478982	0.0	0.019582	1.0	42	tags=5%, list=0%, signal=5%
GO_REGULATION_OF_SKELETAL_MUSCLE_TISSUE_DEVELOPMENT	GO_REGULATION_OF_SKELETAL_MUSCLE_TISSUE_DEVELOPMENT		42	-0.42533547	-1.4787997	0.0	0.0197336	1.0	2303	tags=17%, list=12%, signal=19%
GO_PYRIMIDINE_CONTAINING_COMPOUND_CATABOLIC_PROCESS	GO_PYRIMIDINE_CONTAINING_COMPOUND_CATABOLIC_PROCESS		30	-0.42852136	-1.4785441	0.0	0.019712128	1.0	2832	tags=30%, list=15%, signal=35%
GO_REGULATION_OF_INTRACELLULAR_TRANSPORT	GO_REGULATION_OF_INTRACELLULAR_TRANSPORT		277	-0.3734837	-1.4778194	0.0	0.019690702	1.0	2863	tags=22%, list=15%, signal=26%
GO_DNA_DAMAGE_RESPONSE_DETECTION_OF_DNA_DAMAGE	GO_DNA_DAMAGE_RESPONSE_DETECTION_OF_DNA_DAMAGE		37	-0.5391078	-1.4775288	0.0	0.019669322	1.0	3590	tags=46%, list=19%, signal=57%
GO_RAS_PROTEIN_SIGNAL_TRANSDUCTION	GO_RAS_PROTEIN_SIGNAL_TRANSDUCTION		382	-0.35571575	-1.4773357	0.0	0.01964799	1.0	2974	tags=22%, list=16%, signal=25%
GO_ASYMMETRIC_CELL_DIVISION	GO_ASYMMETRIC_CELL_DIVISION		19	-0.50081944	-1.4762207	0.0	0.019970693	1.0	3506	tags=37%, list=19%, signal=45%
GO_CYTOKINE_RECEPTOR_ACTIVITY	GO_CYTOKINE_RECEPTOR_ACTIVITY		86	-0.39059985	-1.4761624	0.0	0.019949079	1.0	1958	tags=14%, list=11%, signal=16%
GO_SYNAPTIC_VESICLE_TRANSPORT	GO_SYNAPTIC_VESICLE_TRANSPORT		37	-0.46043062	-1.4758183	0.0	0.020099137	1.0	2967	tags=38%, list=16%, signal=45%
GO_THYMUS_DEVELOPMENT	GO_THYMUS_DEVELOPMENT		44	-0.4222982	-1.4755458	0.0	0.020077432	1.0	2163	tags=23%, list=12%, signal=26%
GO_REGULATION_OF_VIRAL_TRANSCRIPTION	GO_REGULATION_OF_VIRAL_TRANSCRIPTION		54	-0.47696707	-1.4749418	0.0	0.020055773	1.0	2971	tags=37%, list=16%, signal=44%
GO_DNA_TEMPLATED_TRANSCRIPTION_ELONGATION	GO_DNA_TEMPLATED_TRANSCRIPTION_ELONGATION		83	-0.3985634	-1.4741348	0.0	0.02040346	1.0	3280	tags=30%, list=18%, signal=36%
GO_NUCLEOTIDE_EXCISION_REPAIR_PREINCISION_COMPLEX_ASSEMBLY	GO_NUCLEOTIDE_EXCISION_REPAIR_PREINCISION_COMPLEX_ASSEMBLY		29	-0.43079352	-1.4741284	0.0	0.020381495	1.0	3701	tags=41%, list=20%, signal=52%
GO_POSITIVE_REGULATION_OF_NATURAL_KILLER_CELL_MEDIATED_CYTOTOXICITY	GO_POSITIVE_REGULATION_OF_NATURAL_KILLER_CELL_MEDIATED_CYTOTOXICITY		21	-0.6620827	-1.4740437	0.0	0.02035958	1.0	2473	tags=48%, list=13%, signal=55%
GO_CANONICAL_WNT_SIGNALING_PATHWAY	GO_CANONICAL_WNT_SIGNALING_PATHWAY		287	-0.34979302	-1.4729668	0.0	0.020716738	1.0	1985	tags=12%, list=11%, signal=13%
GO_ODONTOGENESIS_OF_DENTIN_CONTAINING_TOOTH	GO_ODONTOGENESIS_OF_DENTIN_CONTAINING_TOOTH		83	-0.35970762	-1.4728788	0.0	0.020694511	1.0	256	tags=4%, list=1%, signal=4%
GO_RNA_POLYMERASE_BINDING	GO_RNA_POLYMERASE_BINDING		41	-0.44172224	-1.4726907	0.0	0.02067233	1.0	1788	tags=20%, list=10%, signal=22%
GO_PURINERGIC_NUCLEOTIDE_RECEPTOR_SIGNALING_PATHWAY	GO_PURINERGIC_NUCLEOTIDE_RECEPTOR_SIGNALING_PATHWAY		18	-0.45022914	-1.4724265	0.0	0.020858038	1.0	985	tags=17%, list=5%, signal=18%
GO_NUCLEOTIDE_RECEPTOR_ACTIVITY	GO_NUCLEOTIDE_RECEPTOR_ACTIVITY		18	-0.45022914	-1.4724265	0.0	0.02083573	1.0	985	tags=17%, list=5%, signal=18%
GO_INTERLEUKIN_8_SECRETION	GO_INTERLEUKIN_8_SECRETION		25	-0.6757977	-1.4710844	0.0	0.021146867	1.0	991	tags=28%, list=5%, signal=30%
GO_REGULATION_OF_ACTIN_FILAMENT_BASED_PROCESS	GO_REGULATION_OF_ACTIN_FILAMENT_BASED_PROCESS		314	-0.3975168	-1.4710219	0.0	0.021320624	1.0	1800	tags=15%, list=10%, signal=16%
GO_MULTICELLULAR_ORGANISMAL_MOVEMENT	GO_MULTICELLULAR_ORGANISMAL_MOVEMENT		51	-0.3591671	-1.4709455	0.0	0.021297894	1.0	773	tags=8%, list=4%, signal=8%
GO_DETECTION_OF_VISIBLE_LIGHT	GO_DETECTION_OF_VISIBLE_LIGHT		57	-0.3062436	-1.4705439	0.0	0.021640183	1.0	1610	tags=5%, list=9%, signal=6%
GO_GLANDULAR_EPITHELIAL_CELL_DEVELOPMENT	GO_GLANDULAR_EPITHELIAL_CELL_DEVELOPMENT		24	-0.40791276	-1.47034	0.0	0.021617163	1.0	2847	tags=21%, list=15%, signal=25%
GO_SPHINGOLIPID_BINDING	GO_SPHINGOLIPID_BINDING		17	-0.56448245	-1.4687672	0.0	0.0219316	1.0	1564	tags=24%, list=8%, signal=26%
GO_INTERLEUKIN_6_SECRETION	GO_INTERLEUKIN_6_SECRETION		38	-0.5645655	-1.4687085	0.0	0.021908319	1.0	556	tags=21%, list=3%, signal=22%
GO_SIGNALING_ADAPTOR_ACTIVITY	GO_SIGNALING_ADAPTOR_ACTIVITY		88	-0.42390767	-1.4680617	0.0	0.021885086	1.0	2031	tags=18%, list=11%, signal=20%
GO_ESTABLISHMENT_OF_CELL_POLARITY	GO_ESTABLISHMENT_OF_CELL_POLARITY		117	-0.41950437	-1.4678655	0.0	0.021861902	1.0	2330	tags=24%, list=13%, signal=27%
GO_SITE_OF_DNA_DAMAGE	GO_SITE_OF_DNA_DAMAGE		56	-0.43187284	-1.4671116	0.0	0.02183877	1.0	1590	tags=20%, list=9%, signal=21%
GO_HEMATOPOIETIC_PROGENITOR_CELL_DIFFERENTIATION	GO_HEMATOPOIETIC_PROGENITOR_CELL_DIFFERENTIATION		150	-0.40773302	-1.4670012	0.0	0.021815682	1.0	3733	tags=31%, list=20%, signal=39%
GO_ACTIN_NUCLEATION	GO_ACTIN_NUCLEATION		35	-0.4928454	-1.4667387	0.0	0.021792646	1.0	1511	tags=31%, list=8%, signal=34%
GO_DEFENSE_RESPONSE_TO_BACTERIUM	GO_DEFENSE_RESPONSE_TO_BACTERIUM		206	-0.46059614	-1.4664994	0.0	0.021769658	1.0	1898	tags=21%, list=10%, signal=23%
GO_POSITIVE_REGULATION_OF_DEVELOPMENTAL_GROWTH	GO_POSITIVE_REGULATION_OF_DEVELOPMENTAL_GROWTH		157	-0.34343168	-1.466096	0.0	0.02174672	1.0	1796	tags=11%, list=10%, signal=13%
GO_REGULATION_OF_CELL_CYCLE_G1_S_PHASE_TRANSITION	GO_REGULATION_OF_CELL_CYCLE_G1_S_PHASE_TRANSITION		138	-0.43978372	-1.4660925	0.0	0.021723825	1.0	2170	tags=25%, list=12%, signal=28%
GO_NEGATIVE_REGULATION_OF_TRANSMEMBRANE_TRANSPORT	GO_NEGATIVE_REGULATION_OF_TRANSMEMBRANE_TRANSPORT		103	-0.36538532	-1.4659233	0.0	0.021862192	1.0	1962	tags=15%, list=11%, signal=16%
GO_INTERLEUKIN_6_BIOSYNTHETIC_PROCESS	GO_INTERLEUKIN_6_BIOSYNTHETIC_PROCESS		23	-0.54494095	-1.4652218	0.0	0.022237744	1.0	3116	tags=43%, list=17%, signal=52%
GO_POSITIVE_REGULATION_OF_ESTABLISHMENT_OF_PROTEIN_LOCALIZATION	GO_POSITIVE_REGULATION_OF_ESTABLISHMENT_OF_PROTEIN_LOCALIZATION		381	-0.36210397	-1.4644984	0.0	0.02238099	1.0	2066	tags=17%, list=11%, signal=19%
GO_REGULATION_OF_HEART_RATE_BY_CARDIAC_CONDUCTION	GO_REGULATION_OF_HEART_RATE_BY_CARDIAC_CONDUCTION		36	-0.34538075	-1.4639325	0.0	0.02235753	1.0	2358	tags=11%, list=13%, signal=13%
GO_POSITIVE_REGULATION_OF_ACTIN_FILAMENT_POLYMERIZATION	GO_POSITIVE_REGULATION_OF_ACTIN_FILAMENT_POLYMERIZATION		73	-0.42564094	-1.4627672	0.0	0.022891918	1.0	1629	tags=21%, list=9%, signal=22%
GO_ACTIN_FILAMENT_POLYMERIZATION	GO_ACTIN_FILAMENT_POLYMERIZATION		135	-0.4746688	-1.4616851	0.0	0.023098767	1.0	2353	tags=24%, list=13%, signal=28%
GO_POSITIVE_REGULATION_OF_STEM_CELL_PROLIFERATION	GO_POSITIVE_REGULATION_OF_STEM_CELL_PROLIFERATION		34	-0.35943413	-1.4613904	0.0	0.02307463	1.0	1700	tags=9%, list=9%, signal=10%
GO_CIRCADIAN_SLEEP_WAKE_CYCLE_SLEEP	GO_CIRCADIAN_SLEEP_WAKE_CYCLE_SLEEP		19	-0.62054884	-1.4597073	0.0	0.023541996	1.0	1003	tags=11%, list=5%, signal=11%
GO_CALCINEURIN_MEDIATED_SIGNALING	GO_CALCINEURIN_MEDIATED_SIGNALING		40	-0.43501225	-1.4587802	0.0	0.023517448	1.0	1985	tags=15%, list=11%, signal=17%
GO_MONOSACCHARIDE_CATABOLIC_PROCESS	GO_MONOSACCHARIDE_CATABOLIC_PROCESS		61	-0.38100094	-1.4585667	0.0	0.023492951	1.0	1819	tags=23%, list=10%, signal=25%
GO_CENTROMERE_COMPLEX_ASSEMBLY	GO_CENTROMERE_COMPLEX_ASSEMBLY		22	-0.49190795	-1.4572762	0.0	0.023633698	1.0	4145	tags=36%, list=22%, signal=47%
GO_REGULATION_OF_SYNAPSE_STRUCTURE_OR_ACTIVITY	GO_REGULATION_OF_SYNAPSE_STRUCTURE_OR_ACTIVITY		200	-0.3236644	-1.457255	0.0	0.02360913	1.0	2276	tags=12%, list=12%, signal=14%
GO_POSITIVE_REGULATION_OF_NUCLEOCYTOPLASMIC_TRANSPORT	GO_POSITIVE_REGULATION_OF_NUCLEOCYTOPLASMIC_TRANSPORT		53	-0.44898537	-1.4570217	0.0	0.023584614	1.0	1985	tags=23%, list=11%, signal=25%
GO_REGULATION_OF_PEPTIDYL_SERINE_PHOSPHORYLATION	GO_REGULATION_OF_PEPTIDYL_SERINE_PHOSPHORYLATION		123	-0.36282456	-1.4567423	0.0	0.023724832	1.0	3349	tags=22%, list=18%, signal=27%
GO_INTERLEUKIN_6_MEDIATED_SIGNALING_PATHWAY	GO_INTERLEUKIN_6_MEDIATED_SIGNALING_PATHWAY		19	-0.5524353	-1.4564263	0.0	0.023901409	1.0	3010	tags=47%, list=16%, signal=56%
GO_EXCITATORY_SYNAPSE	GO_EXCITATORY_SYNAPSE		45	-0.32954878	-1.4557588	0.0	0.02443375	1.0	188	tags=2%, list=1%, signal=2%
GO_REGULATION_OF_PLATELET_DERIVED_GROWTH_FACTOR_RECEPTOR_SIGNALING_PATHWAY	GO_REGULATION_OF_PLATELET_DERIVED_GROWTH_FACTOR_RECEPTOR_SIGNALING_PATHWAY		21	-0.45310527	-1.4553415	0.0	0.024408482	1.0	1532	tags=24%, list=8%, signal=26%
GO_CYTOPLASMIC_PATTERN_RECOGNITION_RECEPTOR_SIGNALING_PATHWAY_IN_RESPONSE_TO_VIRUS	GO_CYTOPLASMIC_PATTERN_RECOGNITION_RECEPTOR_SIGNALING_PATHWAY_IN_RESPONSE_TO_VIRUS		18	-0.46893832	-1.4550856	0.0	0.024383267	1.0	1960	tags=33%, list=11%, signal=37%
GO_ANTIMICROBIAL_HUMORAL_IMMUNE_RESPONSE_MEDIATED_BY_ANTIMICROBIAL_PEPTIDE	GO_ANTIMICROBIAL_HUMORAL_IMMUNE_RESPONSE_MEDIATED_BY_ANTIMICROBIAL_PEPTIDE		57	-0.45152754	-1.4521693	0.0	0.024749631	1.0	1784	tags=18%, list=10%, signal=19%
GO_NEGATIVE_REGULATION_OF_MUSCLE_HYPERTROPHY	GO_NEGATIVE_REGULATION_OF_MUSCLE_HYPERTROPHY		24	-0.55057985	-1.4520267	0.0	0.024724115	1.0	2002	tags=38%, list=11%, signal=42%
GO_B_CELL_HOMEOSTASIS	GO_B_CELL_HOMEOSTASIS		23	-0.41822904	-1.4515376	0.0	0.024698654	1.0	3494	tags=39%, list=19%, signal=48%
GO_REGULATION_OF_CELLULAR_COMPONENT_SIZE	GO_REGULATION_OF_CELLULAR_COMPONENT_SIZE		307	-0.33831105	-1.4511421	0.0	0.02534687	1.0	1843	tags=14%, list=10%, signal=16%
GO_PROTEIN_HORMONE_RECEPTOR_ACTIVITY	GO_PROTEIN_HORMONE_RECEPTOR_ACTIVITY		16	-0.5511078	-1.4509543	0.0	0.02532082	1.0	5167	tags=38%, list=28%, signal=52%
GO_GLYCEROPHOSPHOLIPID_METABOLIC_PROCESS	GO_GLYCEROPHOSPHOLIPID_METABOLIC_PROCESS		254	-0.36378282	-1.4506847	0.0	0.025483692	1.0	2679	tags=21%, list=14%, signal=24%
GO_NUCLEOTIDE_PHOSPHORYLATION	GO_NUCLEOTIDE_PHOSPHORYLATION		117	-0.37068772	-1.4503802	0.0	0.025457555	1.0	3358	tags=29%, list=18%, signal=35%
GO_CALCIUM_ION_TRANSMEMBRANE_IMPORT_INTO_CYTOSOL	GO_CALCIUM_ION_TRANSMEMBRANE_IMPORT_INTO_CYTOSOL		129	-0.3454813	-1.4503683	0.0	0.025431473	1.0	2033	tags=13%, list=11%, signal=15%
GO_RNA_POLYMERASE_COMPLEX	GO_RNA_POLYMERASE_COMPLEX		86	-0.47627988	-1.4502661	0.0	0.025405442	1.0	2769	tags=31%, list=15%, signal=37%
GO_PURINE_NUCLEOSIDE_TRIPHOSPHATE_METABOLIC_PROCESS	GO_PURINE_NUCLEOSIDE_TRIPHOSPHATE_METABOLIC_PROCESS		53	-0.4253781	-1.4498384	0.0	0.025379466	1.0	3111	tags=28%, list=17%, signal=34%
GO_POSITIVE_REGULATION_OF_RESPONSE_TO_DRUG	GO_POSITIVE_REGULATION_OF_RESPONSE_TO_DRUG		26	-0.34198934	-1.4496064	0.0	0.02535354	1.0	4722	tags=27%, list=25%, signal=36%
GO_CATECHOLAMINE_METABOLIC_PROCESS	GO_CATECHOLAMINE_METABOLIC_PROCESS		50	-0.34649163	-1.4494332	0.0	0.02548966	1.0	2513	tags=16%, list=13%, signal=18%
GO_TRANSFERASE_COMPLEX_TRANSFERRING_PHOSPHORUS_CONTAINING_GROUPS	GO_TRANSFERASE_COMPLEX_TRANSFERRING_PHOSPHORUS_CONTAINING_GROUPS		211	-0.44775867	-1.4490834	0.0	0.025463678	1.0	2802	tags=27%, list=15%, signal=32%
GO_POSITIVE_REGULATION_OF_TELOMERE_MAINTENANCE	GO_POSITIVE_REGULATION_OF_TELOMERE_MAINTENANCE		42	-0.42339227	-1.4483534	0.0	0.025437746	1.0	4131	tags=36%, list=22%, signal=46%
GO_ENDOCRINE_SYSTEM_DEVELOPMENT	GO_ENDOCRINE_SYSTEM_DEVELOPMENT		118	-0.38756543	-1.4476335	0.0	0.025411868	1.0	2847	tags=14%, list=15%, signal=17%
GO_MYELOID_DENDRITIC_CELL_ACTIVATION	GO_MYELOID_DENDRITIC_CELL_ACTIVATION		26	-0.52550817	-1.4471723	0.0	0.025386043	1.0	1471	tags=31%, list=8%, signal=33%
GO_CHEMICAL_SYNAPTIC_TRANSMISSION_POSTSYNAPTIC	GO_CHEMICAL_SYNAPTIC_TRANSMISSION_POSTSYNAPTIC		98	-0.36345357	-1.4471459	0.0	0.025360271	1.0	1057	tags=8%, list=6%, signal=9%
GO_CELL_CYCLE_G1_S_PHASE_TRANSITION	GO_CELL_CYCLE_G1_S_PHASE_TRANSITION		221	-0.4084976	-1.4464431	0.0	0.026102776	1.0	3949	tags=38%, list=21%, signal=48%
GO_POSITIVE_REGULATION_OF_MAST_CELL_ACTIVATION	GO_POSITIVE_REGULATION_OF_MAST_CELL_ACTIVATION		17	-0.59337026	-1.4462708	0.0	0.02607633	1.0	2312	tags=24%, list=12%, signal=27%
GO_PROTEIN_TYROSINE_KINASE_ACTIVATOR_ACTIVITY	GO_PROTEIN_TYROSINE_KINASE_ACTIVATOR_ACTIVITY		17	-0.42588648	-1.4461662	0.0	0.026049938	1.0	3490	tags=24%, list=19%, signal=29%
GO_POSITIVE_REGULATION_OF_EXOCYTOSIS	GO_POSITIVE_REGULATION_OF_EXOCYTOSIS		83	-0.38719174	-1.4458127	0.0	0.026023597	1.0	2875	tags=20%, list=15%, signal=24%
GO_DNA_POLYMERASE_COMPLEX	GO_DNA_POLYMERASE_COMPLEX		17	-0.6098212	-1.4449756	0.0	0.026380531	1.0	2114	tags=35%, list=11%, signal=40%
GO_MEMBRANE_LIPID_BIOSYNTHETIC_PROCESS	GO_MEMBRANE_LIPID_BIOSYNTHETIC_PROCESS		109	-0.3562556	-1.4431931	0.0	0.026674297	1.0	2805	tags=23%, list=15%, signal=27%
GO_GOLGI_STACK	GO_GOLGI_STACK		110	-0.3945161	-1.4425709	0.0	0.02664741	1.0	2285	tags=17%, list=12%, signal=20%
GO_FOREBRAIN_DEVELOPMENT	GO_FOREBRAIN_DEVELOPMENT		328	-0.2975295	-1.4423227	0.0	0.026780445	1.0	2717	tags=13%, list=15%, signal=14%
GO_EPHRIN_RECEPTOR_BINDING	GO_EPHRIN_RECEPTOR_BINDING		27	-0.46405998	-1.4422194	0.0	0.026753504	1.0	2430	tags=22%, list=13%, signal=26%
GO_PLASMA_MEMBRANE_SIGNALING_RECEPTOR_COMPLEX	GO_PLASMA_MEMBRANE_SIGNALING_RECEPTOR_COMPLEX		173	-0.36426458	-1.4421895	0.0	0.026726617	1.0	2031	tags=16%, list=11%, signal=18%
GO_GLYCOLIPID_BIOSYNTHETIC_PROCESS	GO_GLYCOLIPID_BIOSYNTHETIC_PROCESS		58	-0.3898196	-1.4419583	0.0	0.026699781	1.0	2805	tags=26%, list=15%, signal=30%
GO_VESICLE_DOCKING	GO_VESICLE_DOCKING		55	-0.3634701	-1.4396923	0.0	0.027339937	1.0	2084	tags=16%, list=11%, signal=18%
GO_NEGATIVE_REGULATION_OF_UBIQUITIN_DEPENDENT_PROTEIN_CATABOLIC_PROCESS	GO_NEGATIVE_REGULATION_OF_UBIQUITIN_DEPENDENT_PROTEIN_CATABOLIC_PROCESS		38	-0.404085	-1.4394037	0.0	0.027496867	1.0	3054	tags=29%, list=16%, signal=35%
GO_AZUROPHIL_GRANULE_MEMBRANE	GO_AZUROPHIL_GRANULE_MEMBRANE		51	-0.58719796	-1.4390991	0.0	0.027469344	1.0	2608	tags=39%, list=14%, signal=45%
GO_PROTEIN_TYROSINE_SERINE_THREONINE_PHOSPHATASE_ACTIVITY	GO_PROTEIN_TYROSINE_SERINE_THREONINE_PHOSPHATASE_ACTIVITY		42	-0.48877126	-1.4382573	0.0	0.027600626	1.0	2181	tags=24%, list=12%, signal=27%
GO_REGULATION_OF_CELL_GROWTH_INVOLVED_IN_CARDIAC_MUSCLE_CELL_DEVELOPMENT	GO_REGULATION_OF_CELL_GROWTH_INVOLVED_IN_CARDIAC_MUSCLE_CELL_DEVELOPMENT		16	-0.6113374	-1.4382396	0.0	0.02757305	1.0	2002	tags=31%, list=11%, signal=35%
GO_ACTIVATION_OF_JUN_KINASE_ACTIVITY	GO_ACTIVATION_OF_JUN_KINASE_ACTIVITY		32	-0.45831203	-1.4381942	0.0	0.027545534	1.0	1658	tags=16%, list=9%, signal=17%
GO_SMOOTH_MUSCLE_CONTRACTION	GO_SMOOTH_MUSCLE_CONTRACTION		98	-0.35297447	-1.437131	0.0	0.02802274	1.0	1108	tags=7%, list=6%, signal=8%
GO_TRANSFERASE_ACTIVITY_TRANSFERRING_ACYL_GROUPS	GO_TRANSFERASE_ACTIVITY_TRANSFERRING_ACYL_GROUPS		175	-0.34855956	-1.4369926	0.0	0.027994828	1.0	2484	tags=21%, list=13%, signal=24%
GO_PURINERGIC_RECEPTOR_SIGNALING_PATHWAY	GO_PURINERGIC_RECEPTOR_SIGNALING_PATHWAY		28	-0.4824835	-1.4349091	0.0	0.029479986	1.0	985	tags=18%, list=5%, signal=19%
GO_REGULATION_OF_ESTABLISHMENT_OF_PROTEIN_LOCALIZATION_TO_MITOCHONDRION	GO_REGULATION_OF_ESTABLISHMENT_OF_PROTEIN_LOCALIZATION_TO_MITOCHONDRION		64	-0.4451727	-1.4345876	0.0	0.030106962	1.0	3866	tags=38%, list=21%, signal=47%
GO_TELENCEPHALON_DEVELOPMENT	GO_TELENCEPHALON_DEVELOPMENT		207	-0.30442357	-1.4337639	0.0	0.030462608	1.0	2717	tags=13%, list=15%, signal=15%
GO_REGULATION_OF_SIGNAL_TRANSDUCTION_BY_P53_CLASS_MEDIATOR	GO_REGULATION_OF_SIGNAL_TRANSDUCTION_BY_P53_CLASS_MEDIATOR		155	-0.38480031	-1.4337363	0.0	0.030432386	1.0	3343	tags=26%, list=18%, signal=31%
GO_NEGATIVE_REGULATION_OF_KINASE_ACTIVITY	GO_NEGATIVE_REGULATION_OF_KINASE_ACTIVITY		206	-0.3876152	-1.4328752	0.0	0.031066626	1.0	1891	tags=20%, list=10%, signal=22%
GO_A_BAND	GO_A_BAND		30	-0.47113574	-1.432788	0.0	0.031035867	1.0	722	tags=10%, list=4%, signal=10%
GO_RNA_POLYMERASE_II_TRANSCRIPTION_FACTOR_COMPLEX	GO_RNA_POLYMERASE_II_TRANSCRIPTION_FACTOR_COMPLEX		146	-0.39223278	-1.4326242	0.0	0.031005168	1.0	3733	tags=32%, list=20%, signal=40%
GO_POSITIVE_REGULATION_OF_CELLULAR_COMPONENT_BIOGENESIS	GO_POSITIVE_REGULATION_OF_CELLULAR_COMPONENT_BIOGENESIS		416	-0.33945334	-1.4325144	0.0	0.030974532	1.0	3001	tags=20%, list=16%, signal=23%
GO_POSTTRANSCRIPTIONAL_REGULATION_OF_GENE_EXPRESSION	GO_POSTTRANSCRIPTIONAL_REGULATION_OF_GENE_EXPRESSION		448	-0.38232014	-1.4313568	0.0	0.0319487	1.0	3108	tags=28%, list=17%, signal=33%
GO_POSITIVE_REGULATION_OF_KIDNEY_DEVELOPMENT	GO_POSITIVE_REGULATION_OF_KIDNEY_DEVELOPMENT		39	-0.3132936	-1.4312301	0.0	0.031917192	1.0	1913	tags=10%, list=10%, signal=11%
GO_PROMOTER_SPECIFIC_CHROMATIN_BINDING	GO_PROMOTER_SPECIFIC_CHROMATIN_BINDING		40	-0.4370949	-1.4312232	0.0	0.031885747	1.0	2380	tags=20%, list=13%, signal=23%
GO_POSITIVE_T_CELL_SELECTION	GO_POSITIVE_T_CELL_SELECTION		32	-0.48529965	-1.4311393	0.0	0.03185436	1.0	3508	tags=41%, list=19%, signal=50%
GO_NEURAL_PRECURSOR_CELL_PROLIFERATION	GO_NEURAL_PRECURSOR_CELL_PROLIFERATION		125	-0.324999	-1.4303536	0.0	0.03219609	1.0	2267	tags=13%, list=12%, signal=14%
GO_NEGATIVE_REGULATION_OF_CATABOLIC_PROCESS	GO_NEGATIVE_REGULATION_OF_CATABOLIC_PROCESS		245	-0.33550665	-1.430075	0.0	0.032164466	1.0	2859	tags=22%, list=15%, signal=26%
GO_NEGATIVE_REGULATION_OF_BLOOD_PRESSURE	GO_NEGATIVE_REGULATION_OF_BLOOD_PRESSURE		43	-0.32958463	-1.4283456	0.0	0.032790776	1.0	2256	tags=12%, list=12%, signal=13%
GO_POSITIVE_REGULATION_OF_CHROMATIN_ORGANIZATION	GO_POSITIVE_REGULATION_OF_CHROMATIN_ORGANIZATION		83	-0.406247	-1.4281046	0.0	0.032758627	1.0	3938	tags=46%, list=21%, signal=58%
GO_NEGATIVE_REGULATION_OF_AXON_EXTENSION	GO_NEGATIVE_REGULATION_OF_AXON_EXTENSION		39	-0.33583263	-1.4278008	0.0	0.03272654	1.0	830	tags=8%, list=4%, signal=8%
GO_TERMINATION_OF_RNA_POLYMERASE_II_TRANSCRIPTION	GO_TERMINATION_OF_RNA_POLYMERASE_II_TRANSCRIPTION		31	-0.5538148	-1.4266199	0.0	0.032999862	1.0	3443	tags=42%, list=18%, signal=51%
GO_REGULATION_OF_ACTIVIN_RECEPTOR_SIGNALING_PATHWAY	GO_REGULATION_OF_ACTIVIN_RECEPTOR_SIGNALING_PATHWAY		24	-0.48672703	-1.4258475	0.33333334	0.03327797	1.0	3681	tags=33%, list=20%, signal=41%
GO_REGULATION_OF_LEUKOCYTE_ADHESION_TO_VASCULAR_ENDOTHELIAL_CELL	GO_REGULATION_OF_LEUKOCYTE_ADHESION_TO_VASCULAR_ENDOTHELIAL_CELL		18	-0.3751143	-1.4246466	0.0	0.03358015	1.0	1629	tags=17%, list=9%, signal=18%
GO_POSITIVE_REGULATION_OF_WNT_SIGNALING_PATHWAY	GO_POSITIVE_REGULATION_OF_WNT_SIGNALING_PATHWAY		157	-0.38571304	-1.4236717	0.0	0.034061205	1.0	3982	tags=32%, list=21%, signal=41%
GO_REGULATION_OF_LEUKOCYTE_MEDIATED_IMMUNITY	GO_REGULATION_OF_LEUKOCYTE_MEDIATED_IMMUNITY		177	-0.37075552	-1.4234917	0.0	0.03402801	1.0	2511	tags=26%, list=13%, signal=30%
GO_POSITIVE_REGULATION_OF_PEPTIDYL_SERINE_PHOSPHORYLATION	GO_POSITIVE_REGULATION_OF_PEPTIDYL_SERINE_PHOSPHORYLATION		98	-0.3118286	-1.4231427	0.0	0.033994872	1.0	3555	tags=24%, list=19%, signal=30%
GO_TELOMERASE_RNA_LOCALIZATION	GO_TELOMERASE_RNA_LOCALIZATION		15	-0.5469271	-1.4231043	0.0	0.033961806	1.0	3959	tags=60%, list=21%, signal=76%
GO_POSITIVE_REGULATION_OF_VIRAL_TRANSCRIPTION	GO_POSITIVE_REGULATION_OF_VIRAL_TRANSCRIPTION		34	-0.43344516	-1.4213872	0.0	0.0342975	1.0	2971	tags=44%, list=16%, signal=52%
GO_REGULATION_OF_MRNA_SPLICING_VIA_SPLICEOSOME	GO_REGULATION_OF_MRNA_SPLICING_VIA_SPLICEOSOME		66	-0.47735727	-1.4212718	0.0	0.0342642	1.0	3834	tags=33%, list=21%, signal=42%
GO_SYNAPTIC_VESICLE_LOCALIZATION	GO_SYNAPTIC_VESICLE_LOCALIZATION		48	-0.47409874	-1.4211284	0.0	0.034533646	1.0	2967	tags=33%, list=16%, signal=40%
GO_ACETYLCHOLINE_RECEPTOR_ACTIVITY	GO_ACETYLCHOLINE_RECEPTOR_ACTIVITY		21	-0.4263237	-1.4199166	0.0	0.034500185	1.0	272	tags=5%, list=1%, signal=5%
GO_SINGLE_FERTILIZATION	GO_SINGLE_FERTILIZATION		118	-0.32385594	-1.419773	0.0	0.03446679	1.0	1915	tags=8%, list=10%, signal=8%
GO_CELLULAR_GLUCOSE_HOMEOSTASIS	GO_CELLULAR_GLUCOSE_HOMEOSTASIS		119	-0.34045172	-1.4195577	0.0	0.03443345	1.0	3555	tags=25%, list=19%, signal=31%
GO_CARBOHYDRATE_PHOSPHORYLATION	GO_CARBOHYDRATE_PHOSPHORYLATION		19	-0.6148907	-1.4191885	0.0	0.034879424	1.0	1387	tags=26%, list=7%, signal=28%
GO_PROTEIN_MODIFICATION_BY_SMALL_PROTEIN_REMOVAL	GO_PROTEIN_MODIFICATION_BY_SMALL_PROTEIN_REMOVAL		228	-0.43086007	-1.4191726	0.0	0.034845755	1.0	3080	tags=33%, list=17%, signal=39%
GO_LINOLEIC_ACID_METABOLIC_PROCESS	GO_LINOLEIC_ACID_METABOLIC_PROCESS		17	-0.5599973	-1.418366	0.0	0.034812152	1.0	3475	tags=41%, list=19%, signal=51%
GO_ESTABLISHMENT_OF_EPITHELIAL_CELL_POLARITY	GO_ESTABLISHMENT_OF_EPITHELIAL_CELL_POLARITY		22	-0.44574293	-1.4176415	0.0	0.034778617	1.0	1629	tags=23%, list=9%, signal=25%
GO_GUANOSINE_CONTAINING_COMPOUND_METABOLIC_PROCESS	GO_GUANOSINE_CONTAINING_COMPOUND_METABOLIC_PROCESS		34	-0.4483653	-1.4175508	0.0	0.034745142	1.0	3111	tags=32%, list=17%, signal=39%
GO_MRNA_3_END_PROCESSING	GO_MRNA_3_END_PROCESSING		67	-0.45718768	-1.4172648	0.0	0.034711733	1.0	3291	tags=36%, list=18%, signal=43%
GO_PROTEIN_LOCALIZATION_TO_CELL_SURFACE	GO_PROTEIN_LOCALIZATION_TO_CELL_SURFACE		56	-0.39605936	-1.4169984	0.0	0.03467839	1.0	1776	tags=16%, list=10%, signal=18%
GO_REGULATION_OF_SYSTEMIC_ARTERIAL_BLOOD_PRESSURE_MEDIATED_BY_A_CHEMICAL_SIGNAL	GO_REGULATION_OF_SYSTEMIC_ARTERIAL_BLOOD_PRESSURE_MEDIATED_BY_A_CHEMICAL_SIGNAL		47	-0.38682392	-1.4168662	0.0	0.034944586	1.0	3299	tags=19%, list=18%, signal=23%
GO_NADH_METABOLIC_PROCESS	GO_NADH_METABOLIC_PROCESS		38	-0.39288065	-1.4153084	0.0	0.035274833	1.0	1819	tags=21%, list=10%, signal=23%
GO_HYDROGEN_PEROXIDE_CATABOLIC_PROCESS	GO_HYDROGEN_PEROXIDE_CATABOLIC_PROCESS		32	-0.58765745	-1.4136001	0.0	0.035638325	1.0	2441	tags=50%, list=13%, signal=57%
GO_REGULATION_OF_RECEPTOR_SIGNALING_PATHWAY_VIA_STAT	GO_REGULATION_OF_RECEPTOR_SIGNALING_PATHWAY_VIA_STAT		124	-0.42485404	-1.4123875	0.0	0.035908055	1.0	1564	tags=15%, list=8%, signal=17%
GO_HISTONE_H3_ACETYLATION	GO_HISTONE_H3_ACETYLATION		42	-0.44249335	-1.4123425	0.0	0.035873722	1.0	2929	tags=26%, list=16%, signal=31%
GO_PERICARDIUM_DEVELOPMENT	GO_PERICARDIUM_DEVELOPMENT		16	-0.6285288	-1.4118207	0.0	0.03626093	1.0	515	tags=13%, list=3%, signal=13%
GO_MITOCHONDRIAL_LARGE_RIBOSOMAL_SUBUNIT	GO_MITOCHONDRIAL_LARGE_RIBOSOMAL_SUBUNIT		51	-0.5468911	-1.4116908	0.0	0.03622633	1.0	3258	tags=45%, list=17%, signal=55%
GO_T_TUBULE	GO_T_TUBULE		47	-0.44397593	-1.4115529	0.0	0.036191795	1.0	773	tags=11%, list=4%, signal=11%
GO_POLYOL_CATABOLIC_PROCESS	GO_POLYOL_CATABOLIC_PROCESS		20	-0.5795008	-1.4115297	0.0	0.036157325	1.0	1578	tags=30%, list=8%, signal=33%
GO_DESMOSOME	GO_DESMOSOME		22	-0.46090505	-1.4106522	0.0	0.036878537	1.0	1661	tags=14%, list=9%, signal=15%
GO_PRECATALYTIC_SPLICEOSOME	GO_PRECATALYTIC_SPLICEOSOME		44	-0.64031833	-1.4104819	0.0	0.036843482	1.0	3765	tags=66%, list=20%, signal=82%
GO_IONOTROPIC_GLUTAMATE_RECEPTOR_BINDING	GO_IONOTROPIC_GLUTAMATE_RECEPTOR_BINDING		25	-0.5236434	-1.4103378	0.33333334	0.03680849	1.0	1592	tags=16%, list=9%, signal=17%
GO_MRNA_CIS_SPLICING_VIA_SPLICEOSOME	GO_MRNA_CIS_SPLICING_VIA_SPLICEOSOME		18	-0.650984	-1.4100055	0.0	0.036924187	1.0	2243	tags=39%, list=12%, signal=44%
GO_REGULATION_OF_ACTIN_FILAMENT_ORGANIZATION	GO_REGULATION_OF_ACTIN_FILAMENT_ORGANIZATION		204	-0.38936368	-1.4094645	0.0	0.037039667	1.0	2353	tags=19%, list=13%, signal=21%
GO_U1_SNRNP	GO_U1_SNRNP		15	-0.63318294	-1.4093477	0.0	0.037154928	1.0	3703	tags=60%, list=20%, signal=75%
GO_VESICLE_LOCALIZATION	GO_VESICLE_LOCALIZATION		172	-0.37269714	-1.4093432	0.0	0.037119776	1.0	2967	tags=24%, list=16%, signal=29%
GO_REGULATION_OF_STRIATED_MUSCLE_CELL_DIFFERENTIATION	GO_REGULATION_OF_STRIATED_MUSCLE_CELL_DIFFERENTIATION		85	-0.4331341	-1.4093404	0.0	0.03708469	1.0	2002	tags=15%, list=11%, signal=17%
GO_RECEPTOR_COMPLEX	GO_RECEPTOR_COMPLEX		372	-0.3013229	-1.4089497	0.0	0.037223376	1.0	2031	tags=13%, list=11%, signal=14%
GO_REGULATION_OF_PHOSPHOLIPASE_ACTIVITY	GO_REGULATION_OF_PHOSPHOLIPASE_ACTIVITY		64	-0.31787598	-1.4083877	0.0	0.037338026	1.0	2984	tags=14%, list=16%, signal=17%
GO_CELLULAR_COMPONENT_DISASSEMBLY	GO_CELLULAR_COMPONENT_DISASSEMBLY		452	-0.35339162	-1.4071839	0.0	0.038292248	1.0	3493	tags=31%, list=19%, signal=37%
GO_POSITIVE_REGULATION_OF_NF_KAPPAB_TRANSCRIPTION_FACTOR_ACTIVITY	GO_POSITIVE_REGULATION_OF_NF_KAPPAB_TRANSCRIPTION_FACTOR_ACTIVITY		138	-0.37434673	-1.4059381	0.0	0.038761687	1.0	3235	tags=29%, list=17%, signal=35%
GO_POSITIVE_REGULATION_OF_MYOBLAST_DIFFERENTIATION	GO_POSITIVE_REGULATION_OF_MYOBLAST_DIFFERENTIATION		20	-0.662931	-1.4048624	0.0	0.039312348	1.0	790	tags=25%, list=4%, signal=26%
GO_PROTEIN_LOCALIZATION_TO_NUCLEUS	GO_PROTEIN_LOCALIZATION_TO_NUCLEUS		216	-0.35055536	-1.4047295	0.0	0.039626855	1.0	3274	tags=24%, list=18%, signal=29%
GO_NEGATIVE_REGULATION_OF_PEPTIDYL_TYROSINE_PHOSPHORYLATION	GO_NEGATIVE_REGULATION_OF_PEPTIDYL_TYROSINE_PHOSPHORYLATION		44	-0.43978682	-1.4038796	0.0	0.040185895	1.0	2624	tags=34%, list=14%, signal=40%
GO_ADHERENS_JUNCTION_ORGANIZATION	GO_ADHERENS_JUNCTION_ORGANIZATION		53	-0.44657803	-1.4034967	0.0	0.0401482	1.0	1661	tags=15%, list=9%, signal=17%
GO_ORGANELLAR_RIBOSOME	GO_ORGANELLAR_RIBOSOME		80	-0.49896842	-1.4029868	0.0	0.040259358	1.0	3603	tags=46%, list=19%, signal=57%
GO_REGULATION_OF_MONOCYTE_DIFFERENTIATION	GO_REGULATION_OF_MONOCYTE_DIFFERENTIATION		16	-0.48854652	-1.402008	0.0	0.04051895	1.0	516	tags=19%, list=3%, signal=19%
GO_POSITIVE_REGULATION_OF_CELL_CYCLE	GO_POSITIVE_REGULATION_OF_CELL_CYCLE		312	-0.3429015	-1.4014199	0.0	0.04062955	1.0	2303	tags=16%, list=12%, signal=18%
GO_G1_DNA_DAMAGE_CHECKPOINT	GO_G1_DNA_DAMAGE_CHECKPOINT		57	-0.5779512	-1.4013121	0.0	0.040591575	1.0	2163	tags=28%, list=12%, signal=32%
GO_POSITIVE_REGULATION_OF_APOPTOTIC_SIGNALING_PATHWAY	GO_POSITIVE_REGULATION_OF_APOPTOTIC_SIGNALING_PATHWAY		161	-0.41688603	-1.4006567	0.0	0.04120315	1.0	2624	tags=27%, list=14%, signal=32%
GO_SH3_SH2_ADAPTOR_ACTIVITY	GO_SH3_SH2_ADAPTOR_ACTIVITY		47	-0.44270846	-1.3994138	0.0	0.04116471	1.0	2031	tags=21%, list=11%, signal=24%
GO_MITOTIC_DNA_INTEGRITY_CHECKPOINT	GO_MITOTIC_DNA_INTEGRITY_CHECKPOINT		87	-0.5110129	-1.399018	0.0	0.041126348	1.0	2163	tags=22%, list=12%, signal=25%
GO_POSITIVE_REGULATION_OF_CYTOSKELETON_ORGANIZATION	GO_POSITIVE_REGULATION_OF_CYTOSKELETON_ORGANIZATION		185	-0.38448566	-1.3973438	0.0	0.04156443	1.0	1653	tags=16%, list=9%, signal=17%
GO_RESPIRATORY_CHAIN_COMPLEX	GO_RESPIRATORY_CHAIN_COMPLEX		59	-0.64338446	-1.3963906	0.0	0.04182112	1.0	3462	tags=56%, list=19%, signal=68%
GO_OXIDOREDUCTASE_ACTIVITY_ACTING_ON_PAIRED_DONORS_WITH_INCORPORATION_OR_REDUCTION_OF_MOLECULAR_OXYGEN_REDUCED_FLAVIN_OR_FLAVOPROTEIN_AS_ONE_DONOR_AND_INCORPORATION_OF_ONE_ATOM_OF_OXYGEN	GO_OXIDOREDUCTASE_ACTIVITY_ACTING_ON_PAIRED_DONORS_WITH_INCORPORATION_OR_REDUCTION_OF_MOLECULAR_OXYGEN_REDUCED_FLAVIN_OR_FLAVOPROTEIN_AS_ONE_DONOR_AND_INCORPORATION_OF_ONE_ATOM_OF_OXYGEN		34	-0.3843641	-1.3959273	0.2	0.04207733	1.0	176	tags=3%, list=1%, signal=3%
GO_REGULATION_OF_PROTEIN_TARGETING	GO_REGULATION_OF_PROTEIN_TARGETING		60	-0.4650795	-1.395901	0.0	0.042185657	1.0	2516	tags=23%, list=14%, signal=27%
GO_DNA_DAMAGE_RESPONSE_SIGNAL_TRANSDUCTION_BY_P53_CLASS_MEDIATOR	GO_DNA_DAMAGE_RESPONSE_SIGNAL_TRANSDUCTION_BY_P53_CLASS_MEDIATOR		95	-0.44194925	-1.3956919	0.0	0.042146526	1.0	2163	tags=23%, list=12%, signal=26%
GO_MYOSIN_V_BINDING	GO_MYOSIN_V_BINDING		17	-0.6641914	-1.3956507	0.0	0.04242509	1.0	2084	tags=24%, list=11%, signal=26%
GO_REGULATION_OF_SUPRAMOLECULAR_FIBER_ORGANIZATION	GO_REGULATION_OF_SUPRAMOLECULAR_FIBER_ORGANIZATION		274	-0.35637966	-1.3946792	0.0	0.042845074	1.0	2353	tags=18%, list=13%, signal=21%
GO_RESPONSE_TO_GROWTH_HORMONE	GO_RESPONSE_TO_GROWTH_HORMONE		39	-0.42502636	-1.3945657	0.0	0.042947263	1.0	1921	tags=15%, list=10%, signal=17%
GO_REGULATION_OF_PROTEIN_TYROSINE_KINASE_ACTIVITY	GO_REGULATION_OF_PROTEIN_TYROSINE_KINASE_ACTIVITY		80	-0.37652913	-1.3942863	0.0	0.0432337	1.0	3508	tags=30%, list=19%, signal=37%
GO_REGULATION_OF_RAS_PROTEIN_SIGNAL_TRANSDUCTION	GO_REGULATION_OF_RAS_PROTEIN_SIGNAL_TRANSDUCTION		194	-0.35501656	-1.3941995	0.0	0.04319378	1.0	2096	tags=15%, list=11%, signal=17%
GO_REGULATION_OF_POSTSYNAPTIC_DENSITY_ORGANIZATION	GO_REGULATION_OF_POSTSYNAPTIC_DENSITY_ORGANIZATION		15	-0.55763084	-1.3941435	0.0	0.04315393	1.0	334	tags=13%, list=2%, signal=14%
GO_CARDIAC_MUSCLE_CELL_PROLIFERATION	GO_CARDIAC_MUSCLE_CELL_PROLIFERATION		45	-0.43775606	-1.3937783	0.0	0.04340679	1.0	1250	tags=13%, list=7%, signal=14%
GO_NEGATIVE_REGULATION_OF_TRANSFERASE_ACTIVITY	GO_NEGATIVE_REGULATION_OF_TRANSFERASE_ACTIVITY		231	-0.3774866	-1.3921802	0.0	0.04389492	1.0	2181	tags=21%, list=12%, signal=24%
GO_E_BOX_BINDING	GO_E_BOX_BINDING		46	-0.40359694	-1.3911248	0.0	0.044292673	1.0	1300	tags=11%, list=7%, signal=12%
GO_DNA_CONFORMATION_CHANGE	GO_DNA_CONFORMATION_CHANGE		190	-0.3886465	-1.3908179	0.0	0.044251963	1.0	3902	tags=32%, list=21%, signal=40%
GO_ADENYLYLTRANSFERASE_ACTIVITY	GO_ADENYLYLTRANSFERASE_ACTIVITY		17	-0.4094768	-1.3906835	0.0	0.044211328	1.0	3060	tags=35%, list=16%, signal=42%
GO_ACTIVATION_OF_INNATE_IMMUNE_RESPONSE	GO_ACTIVATION_OF_INNATE_IMMUNE_RESPONSE		267	-0.44810525	-1.3902359	0.0	0.044311415	1.0	1974	tags=26%, list=11%, signal=29%
GO_NF_KAPPAB_BINDING	GO_NF_KAPPAB_BINDING		27	-0.5877842	-1.3884631	0.0	0.044730432	1.0	3116	tags=41%, list=17%, signal=49%
GO_POSITIVE_REGULATION_OF_I_KAPPAB_KINASE_NF_KAPPAB_SIGNALING	GO_POSITIVE_REGULATION_OF_I_KAPPAB_KINASE_NF_KAPPAB_SIGNALING		159	-0.39998418	-1.38832	0.0	0.044975244	1.0	2222	tags=21%, list=12%, signal=23%
GO_HOMOLOGOUS_RECOMBINATION	GO_HOMOLOGOUS_RECOMBINATION		36	-0.40974352	-1.3882984	0.0	0.044934094	1.0	2163	tags=19%, list=12%, signal=22%
GO_VESICLE_DOCKING_INVOLVED_IN_EXOCYTOSIS	GO_VESICLE_DOCKING_INVOLVED_IN_EXOCYTOSIS		39	-0.3039153	-1.3872626	0.0	0.045360684	1.0	2942	tags=18%, list=16%, signal=21%
GO_RNA_POLYMERASE_ACTIVITY	GO_RNA_POLYMERASE_ACTIVITY		35	-0.47876805	-1.3869283	0.0	0.045609217	1.0	2769	tags=37%, list=15%, signal=44%
GO_IMPORT_INTO_NUCLEUS	GO_IMPORT_INTO_NUCLEUS		135	-0.3470406	-1.3862245	0.0	0.045768913	1.0	2859	tags=23%, list=15%, signal=27%
GO_RNA_METHYLATION	GO_RNA_METHYLATION		35	-0.40526915	-1.3859161	0.0	0.045727193	1.0	2320	tags=26%, list=12%, signal=29%
GO_POSITIVE_REGULATION_OF_SECRETION	GO_POSITIVE_REGULATION_OF_SECRETION		384	-0.30615607	-1.3856027	0.0	0.045825172	1.0	3150	tags=20%, list=17%, signal=23%
GO_EMBRYONIC_APPENDAGE_MORPHOGENESIS	GO_EMBRYONIC_APPENDAGE_MORPHOGENESIS		111	-0.30228108	-1.384823	0.25	0.045922972	1.0	492	tags=5%, list=3%, signal=5%
GO_P53_BINDING	GO_P53_BINDING		56	-0.4872919	-1.3841501	0.0	0.046304286	1.0	1985	tags=23%, list=11%, signal=26%
GO_NUCLEAR_TRANSCRIPTIONAL_REPRESSOR_COMPLEX	GO_NUCLEAR_TRANSCRIPTIONAL_REPRESSOR_COMPLEX		27	-0.44674662	-1.3834658	0.0	0.046262227	1.0	4145	tags=37%, list=22%, signal=48%
GO_POSITIVE_REGULATION_OF_CELLULAR_PROTEIN_LOCALIZATION	GO_POSITIVE_REGULATION_OF_CELLULAR_PROTEIN_LOCALIZATION		259	-0.34970587	-1.3833687	0.0	0.046220247	1.0	2863	tags=20%, list=15%, signal=23%
GO_NEGATIVE_REGULATION_OF_GROWTH	GO_NEGATIVE_REGULATION_OF_GROWTH		214	-0.36582083	-1.3827815	0.0	0.04664219	1.0	2002	tags=16%, list=11%, signal=18%
GO_REGULATION_OF_MRNA_METABOLIC_PROCESS	GO_REGULATION_OF_MRNA_METABOLIC_PROCESS		251	-0.39766058	-1.3824973	0.0	0.0467998	1.0	3834	tags=33%, list=21%, signal=41%
GO_ENTEROENDOCRINE_CELL_DIFFERENTIATION	GO_ENTEROENDOCRINE_CELL_DIFFERENTIATION		25	-0.3996435	-1.3819715	0.0	0.047276463	1.0	3168	tags=24%, list=17%, signal=29%
GO_OXIDOREDUCTASE_COMPLEX	GO_OXIDOREDUCTASE_COMPLEX		92	-0.5205944	-1.381866	0.0	0.047233716	1.0	3462	tags=43%, list=19%, signal=53%
GO_MICROTUBULE_BINDING	GO_MICROTUBULE_BINDING		188	-0.3820786	-1.3815099	0.0	0.04733446	1.0	2101	tags=16%, list=11%, signal=18%
GO_ACETYLCHOLINE_GATED_CHANNEL_COMPLEX	GO_ACETYLCHOLINE_GATED_CHANNEL_COMPLEX		16	-0.5557501	-1.3807213	0.0	0.047887597	1.0	674	tags=13%, list=4%, signal=13%
GO_PRESYNAPSE	GO_PRESYNAPSE		449	-0.27031615	-1.3806784	0.0	0.047844417	1.0	2291	tags=10%, list=12%, signal=11%
GO_MALE_GENITALIA_DEVELOPMENT	GO_MALE_GENITALIA_DEVELOPMENT		22	-0.4250537	-1.3799033	0.0	0.047801312	1.0	35	tags=5%, list=0%, signal=5%
GO_NAD_METABOLIC_PROCESS	GO_NAD_METABOLIC_PROCESS		43	-0.41843626	-1.3796803	0.0	0.047901183	1.0	1819	tags=23%, list=10%, signal=26%
GO_TRANSMISSION_OF_NERVE_IMPULSE	GO_TRANSMISSION_OF_NERVE_IMPULSE		63	-0.31416708	-1.3789132	0.0	0.048143625	1.0	1912	tags=6%, list=10%, signal=7%
GO_REGULATION_OF_LEUKOCYTE_APOPTOTIC_PROCESS	GO_REGULATION_OF_LEUKOCYTE_APOPTOTIC_PROCESS		73	-0.4143824	-1.3785566	0.0	0.04810037	1.0	1911	tags=21%, list=10%, signal=23%
GO_RECEPTOR_SERINE_THREONINE_KINASE_BINDING	GO_RECEPTOR_SERINE_THREONINE_KINASE_BINDING		19	-0.5252517	-1.3784913	0.0	0.048057195	1.0	841	tags=11%, list=5%, signal=11%
GO_CELLULAR_SENESCENCE	GO_CELLULAR_SENESCENCE		57	-0.4307015	-1.3776332	0.0	0.049069304	1.0	2293	tags=21%, list=12%, signal=24%
GO_PHAGOCYTIC_CUP	GO_PHAGOCYTIC_CUP		24	-0.5949062	-1.3770264	0.0	0.049341533	1.0	1274	tags=29%, list=7%, signal=31%
GO_PULMONARY_VALVE_DEVELOPMENT	GO_PULMONARY_VALVE_DEVELOPMENT		21	-0.40182	-1.3755038	0.0	0.050141346	1.0	1870	tags=14%, list=10%, signal=16%
GO_ORGANELLE_MEMBRANE_FUSION	GO_ORGANELLE_MEMBRANE_FUSION		79	-0.36033726	-1.3751771	0.0	0.050096497	1.0	2935	tags=24%, list=16%, signal=28%
GO_ENTRAINMENT_OF_CIRCADIAN_CLOCK	GO_ENTRAINMENT_OF_CIRCADIAN_CLOCK		22	-0.4410693	-1.3748323	0.0	0.05022521	1.0	2736	tags=27%, list=15%, signal=32%
GO_NEGATIVE_REGULATION_OF_NF_KAPPAB_TRANSCRIPTION_FACTOR_ACTIVITY	GO_NEGATIVE_REGULATION_OF_NF_KAPPAB_TRANSCRIPTION_FACTOR_ACTIVITY		65	-0.3972341	-1.3746626	0.0	0.050180368	1.0	2423	tags=26%, list=13%, signal=30%
GO_TUBULIN_BINDING	GO_TUBULIN_BINDING		256	-0.38666418	-1.374487	0.0	0.050135598	1.0	2290	tags=18%, list=12%, signal=20%
GO_TBP_CLASS_PROTEIN_BINDING	GO_TBP_CLASS_PROTEIN_BINDING		20	-0.52814835	-1.3741314	0.0	0.050263934	1.0	2919	tags=35%, list=16%, signal=41%
GO_VESICLE_TARGETING	GO_VESICLE_TARGETING		76	-0.38808304	-1.3740718	0.0	0.05021918	1.0	1717	tags=13%, list=9%, signal=14%
GO_HOMEOSTASIS_OF_NUMBER_OF_CELLS	GO_HOMEOSTASIS_OF_NUMBER_OF_CELLS		205	-0.39716908	-1.3739198	0.0	0.0501745	1.0	2160	tags=21%, list=12%, signal=23%
GO_SYNAPTIC_MEMBRANE	GO_SYNAPTIC_MEMBRANE		383	-0.24590372	-1.373611	0.0	0.05027101	1.0	1532	tags=5%, list=8%, signal=6%
GO_COPI_COATED_VESICLE_MEMBRANE	GO_COPI_COATED_VESICLE_MEMBRANE		15	-0.56013805	-1.3734647	0.0	0.05050833	1.0	3202	tags=47%, list=17%, signal=56%
GO_SNARE_COMPLEX	GO_SNARE_COMPLEX		36	-0.43224147	-1.3717916	0.0	0.050822515	1.0	2935	tags=28%, list=16%, signal=33%
GO_SINGLE_STRANDED_DNA_BINDING	GO_SINGLE_STRANDED_DNA_BINDING		89	-0.35243717	-1.3705981	0.0	0.05094055	1.0	2468	tags=24%, list=13%, signal=27%
GO_REGULATION_OF_CHROMOSOME_SEPARATION	GO_REGULATION_OF_CHROMOSOME_SEPARATION		53	-0.38549405	-1.3704504	0.0	0.051090855	1.0	3694	tags=40%, list=20%, signal=49%
GO_POSITIVE_REGULATION_OF_AUTOPHAGY	GO_POSITIVE_REGULATION_OF_AUTOPHAGY		101	-0.3911224	-1.3689723	0.0	0.052453388	1.0	3243	tags=34%, list=17%, signal=41%
GO_REGULATION_OF_ANION_TRANSMEMBRANE_TRANSPORT	GO_REGULATION_OF_ANION_TRANSMEMBRANE_TRANSPORT		22	-0.45477965	-1.3682939	0.0	0.052742448	1.0	3932	tags=23%, list=21%, signal=29%
GO_INTRINSIC_APOPTOTIC_SIGNALING_PATHWAY_IN_RESPONSE_TO_DNA_DAMAGE	GO_INTRINSIC_APOPTOTIC_SIGNALING_PATHWAY_IN_RESPONSE_TO_DNA_DAMAGE		86	-0.32803097	-1.3679988	0.0	0.052695855	1.0	3528	tags=27%, list=19%, signal=33%
GO_RAS_GUANYL_NUCLEOTIDE_EXCHANGE_FACTOR_ACTIVITY	GO_RAS_GUANYL_NUCLEOTIDE_EXCHANGE_FACTOR_ACTIVITY		108	-0.36493263	-1.3679818	0.0	0.052784666	1.0	1640	tags=17%, list=9%, signal=18%
GO_LYSINE_ACETYLATED_HISTONE_BINDING	GO_LYSINE_ACETYLATED_HISTONE_BINDING		17	-0.6566492	-1.3666251	0.0	0.05362189	1.0	1259	tags=24%, list=7%, signal=25%
GO_NEGATIVE_REGULATION_OF_SYSTEMIC_ARTERIAL_BLOOD_PRESSURE	GO_NEGATIVE_REGULATION_OF_SYSTEMIC_ARTERIAL_BLOOD_PRESSURE		18	-0.45295268	-1.3661484	0.0	0.054215018	1.0	862	tags=17%, list=5%, signal=17%
GO_POSITIVE_REGULATION_OF_PEPTIDE_SECRETION	GO_POSITIVE_REGULATION_OF_PEPTIDE_SECRETION		251	-0.33685464	-1.3659964	0.0	0.05436151	1.0	2011	tags=15%, list=11%, signal=17%
GO_PROTEIN_KINASE_A_BINDING	GO_PROTEIN_KINASE_A_BINDING		39	-0.41803253	-1.3657887	0.0	0.054313704	1.0	2802	tags=23%, list=15%, signal=27%
GO_CARBOHYDRATE_BIOSYNTHETIC_PROCESS	GO_CARBOHYDRATE_BIOSYNTHETIC_PROCESS		181	-0.34618345	-1.3656036	0.0	0.054544974	1.0	2099	tags=18%, list=11%, signal=20%
GO_EXTRINSIC_COMPONENT_OF_MEMBRANE	GO_EXTRINSIC_COMPONENT_OF_MEMBRANE		244	-0.33082268	-1.3655953	0.0	0.05449709	1.0	1629	tags=12%, list=9%, signal=13%
GO_POSITIVE_REGULATION_OF_TUMOR_NECROSIS_FACTOR_BIOSYNTHETIC_PROCESS	GO_POSITIVE_REGULATION_OF_TUMOR_NECROSIS_FACTOR_BIOSYNTHETIC_PROCESS		20	-0.45636883	-1.365355	0.0	0.05444928	1.0	2664	tags=40%, list=14%, signal=47%
GO_GENE_SILENCING_BY_RNA	GO_GENE_SILENCING_BY_RNA		118	-0.40043515	-1.3643332	0.0	0.054594934	1.0	3228	tags=30%, list=17%, signal=36%
GO_MACROMOLECULE_DEACYLATION	GO_MACROMOLECULE_DEACYLATION		84	-0.40341416	-1.3642485	0.0	0.054547127	1.0	3322	tags=30%, list=18%, signal=36%
GO_LAMELLIPODIUM	GO_LAMELLIPODIUM		169	-0.4005895	-1.3637199	0.0	0.055045445	1.0	2276	tags=18%, list=12%, signal=20%
GO_NEGATIVE_REGULATION_OF_UBIQUITIN_PROTEIN_TRANSFERASE_ACTIVITY	GO_NEGATIVE_REGULATION_OF_UBIQUITIN_PROTEIN_TRANSFERASE_ACTIVITY		15	-0.6733937	-1.3625392	0.0	0.055789337	1.0	1835	tags=20%, list=10%, signal=22%
GO_MAINTENANCE_OF_CELL_NUMBER	GO_MAINTENANCE_OF_CELL_NUMBER		135	-0.40548003	-1.361603	0.0	0.05634335	1.0	3080	tags=22%, list=17%, signal=26%
GO_PRE_MRNA_BINDING	GO_PRE_MRNA_BINDING		21	-0.6011178	-1.3609327	0.0	0.056294184	1.0	2971	tags=38%, list=16%, signal=45%
GO_ALPHA_TUBULIN_BINDING	GO_ALPHA_TUBULIN_BINDING		29	-0.4557904	-1.3608702	0.0	0.056245107	1.0	2099	tags=21%, list=11%, signal=23%
GO_REGULATION_OF_HYDROGEN_PEROXIDE_METABOLIC_PROCESS	GO_REGULATION_OF_HYDROGEN_PEROXIDE_METABOLIC_PROCESS		16	-0.50974876	-1.3605255	0.0	0.056196116	1.0	2859	tags=50%, list=15%, signal=59%
GO_TRANSLATIONAL_TERMINATION	GO_TRANSLATIONAL_TERMINATION		95	-0.4557627	-1.3599172	0.0	0.056477398	1.0	3603	tags=43%, list=19%, signal=53%
GO_RESPONSE_TO_HYDROPEROXIDE	GO_RESPONSE_TO_HYDROPEROXIDE		17	-0.5424926	-1.3596954	0.0	0.05675819	1.0	1671	tags=47%, list=9%, signal=52%
GO_PHOSPHOLIPID_METABOLIC_PROCESS	GO_PHOSPHOLIPID_METABOLIC_PROCESS		334	-0.3330525	-1.3594431	0.0	0.0568468	1.0	3063	tags=22%, list=16%, signal=26%
GO_REGULATION_OF_PROTEIN_IMPORT	GO_REGULATION_OF_PROTEIN_IMPORT		48	-0.44279605	-1.3592553	0.0	0.056957137	1.0	1583	tags=19%, list=8%, signal=20%
GO_NUCLEAR_CHROMOSOME_TELOMERIC_REGION	GO_NUCLEAR_CHROMOSOME_TELOMERIC_REGION		70	-0.47512278	-1.3591617	0.0	0.05690774	1.0	3168	tags=34%, list=17%, signal=41%
GO_T_CELL_LINEAGE_COMMITMENT	GO_T_CELL_LINEAGE_COMMITMENT		25	-0.41268763	-1.3586614	0.0	0.05699599	1.0	3144	tags=28%, list=17%, signal=34%
GO_PHOSPHATIDYLINOSITOL_3_KINASE_BINDING	GO_PHOSPHATIDYLINOSITOL_3_KINASE_BINDING		27	-0.59518045	-1.3586248	0.0	0.05694664	1.0	1913	tags=30%, list=10%, signal=33%
GO_POSITIVE_REGULATION_OF_MRNA_CATABOLIC_PROCESS	GO_POSITIVE_REGULATION_OF_MRNA_CATABOLIC_PROCESS		35	-0.43600205	-1.3584561	0.0	0.05689738	1.0	2666	tags=26%, list=14%, signal=30%
GO_HISTONE_H3_K4_METHYLATION	GO_HISTONE_H3_K4_METHYLATION		35	-0.41875684	-1.3584363	0.0	0.056848202	1.0	4831	tags=51%, list=26%, signal=69%
GO_REGULATION_OF_HISTONE_METHYLATION	GO_REGULATION_OF_HISTONE_METHYLATION		47	-0.37092665	-1.3583953	0.0	0.056799114	1.0	2886	tags=30%, list=15%, signal=35%
GO_POSITIVE_REGULATION_OF_EXTRINSIC_APOPTOTIC_SIGNALING_PATHWAY	GO_POSITIVE_REGULATION_OF_EXTRINSIC_APOPTOTIC_SIGNALING_PATHWAY		48	-0.4697161	-1.3577822	0.0	0.057209726	1.0	2624	tags=27%, list=14%, signal=31%
GO_MUSCLE_CONTRACTION	GO_MUSCLE_CONTRACTION		321	-0.30433527	-1.3559638	0.0	0.05788752	1.0	1973	tags=9%, list=11%, signal=10%
GO_MUSCLE_SYSTEM_PROCESS	GO_MUSCLE_SYSTEM_PROCESS		399	-0.32850605	-1.3559452	0.0	0.05783766	1.0	2379	tags=13%, list=13%, signal=14%
GO_ADRENERGIC_RECEPTOR_ACTIVITY	GO_ADRENERGIC_RECEPTOR_ACTIVITY		18	-0.45651847	-1.355293	0.0	0.057946194	1.0	4947	tags=28%, list=27%, signal=38%
GO_NEGATIVE_REGULATION_OF_CHROMOSOME_SEGREGATION	GO_NEGATIVE_REGULATION_OF_CHROMOSOME_SEGREGATION		36	-0.47046706	-1.3551488	0.0	0.057896372	1.0	2938	tags=28%, list=16%, signal=33%
GO_PROTEIN_TYROSINE_KINASE_BINDING	GO_PROTEIN_TYROSINE_KINASE_BINDING		76	-0.38030505	-1.355113	0.0	0.057846628	1.0	2993	tags=25%, list=16%, signal=30%
GO_CATALYTIC_ACTIVITY_ACTING_ON_RNA	GO_CATALYTIC_ACTIVITY_ACTING_ON_RNA		243	-0.33852533	-1.3546089	0.0	0.05792857	1.0	2769	tags=23%, list=15%, signal=26%
GO_STRIATED_MUSCLE_CELL_PROLIFERATION	GO_STRIATED_MUSCLE_CELL_PROLIFERATION		56	-0.4429253	-1.3541363	0.0	0.058146525	1.0	1384	tags=14%, list=7%, signal=15%
GO_REGULATION_OF_WNT_SIGNALING_PATHWAY	GO_REGULATION_OF_WNT_SIGNALING_PATHWAY		308	-0.3250398	-1.3540295	0.0	0.0580967	1.0	2887	tags=17%, list=15%, signal=20%
GO_SUPEROXIDE_ANION_GENERATION	GO_SUPEROXIDE_ANION_GENERATION		34	-0.46116966	-1.3534529	0.0	0.05845471	1.0	2759	tags=38%, list=15%, signal=45%
GO_REGULATION_OF_NUCLEAR_TRANSCRIBED_MRNA_CATABOLIC_PROCESS_DEADENYLATION_DEPENDENT_DECAY	GO_REGULATION_OF_NUCLEAR_TRANSCRIBED_MRNA_CATABOLIC_PROCESS_DEADENYLATION_DEPENDENT_DECAY		16	-0.6831014	-1.353415	0.0	0.058404703	1.0	2666	tags=31%, list=14%, signal=36%
GO_NEGATIVE_REGULATION_OF_ORGANELLE_ORGANIZATION	GO_NEGATIVE_REGULATION_OF_ORGANELLE_ORGANIZATION		290	-0.3488037	-1.3532481	0.0	0.05865639	1.0	3175	tags=24%, list=17%, signal=29%
GO_SECOND_MESSENGER_MEDIATED_SIGNALING	GO_SECOND_MESSENGER_MEDIATED_SIGNALING		371	-0.29164895	-1.3526622	0.0	0.05893029	1.0	2035	tags=10%, list=11%, signal=11%
GO_INSULIN_RECEPTOR_SIGNALING_PATHWAY	GO_INSULIN_RECEPTOR_SIGNALING_PATHWAY		114	-0.35814062	-1.3523897	0.0	0.05888001	1.0	1985	tags=15%, list=11%, signal=17%
GO_REGULATION_OF_MICROTUBULE_POLYMERIZATION	GO_REGULATION_OF_MICROTUBULE_POLYMERIZATION		39	-0.44315633	-1.3523505	0.0	0.058829814	1.0	1322	tags=21%, list=7%, signal=22%
GO_RESPONSE_TO_ALCOHOL	GO_RESPONSE_TO_ALCOHOL		220	-0.32106072	-1.351848	0.0	0.058779698	1.0	2586	tags=18%, list=14%, signal=21%
GO_RNA_POLYADENYLATION	GO_RNA_POLYADENYLATION		35	-0.4209566	-1.3516855	0.0	0.05886014	1.0	3291	tags=31%, list=18%, signal=38%
GO_REGULATION_OF_T_CELL_MIGRATION	GO_REGULATION_OF_T_CELL_MIGRATION		41	-0.46811745	-1.3516601	0.0	0.058940463	1.0	1629	tags=22%, list=9%, signal=24%
GO_SYNAPTIC_VESICLE_EXOCYTOSIS	GO_SYNAPTIC_VESICLE_EXOCYTOSIS		103	-0.26976982	-1.350799	0.0	0.059555523	1.0	1985	tags=10%, list=11%, signal=11%
GO_TRANSLESION_SYNTHESIS	GO_TRANSLESION_SYNTHESIS		35	-0.41249096	-1.350704	0.0	0.059504967	1.0	1170	tags=17%, list=6%, signal=18%
GO_IMMUNE_RESPONSE_REGULATING_SIGNALING_PATHWAY	GO_IMMUNE_RESPONSE_REGULATING_SIGNALING_PATHWAY		478	-0.40081656	-1.3503238	0.0	0.059454493	1.0	3243	tags=34%, list=17%, signal=40%
GO_ENDONUCLEASE_ACTIVITY	GO_ENDONUCLEASE_ACTIVITY		90	-0.40151054	-1.3494551	0.0	0.060150594	1.0	1205	tags=16%, list=6%, signal=17%
GO_MICROTUBULE_ANCHORING	GO_MICROTUBULE_ANCHORING		17	-0.4901621	-1.3491558	0.0	0.06022948	1.0	2276	tags=35%, list=12%, signal=40%
GO_RESPONSE_TO_VIRUS	GO_RESPONSE_TO_VIRUS		272	-0.34436187	-1.3489615	0.0	0.06017853	1.0	2840	tags=25%, list=15%, signal=29%
GO_PHOTOTRANSDUCTION	GO_PHOTOTRANSDUCTION		54	-0.3639253	-1.3489093	0.0	0.060576834	1.0	1610	tags=7%, list=9%, signal=8%
GO_REGULATION_OF_PROTEIN_SUMOYLATION	GO_REGULATION_OF_PROTEIN_SUMOYLATION		19	-0.4848584	-1.3481046	0.0	0.060810525	1.0	3909	tags=53%, list=21%, signal=67%
GO_GTPASE_REGULATOR_ACTIVITY	GO_GTPASE_REGULATOR_ACTIVITY		217	-0.35452193	-1.3479041	0.0	0.06075921	1.0	756	tags=11%, list=4%, signal=11%
GO_REGULATION_OF_INTRACELLULAR_ESTROGEN_RECEPTOR_SIGNALING_PATHWAY	GO_REGULATION_OF_INTRACELLULAR_ESTROGEN_RECEPTOR_SIGNALING_PATHWAY		26	-0.4686634	-1.3478953	0.0	0.06070798	1.0	2129	tags=19%, list=11%, signal=22%
GO_POSITIVE_REGULATION_OF_ERYTHROCYTE_DIFFERENTIATION	GO_POSITIVE_REGULATION_OF_ERYTHROCYTE_DIFFERENTIATION		23	-0.5115588	-1.3466815	0.0	0.061611112	1.0	2116	tags=35%, list=11%, signal=39%
GO_PROTEIN_INSERTION_INTO_MEMBRANE	GO_PROTEIN_INSERTION_INTO_MEMBRANE		51	-0.3961154	-1.34653	0.0	0.061559245	1.0	3600	tags=35%, list=19%, signal=44%
GO_NUCLEAR_TRANSPORT	GO_NUCLEAR_TRANSPORT		275	-0.36013776	-1.346128	0.0	0.061507475	1.0	2860	tags=25%, list=15%, signal=30%
GO_REGULATION_OF_ANATOMICAL_STRUCTURE_SIZE	GO_REGULATION_OF_ANATOMICAL_STRUCTURE_SIZE		430	-0.30562255	-1.3459857	0.0	0.06145579	1.0	1843	tags=12%, list=10%, signal=13%
GO_REGULATION_OF_SYNAPTIC_PLASTICITY	GO_REGULATION_OF_SYNAPTIC_PLASTICITY		170	-0.32281932	-1.3459423	0.33333334	0.06140419	1.0	1985	tags=10%, list=11%, signal=11%
GO_MICROTUBULE_POLYMERIZATION	GO_MICROTUBULE_POLYMERIZATION		59	-0.38265714	-1.3458551	0.0	0.06148586	1.0	2082	tags=20%, list=11%, signal=23%
GO_SIGNAL_TRANSDUCTION_INVOLVED_IN_CELL_CYCLE_CHECKPOINT	GO_SIGNAL_TRANSDUCTION_INVOLVED_IN_CELL_CYCLE_CHECKPOINT		61	-0.5697723	-1.3457109	0.0	0.061434317	1.0	3365	tags=34%, list=18%, signal=42%
GO_COFACTOR_CATABOLIC_PROCESS	GO_COFACTOR_CATABOLIC_PROCESS		57	-0.42118177	-1.3451226	0.0	0.061567653	1.0	2682	tags=33%, list=14%, signal=39%
GO_PURINE_NUCLEOSIDE_METABOLIC_PROCESS	GO_PURINE_NUCLEOSIDE_METABOLIC_PROCESS		51	-0.39075813	-1.3450406	0.0	0.061516136	1.0	3111	tags=29%, list=17%, signal=35%
GO_PYRIMIDINE_NUCLEOSIDE_TRIPHOSPHATE_METABOLIC_PROCESS	GO_PYRIMIDINE_NUCLEOSIDE_TRIPHOSPHATE_METABOLIC_PROCESS		18	-0.44873402	-1.3449149	0.0	0.0614647	1.0	1584	tags=22%, list=9%, signal=24%
GO_REGULATION_OF_INTRACELLULAR_PROTEIN_TRANSPORT	GO_REGULATION_OF_INTRACELLULAR_PROTEIN_TRANSPORT		176	-0.36101654	-1.3446921	0.0	0.06169966	1.0	2863	tags=23%, list=15%, signal=27%
GO_DEOXYRIBOSE_PHOSPHATE_CATABOLIC_PROCESS	GO_DEOXYRIBOSE_PHOSPHATE_CATABOLIC_PROCESS		18	-0.5444018	-1.3442999	0.33333334	0.06164815	1.0	2576	tags=44%, list=14%, signal=52%
GO_REGULATION_OF_DENDRITIC_SPINE_MORPHOGENESIS	GO_REGULATION_OF_DENDRITIC_SPINE_MORPHOGENESIS		38	-0.42079163	-1.343682	0.0	0.062014967	1.0	4052	tags=32%, list=22%, signal=40%
GO_POSITIVE_REGULATION_OF_RESPONSE_TO_DNA_DAMAGE_STIMULUS	GO_POSITIVE_REGULATION_OF_RESPONSE_TO_DNA_DAMAGE_STIMULUS		74	-0.3359774	-1.3436742	0.0	0.06196329	1.0	3343	tags=27%, list=18%, signal=33%
GO_SOLUTE_PROTON_ANTIPORTER_ACTIVITY	GO_SOLUTE_PROTON_ANTIPORTER_ACTIVITY		15	-0.61865413	-1.3434508	0.0	0.06206487	1.0	407	tags=13%, list=2%, signal=14%
GO_SYNAPTIC_VESICLE_PRIMING	GO_SYNAPTIC_VESICLE_PRIMING		16	-0.38133004	-1.3420738	0.33333334	0.06275342	1.0	1717	tags=19%, list=9%, signal=21%
GO_POSITIVE_REGULATION_OF_T_CELL_MEDIATED_CYTOTOXICITY	GO_POSITIVE_REGULATION_OF_T_CELL_MEDIATED_CYTOTOXICITY		26	-0.5011012	-1.3420346	0.0	0.06283322	1.0	3623	tags=38%, list=19%, signal=48%
GO_LIPID_PHOSPHORYLATION	GO_LIPID_PHOSPHORYLATION		49	-0.36479315	-1.3418483	0.0	0.06306567	1.0	1882	tags=12%, list=10%, signal=14%
GO_PROTEIN_METHYLTRANSFERASE_ACTIVITY	GO_PROTEIN_METHYLTRANSFERASE_ACTIVITY		49	-0.39624727	-1.3403171	0.0	0.06396038	1.0	4214	tags=39%, list=23%, signal=50%
GO_PHOSPHOLIPID_TRANSFER_ACTIVITY	GO_PHOSPHOLIPID_TRANSFER_ACTIVITY		15	-0.5953507	-1.3398099	0.33333334	0.06417062	1.0	206	tags=20%, list=1%, signal=20%
GO_POSITIVE_REGULATION_OF_NATURAL_KILLER_CELL_MEDIATED_IMMUNITY	GO_POSITIVE_REGULATION_OF_NATURAL_KILLER_CELL_MEDIATED_IMMUNITY		25	-0.6611606	-1.3393108	0.0	0.064244464	1.0	2473	tags=44%, list=13%, signal=51%
GO_INDOLE_CONTAINING_COMPOUND_METABOLIC_PROCESS	GO_INDOLE_CONTAINING_COMPOUND_METABOLIC_PROCESS		21	-0.5145769	-1.3391484	0.0	0.06450084	1.0	35	tags=5%, list=0%, signal=5%
GO_DNA_SYNTHESIS_INVOLVED_IN_DNA_REPAIR	GO_DNA_SYNTHESIS_INVOLVED_IN_DNA_REPAIR		45	-0.46764654	-1.3389606	0.0	0.064862266	1.0	2087	tags=22%, list=11%, signal=25%
GO_PDZ_DOMAIN_BINDING	GO_PDZ_DOMAIN_BINDING		75	-0.42313117	-1.3388274	0.0	0.06493536	1.0	1250	tags=12%, list=7%, signal=13%
GO_CYSTEINE_TYPE_PEPTIDASE_ACTIVITY	GO_CYSTEINE_TYPE_PEPTIDASE_ACTIVITY		131	-0.35392812	-1.338424	0.0	0.06530422	1.0	2614	tags=21%, list=14%, signal=25%
GO_POSITIVE_REGULATION_OF_INTRACELLULAR_TRANSPORT	GO_POSITIVE_REGULATION_OF_INTRACELLULAR_TRANSPORT		161	-0.3828854	-1.3379849	0.0	0.06567247	1.0	1985	tags=17%, list=11%, signal=19%
GO_NEUROTROPHIN_SIGNALING_PATHWAY	GO_NEUROTROPHIN_SIGNALING_PATHWAY		35	-0.42770386	-1.3379017	0.0	0.06561833	1.0	1623	tags=17%, list=9%, signal=19%
GO_REGULATION_OF_MYELOID_CELL_DIFFERENTIATION	GO_REGULATION_OF_MYELOID_CELL_DIFFERENTIATION		179	-0.40899408	-1.3374972	0.0	0.06600649	1.0	2880	tags=25%, list=15%, signal=29%
GO_CATION_CHLORIDE_SYMPORTER_ACTIVITY	GO_CATION_CHLORIDE_SYMPORTER_ACTIVITY		16	-0.3834777	-1.3372388	0.0	0.06626441	1.0	1160	tags=6%, list=6%, signal=7%
GO_TUMOR_NECROSIS_FACTOR_SECRETION	GO_TUMOR_NECROSIS_FACTOR_SECRETION		29	-0.44930792	-1.3364348	0.0	0.06688341	1.0	938	tags=17%, list=5%, signal=18%
GO_MAIN_AXON	GO_MAIN_AXON		59	-0.31395024	-1.3357667	0.0	0.06719104	1.0	3027	tags=14%, list=16%, signal=16%
GO_TYPE_B_PANCREATIC_CELL_DEVELOPMENT	GO_TYPE_B_PANCREATIC_CELL_DEVELOPMENT		20	-0.42014903	-1.3354313	0.0	0.06713588	1.0	2847	tags=25%, list=15%, signal=29%
GO_CELL_CELL_JUNCTION_ORGANIZATION	GO_CELL_CELL_JUNCTION_ORGANIZATION		166	-0.33453426	-1.3341216	0.0	0.06812298	1.0	1661	tags=11%, list=9%, signal=12%
GO_NEGATIVE_REGULATION_OF_PROTEIN_CONTAINING_COMPLEX_ASSEMBLY	GO_NEGATIVE_REGULATION_OF_PROTEIN_CONTAINING_COMPLEX_ASSEMBLY		103	-0.37502828	-1.3325757	0.0	0.0693465	1.0	3100	tags=22%, list=17%, signal=27%
GO_POSITIVE_REGULATION_OF_MRNA_METABOLIC_PROCESS	GO_POSITIVE_REGULATION_OF_MRNA_METABOLIC_PROCESS		62	-0.35033965	-1.3318905	0.0	0.06962107	1.0	2248	tags=18%, list=12%, signal=20%
GO_EPHRIN_RECEPTOR_ACTIVITY	GO_EPHRIN_RECEPTOR_ACTIVITY		19	-0.5382926	-1.3317881	0.0	0.06956409	1.0	4564	tags=32%, list=24%, signal=42%
GO_REGULATION_OF_POSTSYNAPTIC_MEMBRANE_NEUROTRANSMITTER_RECEPTOR_LEVELS	GO_REGULATION_OF_POSTSYNAPTIC_MEMBRANE_NEUROTRANSMITTER_RECEPTOR_LEVELS		58	-0.34756094	-1.3311661	0.0	0.07008428	1.0	3485	tags=26%, list=19%, signal=32%
GO_STRESS_GRANULE_ASSEMBLY	GO_STRESS_GRANULE_ASSEMBLY		19	-0.44737113	-1.3304876	0.0	0.0708581	1.0	1320	tags=21%, list=7%, signal=23%
GO_POTASSIUM_CHANNEL_REGULATOR_ACTIVITY	GO_POTASSIUM_CHANNEL_REGULATOR_ACTIVITY		44	-0.44565445	-1.3304572	0.0	0.07080025	1.0	1462	tags=7%, list=8%, signal=7%
GO_ORGANOPHOSPHATE_BIOSYNTHETIC_PROCESS	GO_ORGANOPHOSPHATE_BIOSYNTHETIC_PROCESS		463	-0.3414764	-1.3301709	0.0	0.07089255	1.0	3111	tags=23%, list=17%, signal=27%
GO_CELL_AGGREGATION	GO_CELL_AGGREGATION		17	-0.4884728	-1.3298972	0.0	0.071089104	1.0	517	tags=6%, list=3%, signal=6%
GO_MUSCLE_CELL_DIFFERENTIATION	GO_MUSCLE_CELL_DIFFERENTIATION		303	-0.31968457	-1.3282967	0.0	0.07283977	1.0	2002	tags=11%, list=11%, signal=12%
GO_CATECHOLAMINE_UPTAKE	GO_CATECHOLAMINE_UPTAKE		15	-0.58045924	-1.3282824	0.0	0.0727805	1.0	1057	tags=13%, list=6%, signal=14%
GO_NEGATIVE_REGULATION_OF_CARDIAC_MUSCLE_TISSUE_DEVELOPMENT	GO_NEGATIVE_REGULATION_OF_CARDIAC_MUSCLE_TISSUE_DEVELOPMENT		31	-0.4948715	-1.3279313	0.33333334	0.073025346	1.0	605	tags=13%, list=3%, signal=13%
GO_ESTABLISHMENT_OF_PLANAR_POLARITY_OF_EMBRYONIC_EPITHELIUM	GO_ESTABLISHMENT_OF_PLANAR_POLARITY_OF_EMBRYONIC_EPITHELIUM		17	-0.44485173	-1.327308	0.0	0.07334406	1.0	113	tags=6%, list=1%, signal=6%
GO_TRANSCRIPTION_FACTOR_TFIID_COMPLEX	GO_TRANSCRIPTION_FACTOR_TFIID_COMPLEX		33	-0.5692331	-1.3266333	0.0	0.07371203	1.0	4006	tags=42%, list=22%, signal=54%
GO_NEGATIVE_REGULATION_OF_PEPTIDYL_SERINE_PHOSPHORYLATION	GO_NEGATIVE_REGULATION_OF_PEPTIDYL_SERINE_PHOSPHORYLATION		20	-0.555927	-1.3266101	0.0	0.073652245	1.0	112	tags=10%, list=1%, signal=10%
GO_NEGATIVE_REGULATION_OF_PHOSPHORYLATION	GO_NEGATIVE_REGULATION_OF_PHOSPHORYLATION		369	-0.32556757	-1.3264321	0.0	0.07359256	1.0	1891	tags=15%, list=10%, signal=17%
GO_ORGAN_OR_TISSUE_SPECIFIC_IMMUNE_RESPONSE	GO_ORGAN_OR_TISSUE_SPECIFIC_IMMUNE_RESPONSE		22	-0.5412741	-1.3261651	0.0	0.07397588	1.0	1784	tags=32%, list=10%, signal=35%
GO_PEPTIDYL_TYROSINE_DEPHOSPHORYLATION	GO_PEPTIDYL_TYROSINE_DEPHOSPHORYLATION		90	-0.36752105	-1.3261173	0.0	0.073916025	1.0	2396	tags=18%, list=13%, signal=20%
GO_POSITIVE_REGULATION_OF_DNA_BINDING_TRANSCRIPTION_FACTOR_ACTIVITY	GO_POSITIVE_REGULATION_OF_DNA_BINDING_TRANSCRIPTION_FACTOR_ACTIVITY		237	-0.35201737	-1.3260385	0.0	0.07385627	1.0	3267	tags=27%, list=18%, signal=32%
GO_MEMBRANE_BIOGENESIS	GO_MEMBRANE_BIOGENESIS		35	-0.39854196	-1.3258185	0.0	0.07392485	1.0	345	tags=6%, list=2%, signal=6%
GO_POSITIVE_REGULATION_OF_TYROSINE_PHOSPHORYLATION_OF_STAT_PROTEIN	GO_POSITIVE_REGULATION_OF_TYROSINE_PHOSPHORYLATION_OF_STAT_PROTEIN		63	-0.47162342	-1.3256991	0.0	0.07386518	1.0	818	tags=16%, list=4%, signal=17%
GO_MITOTIC_CELL_CYCLE_CHECKPOINT	GO_MITOTIC_CELL_CYCLE_CHECKPOINT		134	-0.47869	-1.3249867	0.0	0.07393364	1.0	2170	tags=22%, list=12%, signal=24%
GO_NEGATIVE_REGULATION_OF_RESPONSE_TO_DNA_DAMAGE_STIMULUS	GO_NEGATIVE_REGULATION_OF_RESPONSE_TO_DNA_DAMAGE_STIMULUS		58	-0.3952366	-1.324974	0.0	0.07387406	1.0	2673	tags=22%, list=14%, signal=26%
GO_OLIGODENDROCYTE_DEVELOPMENT	GO_OLIGODENDROCYTE_DEVELOPMENT		36	-0.41333637	-1.3248708	0.0	0.07381458	1.0	2550	tags=19%, list=14%, signal=22%
GO_UTERUS_DEVELOPMENT	GO_UTERUS_DEVELOPMENT		20	-0.42497122	-1.3248562	0.0	0.0737552	1.0	1413	tags=15%, list=8%, signal=16%
GO_CHEMOKINE_BINDING	GO_CHEMOKINE_BINDING		25	-0.4990998	-1.3246869	0.0	0.073695906	1.0	370	tags=12%, list=2%, signal=12%
GO_PROTEIN_TYROSINE_PHOSPHATASE_ACTIVITY	GO_PROTEIN_TYROSINE_PHOSPHATASE_ACTIVITY		89	-0.3675478	-1.3235805	0.0	0.0746721	1.0	2396	tags=18%, list=13%, signal=21%
GO_FC_RECEPTOR_SIGNALING_PATHWAY	GO_FC_RECEPTOR_SIGNALING_PATHWAY		165	-0.46574488	-1.323434	0.0	0.07461217	1.0	3543	tags=44%, list=19%, signal=53%
GO_NEGATIVE_REGULATION_OF_TRANSPORT	GO_NEGATIVE_REGULATION_OF_TRANSPORT		407	-0.3014943	-1.3225254	0.0	0.07493426	1.0	2396	tags=15%, list=13%, signal=17%
GO_NEUROMUSCULAR_JUNCTION	GO_NEUROMUSCULAR_JUNCTION		72	-0.40722948	-1.321275	0.0	0.07543157	1.0	2928	tags=22%, list=16%, signal=26%
GO_REGULATION_OF_CALCIUM_ION_TRANSPORT	GO_REGULATION_OF_CALCIUM_ION_TRANSPORT		216	-0.32529637	-1.3212645	0.0	0.07537118	1.0	1913	tags=14%, list=10%, signal=16%
GO_T_CELL_DIFFERENTIATION_IN_THYMUS	GO_T_CELL_DIFFERENTIATION_IN_THYMUS		63	-0.3358904	-1.3211209	0.0	0.07531088	1.0	2300	tags=17%, list=12%, signal=20%
GO_POSITIVE_REGULATION_OF_CYTOKINE_SECRETION	GO_POSITIVE_REGULATION_OF_CYTOKINE_SECRETION		119	-0.41980085	-1.321065	0.0	0.07525068	1.0	2498	tags=25%, list=13%, signal=29%
GO_SUMO_TRANSFERASE_ACTIVITY	GO_SUMO_TRANSFERASE_ACTIVITY		17	-0.51270384	-1.3208536	0.0	0.075190574	1.0	2662	tags=47%, list=14%, signal=55%
GO_NEGATIVE_REGULATION_OF_CELL_CYCLE_G1_S_PHASE_TRANSITION	GO_NEGATIVE_REGULATION_OF_CELL_CYCLE_G1_S_PHASE_TRANSITION		92	-0.43264067	-1.3197713	0.0	0.076199874	1.0	2170	tags=25%, list=12%, signal=28%
GO_NEGATIVE_REGULATION_OF_POTASSIUM_ION_TRANSMEMBRANE_TRANSPORT	GO_NEGATIVE_REGULATION_OF_POTASSIUM_ION_TRANSMEMBRANE_TRANSPORT		22	-0.6197958	-1.3194436	0.0	0.07639231	1.0	1541	tags=14%, list=8%, signal=15%
GO_SENSORY_PERCEPTION_OF_CHEMICAL_STIMULUS	GO_SENSORY_PERCEPTION_OF_CHEMICAL_STIMULUS		434	-0.16724277	-1.3186008	0.0	0.07702895	1.0	445	tags=1%, list=2%, signal=1%
GO_RECEPTOR_SIGNALING_PATHWAY_VIA_STAT	GO_RECEPTOR_SIGNALING_PATHWAY_VIA_STAT		144	-0.39561346	-1.3182961	0.0	0.07696763	1.0	1564	tags=15%, list=8%, signal=17%
GO_NEGATIVE_REGULATION_OF_PROTEIN_SERINE_THREONINE_KINASE_ACTIVITY	GO_NEGATIVE_REGULATION_OF_PROTEIN_SERINE_THREONINE_KINASE_ACTIVITY		119	-0.36664426	-1.3180574	0.0	0.077174716	1.0	1817	tags=18%, list=10%, signal=20%
GO_BROWN_FAT_CELL_DIFFERENTIATION	GO_BROWN_FAT_CELL_DIFFERENTIATION		31	-0.38140634	-1.3173249	0.0	0.077239566	1.0	666	tags=13%, list=4%, signal=13%
GO_ACTIN_FILAMENT_ORGANIZATION	GO_ACTIN_FILAMENT_ORGANIZATION		314	-0.37019357	-1.3172919	0.0	0.07717822	1.0	1830	tags=16%, list=10%, signal=17%
GO_POSITIVE_REGULATION_OF_VIRAL_LIFE_CYCLE	GO_POSITIVE_REGULATION_OF_VIRAL_LIFE_CYCLE		53	-0.43812454	-1.3169093	0.0	0.07724295	1.0	4028	tags=40%, list=22%, signal=50%
GO_NEGATIVE_REGULATION_OF_B_CELL_ACTIVATION	GO_NEGATIVE_REGULATION_OF_B_CELL_ACTIVATION		31	-0.42828074	-1.3157356	0.0	0.07815679	1.0	2163	tags=26%, list=12%, signal=29%
GO_REGULATION_OF_CYTOSKELETON_ORGANIZATION	GO_REGULATION_OF_CYTOSKELETON_ORGANIZATION		422	-0.3805056	-1.3143998	0.0	0.078716084	1.0	2287	tags=18%, list=12%, signal=20%
GO_CHROMOSOME_TELOMERIC_REGION	GO_CHROMOSOME_TELOMERIC_REGION		94	-0.38690808	-1.3136678	0.0	0.078954145	1.0	3168	tags=30%, list=17%, signal=36%
GO_POSITIVE_REGULATION_OF_LEUKOCYTE_MEDIATED_IMMUNITY	GO_POSITIVE_REGULATION_OF_LEUKOCYTE_MEDIATED_IMMUNITY		114	-0.36549568	-1.3134905	0.0	0.07903722	1.0	2511	tags=25%, list=13%, signal=29%
GO_DETECTION_OF_BIOTIC_STIMULUS	GO_DETECTION_OF_BIOTIC_STIMULUS		25	-0.61208177	-1.3134573	0.0	0.07897474	1.0	1685	tags=20%, list=9%, signal=22%
GO_HISTONE_METHYLTRANSFERASE_ACTIVITY	GO_HISTONE_METHYLTRANSFERASE_ACTIVITY		37	-0.3602323	-1.3134499	0.0	0.078912355	1.0	4214	tags=38%, list=23%, signal=49%
GO_MITOGEN_ACTIVATED_PROTEIN_KINASE_KINASE_KINASE_BINDING	GO_MITOGEN_ACTIVATED_PROTEIN_KINASE_KINASE_KINASE_BINDING		18	-0.50059855	-1.3132931	0.0	0.07942699	1.0	1767	tags=22%, list=9%, signal=25%
GO_CELLULAR_CARBOHYDRATE_CATABOLIC_PROCESS	GO_CELLULAR_CARBOHYDRATE_CATABOLIC_PROCESS		39	-0.39045045	-1.3126477	0.0	0.07983756	1.0	1578	tags=26%, list=8%, signal=28%
GO_SMOOTH_MUSCLE_CELL_MIGRATION	GO_SMOOTH_MUSCLE_CELL_MIGRATION		64	-0.3739952	-1.3125108	0.0	0.07977465	1.0	2303	tags=20%, list=12%, signal=23%
GO_CYSTEINE_TYPE_ENDOPEPTIDASE_ACTIVITY_INVOLVED_IN_APOPTOTIC_PROCESS	GO_CYSTEINE_TYPE_ENDOPEPTIDASE_ACTIVITY_INVOLVED_IN_APOPTOTIC_PROCESS		15	-0.7087242	-1.3124423	0.0	0.07998168	1.0	1538	tags=33%, list=8%, signal=36%
GO_REGULATION_OF_PROTEIN_CONTAINING_COMPLEX_ASSEMBLY	GO_REGULATION_OF_PROTEIN_CONTAINING_COMPLEX_ASSEMBLY		340	-0.35556895	-1.312161	0.0	0.07991876	1.0	2353	tags=19%, list=13%, signal=21%
GO_CALCIUM_DEPENDENT_CELL_CELL_ADHESION_VIA_PLASMA_MEMBRANE_CELL_ADHESION_MOLECULES	GO_CALCIUM_DEPENDENT_CELL_CELL_ADHESION_VIA_PLASMA_MEMBRANE_CELL_ADHESION_MOLECULES		45	-0.36885154	-1.3119937	0.0	0.07985593	1.0	927	tags=7%, list=5%, signal=7%
GO_REGULATION_OF_CALCIUM_ION_TRANSMEMBRANE_TRANSPORT	GO_REGULATION_OF_CALCIUM_ION_TRANSMEMBRANE_TRANSPORT		132	-0.31332344	-1.3119837	0.0	0.0797932	1.0	1912	tags=13%, list=10%, signal=14%
GO_PIGMENT_GRANULE_ORGANIZATION	GO_PIGMENT_GRANULE_ORGANIZATION		19	-0.4615142	-1.3114663	0.0	0.08011989	1.0	1554	tags=21%, list=8%, signal=23%
GO_NEGATIVE_REGULATION_OF_ION_TRANSMEMBRANE_TRANSPORT	GO_NEGATIVE_REGULATION_OF_ION_TRANSMEMBRANE_TRANSPORT		88	-0.40957206	-1.3113952	0.0	0.080057055	1.0	1912	tags=15%, list=10%, signal=16%
GO_SPHINGOLIPID_BIOSYNTHETIC_PROCESS	GO_SPHINGOLIPID_BIOSYNTHETIC_PROCESS		75	-0.3367857	-1.3110746	0.0	0.08011873	1.0	2672	tags=19%, list=14%, signal=22%
GO_ESTABLISHMENT_OF_PROTEIN_LOCALIZATION_TO_CHROMOSOME	GO_ESTABLISHMENT_OF_PROTEIN_LOCALIZATION_TO_CHROMOSOME		18	-0.48395273	-1.310599	0.0	0.08018031	1.0	3959	tags=44%, list=21%, signal=56%
GO_3_PHOSPHOADENOSINE_5_PHOSPHOSULFATE_METABOLIC_PROCESS	GO_3_PHOSPHOADENOSINE_5_PHOSPHOSULFATE_METABOLIC_PROCESS		22	-0.47749504	-1.3096683	0.0	0.0810622	1.0	375	tags=14%, list=2%, signal=14%
GO_ACROSOMAL_VESICLE	GO_ACROSOMAL_VESICLE		84	-0.38812864	-1.3095862	0.0	0.08099881	1.0	1669	tags=10%, list=9%, signal=10%
GO_GLOBAL_GENOME_NUCLEOTIDE_EXCISION_REPAIR	GO_GLOBAL_GENOME_NUCLEOTIDE_EXCISION_REPAIR		26	-0.40422094	-1.3088292	0.0	0.0816869	1.0	3037	tags=31%, list=16%, signal=37%
GO_AP_TYPE_MEMBRANE_COAT_ADAPTOR_COMPLEX	GO_AP_TYPE_MEMBRANE_COAT_ADAPTOR_COMPLEX		34	-0.3721106	-1.3068615	0.0	0.082709596	1.0	2807	tags=29%, list=15%, signal=35%
GO_REGULATION_OF_GENE_SILENCING	GO_REGULATION_OF_GENE_SILENCING		92	-0.3806053	-1.3066245	0.0	0.083044164	1.0	3228	tags=30%, list=17%, signal=37%
GO_NEGATIVE_REGULATION_OF_CYTOSKELETON_ORGANIZATION	GO_NEGATIVE_REGULATION_OF_CYTOSKELETON_ORGANIZATION		107	-0.38634378	-1.3066031	0.0	0.08297944	1.0	2353	tags=18%, list=13%, signal=20%
GO_REGULATION_OF_NUCLEOCYTOPLASMIC_TRANSPORT	GO_REGULATION_OF_NUCLEOCYTOPLASMIC_TRANSPORT		89	-0.4107768	-1.3065518	0.0	0.08291481	1.0	2664	tags=27%, list=14%, signal=31%
GO_PHOSPHATASE_REGULATOR_ACTIVITY	GO_PHOSPHATASE_REGULATOR_ACTIVITY		73	-0.3565508	-1.3063198	0.0	0.083292365	1.0	1998	tags=19%, list=11%, signal=21%
GO_DNA_DAMAGE_RESPONSE_SIGNAL_TRANSDUCTION_RESULTING_IN_TRANSCRIPTION	GO_DNA_DAMAGE_RESPONSE_SIGNAL_TRANSDUCTION_RESULTING_IN_TRANSCRIPTION		16	-0.5260574	-1.3048156	0.0	0.08443327	1.0	1833	tags=25%, list=10%, signal=28%
GO_NEGATIVE_REGULATION_OF_PROTEIN_MODIFICATION_PROCESS	GO_NEGATIVE_REGULATION_OF_PROTEIN_MODIFICATION_PROCESS		483	-0.3228286	-1.3047475	0.0	0.08436767	1.0	2026	tags=16%, list=11%, signal=18%
GO_CELLULAR_CARBOHYDRATE_METABOLIC_PROCESS	GO_CELLULAR_CARBOHYDRATE_METABOLIC_PROCESS		234	-0.35076725	-1.304591	0.0	0.084302165	1.0	2197	tags=18%, list=12%, signal=21%
GO_MEMBRANE_DEPOLARIZATION_DURING_CARDIAC_MUSCLE_CELL_ACTION_POTENTIAL	GO_MEMBRANE_DEPOLARIZATION_DURING_CARDIAC_MUSCLE_CELL_ACTION_POTENTIAL		21	-0.45751277	-1.304217	0.0	0.08435992	1.0	961	tags=10%, list=5%, signal=10%
GO_POSTSYNAPTIC_CYTOSKELETON_ORGANIZATION	GO_POSTSYNAPTIC_CYTOSKELETON_ORGANIZATION		16	-0.6252219	-1.3041272	0.0	0.08429453	1.0	3797	tags=38%, list=20%, signal=47%
GO_SEMAPHORIN_RECEPTOR_BINDING	GO_SEMAPHORIN_RECEPTOR_BINDING		22	-0.52539146	-1.3038158	0.0	0.08422924	1.0	381	tags=9%, list=2%, signal=9%
GO_REGULATION_OF_RELEASE_OF_CYTOCHROME_C_FROM_MITOCHONDRIA	GO_REGULATION_OF_RELEASE_OF_CYTOCHROME_C_FROM_MITOCHONDRIA		41	-0.42902172	-1.3036834	0.0	0.084164046	1.0	2787	tags=29%, list=15%, signal=34%
GO_CELL_AGING	GO_CELL_AGING		88	-0.35019562	-1.3031536	0.0	0.08426958	1.0	2623	tags=20%, list=14%, signal=24%
GO_REGULATION_OF_LYMPHOCYTE_DIFFERENTIATION	GO_REGULATION_OF_LYMPHOCYTE_DIFFERENTIATION		147	-0.33312863	-1.3025322	0.0	0.084620334	1.0	2362	tags=18%, list=13%, signal=21%
GO_INOSITOL_TRISPHOSPHATE_METABOLIC_PROCESS	GO_INOSITOL_TRISPHOSPHATE_METABOLIC_PROCESS		25	-0.55542785	-1.3023083	0.0	0.084677584	1.0	1916	tags=16%, list=10%, signal=18%
GO_NEGATIVE_REGULATION_OF_CYSTEINE_TYPE_ENDOPEPTIDASE_ACTIVITY	GO_NEGATIVE_REGULATION_OF_CYSTEINE_TYPE_ENDOPEPTIDASE_ACTIVITY		78	-0.37234032	-1.3017567	0.0	0.08541441	1.0	1860	tags=18%, list=10%, signal=20%
GO_NEGATIVE_REGULATION_OF_MRNA_PROCESSING	GO_NEGATIVE_REGULATION_OF_MRNA_PROCESSING		17	-0.5125258	-1.3012232	0.5	0.085759275	1.0	1765	tags=24%, list=9%, signal=26%
GO_NURD_COMPLEX	GO_NURD_COMPLEX		15	-0.5145931	-1.300714	0.0	0.08612621	1.0	4145	tags=53%, list=22%, signal=69%
GO_EXTRINSIC_COMPONENT_OF_CYTOPLASMIC_SIDE_OF_PLASMA_MEMBRANE	GO_EXTRINSIC_COMPONENT_OF_CYTOPLASMIC_SIDE_OF_PLASMA_MEMBRANE		78	-0.3599227	-1.300615	0.0	0.086059906	1.0	2954	tags=22%, list=16%, signal=26%
GO_REGULATION_OF_SYSTEMIC_ARTERIAL_BLOOD_PRESSURE_BY_HORMONE	GO_REGULATION_OF_SYSTEMIC_ARTERIAL_BLOOD_PRESSURE_BY_HORMONE		37	-0.39491698	-1.3003559	0.0	0.08623794	1.0	1629	tags=11%, list=9%, signal=12%
GO_TRANSLATION_INITIATION_FACTOR_BINDING	GO_TRANSLATION_INITIATION_FACTOR_BINDING		23	-0.4635116	-1.3001113	0.0	0.08631305	1.0	821	tags=17%, list=4%, signal=18%
GO_COAGULATION	GO_COAGULATION		301	-0.34719115	-1.3000536	0.0	0.08624676	1.0	2341	tags=18%, list=13%, signal=21%
GO_PROTEIN_KINASE_COMPLEX	GO_PROTEIN_KINASE_COMPLEX		90	-0.43776724	-1.299668	0.0	0.08634989	1.0	2930	tags=24%, list=16%, signal=29%
GO_MYOTUBE_DIFFERENTIATION	GO_MYOTUBE_DIFFERENTIATION		86	-0.3303467	-1.2994791	0.0	0.08640541	1.0	517	tags=8%, list=3%, signal=8%
GO_REGULATION_OF_CYSTEINE_TYPE_ENDOPEPTIDASE_ACTIVITY	GO_REGULATION_OF_CYSTEINE_TYPE_ENDOPEPTIDASE_ACTIVITY		200	-0.41458693	-1.2993696	0.0	0.08646086	1.0	2066	tags=23%, list=11%, signal=26%
GO_RNA_3_END_PROCESSING	GO_RNA_3_END_PROCESSING		92	-0.43728745	-1.2986827	0.0	0.086750984	1.0	3291	tags=32%, list=18%, signal=38%
GO_REGULATION_OF_DNA_BINDING_TRANSCRIPTION_FACTOR_ACTIVITY	GO_REGULATION_OF_DNA_BINDING_TRANSCRIPTION_FACTOR_ACTIVITY		368	-0.33313277	-1.2982323	0.0	0.086970724	1.0	3235	tags=26%, list=17%, signal=31%
GO_STEM_CELL_PROLIFERATION	GO_STEM_CELL_PROLIFERATION		99	-0.35711086	-1.2979295	0.0	0.08714697	1.0	2257	tags=12%, list=12%, signal=14%
GO_REGULATION_OF_NEUTROPHIL_CHEMOTAXIS	GO_REGULATION_OF_NEUTROPHIL_CHEMOTAXIS		24	-0.54123276	-1.2976648	0.33333334	0.0874915	1.0	433	tags=13%, list=2%, signal=13%
GO_POSITIVE_REGULATION_OF_B_CELL_ACTIVATION	GO_POSITIVE_REGULATION_OF_B_CELL_ACTIVATION		63	-0.43376192	-1.2972513	0.0	0.08766293	1.0	2131	tags=29%, list=11%, signal=32%
GO_PROTEASOMAL_UBIQUITIN_INDEPENDENT_PROTEIN_CATABOLIC_PROCESS	GO_PROTEASOMAL_UBIQUITIN_INDEPENDENT_PROTEIN_CATABOLIC_PROCESS		20	-0.5547538	-1.2971927	0.0	0.08759606	1.0	3482	tags=60%, list=19%, signal=74%
GO_PHOTOPERIODISM	GO_PHOTOPERIODISM		21	-0.49432978	-1.2970412	0.0	0.087529294	1.0	2736	tags=29%, list=15%, signal=33%
GO_CYCLIN_BINDING	GO_CYCLIN_BINDING		21	-0.38528872	-1.2965755	0.0	0.0881143	1.0	1770	tags=24%, list=10%, signal=26%
GO_RAC_GUANYL_NUCLEOTIDE_EXCHANGE_FACTOR_ACTIVITY	GO_RAC_GUANYL_NUCLEOTIDE_EXCHANGE_FACTOR_ACTIVITY		15	-0.49354973	-1.2959367	0.0	0.08867051	1.0	3212	tags=33%, list=17%, signal=40%
GO_SYNAPTIC_VESICLE_RECYCLING	GO_SYNAPTIC_VESICLE_RECYCLING		68	-0.33245242	-1.2958802	0.0	0.08860308	1.0	2085	tags=13%, list=11%, signal=15%
GO_GLYCOSPHINGOLIPID_BIOSYNTHETIC_PROCESS	GO_GLYCOSPHINGOLIPID_BIOSYNTHETIC_PROCESS		24	-0.38088426	-1.2958692	0.0	0.088652246	1.0	2419	tags=17%, list=13%, signal=19%
GO_MULTIVESICULAR_BODY_SORTING_PATHWAY	GO_MULTIVESICULAR_BODY_SORTING_PATHWAY		27	-0.44424072	-1.2958528	0.0	0.08858492	1.0	1655	tags=26%, list=9%, signal=28%
GO_TRANSLATIONAL_ELONGATION	GO_TRANSLATIONAL_ELONGATION		114	-0.47661063	-1.2953342	0.0	0.08904233	1.0	3493	tags=42%, list=19%, signal=52%
GO_NEGATIVE_REGULATION_OF_HEMOPOIESIS	GO_NEGATIVE_REGULATION_OF_HEMOPOIESIS		121	-0.38675347	-1.295213	0.0	0.08909519	1.0	1667	tags=12%, list=9%, signal=14%
GO_POSITIVE_REGULATION_OF_LAMELLIPODIUM_ORGANIZATION	GO_POSITIVE_REGULATION_OF_LAMELLIPODIUM_ORGANIZATION		19	-0.4258031	-1.2941633	0.0	0.089941695	1.0	2617	tags=26%, list=14%, signal=31%
GO_NEURONAL_ACTION_POTENTIAL	GO_NEURONAL_ACTION_POTENTIAL		32	-0.38467196	-1.2938915	0.0	0.09011396	1.0	1912	tags=9%, list=10%, signal=10%
GO_RESPONSE_TO_PROSTAGLANDIN_E	GO_RESPONSE_TO_PROSTAGLANDIN_E		24	-0.46746203	-1.293889	0.0	0.09004579	1.0	1941	tags=29%, list=10%, signal=33%
GO_ESTABLISHMENT_OF_PLANAR_POLARITY_INVOLVED_IN_NEURAL_TUBE_CLOSURE	GO_ESTABLISHMENT_OF_PLANAR_POLARITY_INVOLVED_IN_NEURAL_TUBE_CLOSURE		15	-0.47116297	-1.2938454	0.0	0.08997773	1.0	113	tags=7%, list=1%, signal=7%
GO_REGULATORY_RNA_BINDING	GO_REGULATORY_RNA_BINDING		28	-0.41638374	-1.2937821	0.0	0.08990977	1.0	3386	tags=25%, list=18%, signal=31%
GO_CYTOPLASMIC_MRNA_PROCESSING_BODY_ASSEMBLY	GO_CYTOPLASMIC_MRNA_PROCESSING_BODY_ASSEMBLY		15	-0.64733356	-1.2927223	0.0	0.09024806	1.0	1399	tags=40%, list=8%, signal=43%
GO_ESTABLISHMENT_OF_ORGANELLE_LOCALIZATION	GO_ESTABLISHMENT_OF_ORGANELLE_LOCALIZATION		330	-0.3418918	-1.2926503	0.0	0.09018	1.0	2984	tags=25%, list=16%, signal=29%
GO_CEREBELLAR_CORTEX_DEVELOPMENT	GO_CEREBELLAR_CORTEX_DEVELOPMENT		40	-0.3606402	-1.2925341	0.0	0.09011204	1.0	3202	tags=23%, list=17%, signal=27%
GO_CELL_CYCLE_ARREST	GO_CELL_CYCLE_ARREST		191	-0.36191073	-1.2923362	0.0	0.090044186	1.0	2712	tags=20%, list=15%, signal=24%
GO_CARBOHYDRATE_CATABOLIC_PROCESS	GO_CARBOHYDRATE_CATABOLIC_PROCESS		179	-0.32036227	-1.2918093	0.0	0.09023431	1.0	2859	tags=25%, list=15%, signal=29%
GO_NEGATIVE_REGULATION_OF_LYMPHOCYTE_DIFFERENTIATION	GO_NEGATIVE_REGULATION_OF_LYMPHOCYTE_DIFFERENTIATION		47	-0.3809177	-1.2913316	0.0	0.09115547	1.0	1618	tags=13%, list=9%, signal=14%
GO_ANTIBACTERIAL_HUMORAL_RESPONSE	GO_ANTIBACTERIAL_HUMORAL_RESPONSE		29	-0.5992954	-1.2907405	0.0	0.09123283	1.0	1784	tags=24%, list=10%, signal=27%
GO_REGULATION_OF_ACTIN_NUCLEATION	GO_REGULATION_OF_ACTIN_NUCLEATION		18	-0.5903268	-1.28809	0.0	0.09363363	1.0	1511	tags=28%, list=8%, signal=30%
GO_CORTICAL_CYTOSKELETON	GO_CORTICAL_CYTOSKELETON		98	-0.48405728	-1.287976	0.0	0.093563385	1.0	2295	tags=21%, list=12%, signal=24%
GO_DEVELOPMENTAL_PIGMENTATION	GO_DEVELOPMENTAL_PIGMENTATION		41	-0.42308497	-1.287666	0.0	0.094084494	1.0	326	tags=10%, list=2%, signal=10%
GO_POSITIVE_REGULATION_OF_CELL_ACTIVATION	GO_POSITIVE_REGULATION_OF_CELL_ACTIVATION		287	-0.35299537	-1.287479	0.0	0.09462339	1.0	2847	tags=24%, list=15%, signal=28%
GO_RESPONSE_TO_ELECTRICAL_STIMULUS	GO_RESPONSE_TO_ELECTRICAL_STIMULUS		37	-0.44186342	-1.2870075	0.0	0.09510729	1.0	3050	tags=19%, list=16%, signal=23%
GO_APPENDAGE_MORPHOGENESIS	GO_APPENDAGE_MORPHOGENESIS		130	-0.2714351	-1.2866466	0.25	0.09531133	1.0	492	tags=4%, list=3%, signal=4%
GO_CENTRAL_NERVOUS_SYSTEM_NEURON_DEVELOPMENT	GO_CENTRAL_NERVOUS_SYSTEM_NEURON_DEVELOPMENT		65	-0.2941727	-1.2866029	0.0	0.0952401	1.0	2666	tags=17%, list=14%, signal=20%
GO_REGULATION_OF_PLATELET_AGGREGATION	GO_REGULATION_OF_PLATELET_AGGREGATION		16	-0.5355028	-1.2864769	0.0	0.09528346	1.0	1564	tags=31%, list=8%, signal=34%
GO_REGULATION_OF_DENDRITE_EXTENSION	GO_REGULATION_OF_DENDRITE_EXTENSION		22	-0.4436223	-1.2859492	0.0	0.09556777	1.0	2717	tags=9%, list=15%, signal=11%
GO_GLANDULAR_EPITHELIAL_CELL_DIFFERENTIATION	GO_GLANDULAR_EPITHELIAL_CELL_DIFFERENTIATION		43	-0.35061324	-1.2855725	0.0	0.09561489	1.0	3168	tags=16%, list=17%, signal=20%
GO_DNA_POLYMERASE_ACTIVITY	GO_DNA_POLYMERASE_ACTIVITY		29	-0.37153554	-1.2854689	0.0	0.09554364	1.0	2260	tags=21%, list=12%, signal=24%
GO_LONG_TERM_SYNAPTIC_POTENTIATION	GO_LONG_TERM_SYNAPTIC_POTENTIATION		79	-0.3698607	-1.2846798	0.0	0.09573525	1.0	1164	tags=9%, list=6%, signal=9%
GO_MEMBRANE_REGION	GO_MEMBRANE_REGION		297	-0.33864254	-1.2846513	0.0	0.095664024	1.0	2064	tags=17%, list=11%, signal=19%
GO_DEMETHYLATION	GO_DEMETHYLATION		43	-0.38219127	-1.2843176	0.0	0.09571093	1.0	3564	tags=30%, list=19%, signal=37%
GO_TRANSCRIPTION_ELONGATION_FROM_RNA_POLYMERASE_II_PROMOTER	GO_TRANSCRIPTION_ELONGATION_FROM_RNA_POLYMERASE_II_PROMOTER		61	-0.47063795	-1.2835915	0.0	0.09617629	1.0	3734	tags=41%, list=20%, signal=51%
GO_REGULATION_OF_CELLULAR_CARBOHYDRATE_METABOLIC_PROCESS	GO_REGULATION_OF_CELLULAR_CARBOHYDRATE_METABOLIC_PROCESS		115	-0.3418544	-1.2835337	0.0	0.09610489	1.0	3130	tags=26%, list=17%, signal=31%
GO_INTERLEUKIN_6_PRODUCTION	GO_INTERLEUKIN_6_PRODUCTION		122	-0.39076516	-1.2833079	0.0	0.0960336	1.0	1944	tags=24%, list=10%, signal=26%
GO_CYSTEINE_TYPE_ENDOPEPTIDASE_ACTIVITY	GO_CYSTEINE_TYPE_ENDOPEPTIDASE_ACTIVITY		84	-0.33978194	-1.2830007	0.0	0.09623962	1.0	2369	tags=21%, list=13%, signal=24%
GO_PROTEIN_PROCESSING	GO_PROTEIN_PROCESSING		183	-0.30802083	-1.28264	0.0	0.09686262	1.0	2479	tags=17%, list=13%, signal=19%
GO_INO80_TYPE_COMPLEX	GO_INO80_TYPE_COMPLEX		20	-0.61247987	-1.282237	0.0	0.09705211	1.0	2856	tags=65%, list=15%, signal=77%
GO_PLACENTA_BLOOD_VESSEL_DEVELOPMENT	GO_PLACENTA_BLOOD_VESSEL_DEVELOPMENT		29	-0.4758347	-1.2816538	0.0	0.097354725	1.0	1427	tags=14%, list=8%, signal=15%
GO_REGULATION_OF_LEUKOCYTE_DIFFERENTIATION	GO_REGULATION_OF_LEUKOCYTE_DIFFERENTIATION		234	-0.332214	-1.2816522	0.0	0.097282775	1.0	2880	tags=21%, list=15%, signal=25%
GO_REGULATION_OF_RESPONSE_TO_DRUG	GO_REGULATION_OF_RESPONSE_TO_DRUG		89	-0.28680104	-1.2816417	0.0	0.09721093	1.0	1057	tags=6%, list=6%, signal=6%
GO_POSITIVE_REGULATION_OF_INTRINSIC_APOPTOTIC_SIGNALING_PATHWAY	GO_POSITIVE_REGULATION_OF_INTRINSIC_APOPTOTIC_SIGNALING_PATHWAY		53	-0.41040462	-1.2815909	0.0	0.09713919	1.0	2394	tags=30%, list=13%, signal=35%
GO_INNER_EAR_RECEPTOR_CELL_DEVELOPMENT	GO_INNER_EAR_RECEPTOR_CELL_DEVELOPMENT		30	-0.36875895	-1.2814393	0.0	0.09720321	1.0	927	tags=10%, list=5%, signal=11%
GO_RECEPTOR_TYROSINE_KINASE_BINDING	GO_RECEPTOR_TYROSINE_KINASE_BINDING		55	-0.37119997	-1.280389	0.0	0.09806057	1.0	2162	tags=20%, list=12%, signal=23%
GO_SKELETAL_MUSCLE_ADAPTATION	GO_SKELETAL_MUSCLE_ADAPTATION		23	-0.5182603	-1.2801734	0.0	0.098105244	1.0	3741	tags=30%, list=20%, signal=38%
GO_EXTRACELLULAR_MATRIX_STRUCTURAL_CONSTITUENT_CONFERRING_COMPRESSION_RESISTANCE	GO_EXTRACELLULAR_MATRIX_STRUCTURAL_CONSTITUENT_CONFERRING_COMPRESSION_RESISTANCE		18	-0.34357744	-1.2800964	0.0	0.09803306	1.0	1130	tags=6%, list=6%, signal=6%
GO_NEGATIVE_REGULATION_OF_VIRAL_ENTRY_INTO_HOST_CELL	GO_NEGATIVE_REGULATION_OF_VIRAL_ENTRY_INTO_HOST_CELL		18	-0.58104295	-1.2789245	0.0	0.099082105	1.0	2489	tags=33%, list=13%, signal=38%
GO_COPPER_ION_BINDING	GO_COPPER_ION_BINDING		53	-0.39353898	-1.2785126	0.25	0.09935523	1.0	1057	tags=11%, list=6%, signal=12%
GO_PHOSPHATIDYLINOSITOL_3_4_BISPHOSPHATE_BINDING	GO_PHOSPHATIDYLINOSITOL_3_4_BISPHOSPHATE_BINDING		25	-0.43742558	-1.2783648	0.0	0.09956084	1.0	1632	tags=32%, list=9%, signal=35%
GO_HEPARAN_SULFATE_PROTEOGLYCAN_BIOSYNTHETIC_PROCESS	GO_HEPARAN_SULFATE_PROTEOGLYCAN_BIOSYNTHETIC_PROCESS		23	-0.37577707	-1.2782209	0.0	0.0997921	1.0	1090	tags=13%, list=6%, signal=14%
GO_CHONDROCYTE_DIFFERENTIATION	GO_CHONDROCYTE_DIFFERENTIATION		106	-0.3049048	-1.2778046	0.0	0.10024434	1.0	1294	tags=8%, list=7%, signal=8%
GO_PHOSPHOLIPID_BINDING	GO_PHOSPHOLIPID_BINDING		334	-0.31488788	-1.2777108	0.0	0.1001709	1.0	1649	tags=13%, list=9%, signal=15%
GO_ANTIGEN_PROCESSING_AND_PRESENTATION_OF_EXOGENOUS_PEPTIDE_ANTIGEN_VIA_MHC_CLASS_I	GO_ANTIGEN_PROCESSING_AND_PRESENTATION_OF_EXOGENOUS_PEPTIDE_ANTIGEN_VIA_MHC_CLASS_I		73	-0.39258286	-1.2775363	0.0	0.10021378	1.0	3076	tags=37%, list=17%, signal=44%
GO_MICROTUBULE_POLYMERIZATION_OR_DEPOLYMERIZATION	GO_MICROTUBULE_POLYMERIZATION_OR_DEPOLYMERIZATION		83	-0.37922975	-1.2770646	0.0	0.10051077	1.0	2242	tags=19%, list=12%, signal=22%
GO_NUCLEASE_ACTIVITY	GO_NUCLEASE_ACTIVITY		146	-0.36827576	-1.2762785	0.0	0.10120068	1.0	2019	tags=18%, list=11%, signal=20%
GO_PHOSPHOLIPID_TRANSPORT	GO_PHOSPHOLIPID_TRANSPORT		72	-0.35739973	-1.2761745	0.0	0.10138055	1.0	1297	tags=15%, list=7%, signal=16%
GO_VENTRICULAR_CARDIAC_MUSCLE_CELL_DIFFERENTIATION	GO_VENTRICULAR_CARDIAC_MUSCLE_CELL_DIFFERENTIATION		15	-0.49301612	-1.275731	0.0	0.10141844	1.0	451	tags=13%, list=2%, signal=14%
GO_ANCHORED_COMPONENT_OF_MEMBRANE	GO_ANCHORED_COMPONENT_OF_MEMBRANE		145	-0.3262804	-1.2756037	0.0	0.101344466	1.0	2882	tags=12%, list=15%, signal=15%
GO_LAMELLIPODIUM_ORGANIZATION	GO_LAMELLIPODIUM_ORGANIZATION		59	-0.41106847	-1.2749172	0.0	0.10219656	1.0	834	tags=12%, list=4%, signal=12%
GO_POSITIVE_REGULATION_OF_IMMUNE_EFFECTOR_PROCESS	GO_POSITIVE_REGULATION_OF_IMMUNE_EFFECTOR_PROCESS		183	-0.35986784	-1.2748117	0.0	0.10234941	1.0	2511	tags=23%, list=13%, signal=27%
GO_FILOPODIUM	GO_FILOPODIUM		88	-0.397063	-1.274409	0.0	0.10279995	1.0	2276	tags=19%, list=12%, signal=22%
GO_SECRETORY_GRANULE_ORGANIZATION	GO_SECRETORY_GRANULE_ORGANIZATION		29	-0.4325557	-1.2743235	0.0	0.102836676	1.0	1753	tags=24%, list=9%, signal=27%
GO_SMN_SM_PROTEIN_COMPLEX	GO_SMN_SM_PROTEIN_COMPLEX		16	-0.5798861	-1.2741317	0.0	0.10276194	1.0	4503	tags=63%, list=24%, signal=82%
GO_STRIATED_MUSCLE_CELL_APOPTOTIC_PROCESS	GO_STRIATED_MUSCLE_CELL_APOPTOTIC_PROCESS		35	-0.42216834	-1.2734609	0.0	0.102828294	1.0	1745	tags=20%, list=9%, signal=22%
GO_INTRINSIC_APOPTOTIC_SIGNALING_PATHWAY	GO_INTRINSIC_APOPTOTIC_SIGNALING_PATHWAY		241	-0.33574706	-1.2733731	0.0	0.10275368	1.0	2394	tags=19%, list=13%, signal=21%
GO_REGULATION_OF_CARBOHYDRATE_METABOLIC_PROCESS	GO_REGULATION_OF_CARBOHYDRATE_METABOLIC_PROCESS		169	-0.34460223	-1.2729151	0.0	0.103251085	1.0	3130	tags=24%, list=17%, signal=29%
GO_NECROTIC_CELL_DEATH	GO_NECROTIC_CELL_DEATH		43	-0.44004744	-1.2726848	0.0	0.103176266	1.0	3110	tags=35%, list=17%, signal=42%
GO_PROTEIN_COMPLEX_INVOLVED_IN_CELL_ADHESION	GO_PROTEIN_COMPLEX_INVOLVED_IN_CELL_ADHESION		32	-0.39145374	-1.2719648	0.0	0.1034873	1.0	1564	tags=22%, list=8%, signal=24%
GO_CELLULAR_RESPONSE_TO_GROWTH_HORMONE_STIMULUS	GO_CELLULAR_RESPONSE_TO_GROWTH_HORMONE_STIMULUS		25	-0.41627	-1.2719193	0.0	0.10341241	1.0	2859	tags=28%, list=15%, signal=33%
GO_RIBOSOMAL_SMALL_SUBUNIT_BIOGENESIS	GO_RIBOSOMAL_SMALL_SUBUNIT_BIOGENESIS		47	-0.38175476	-1.2709911	0.0	0.10368201	1.0	2188	tags=28%, list=12%, signal=31%
GO_OSTEOBLAST_DIFFERENTIATION	GO_OSTEOBLAST_DIFFERENTIATION		188	-0.32991153	-1.2706101	0.33333334	0.10423173	1.0	1294	tags=10%, list=7%, signal=11%
GO_GOLGI_VESICLE_BUDDING	GO_GOLGI_VESICLE_BUDDING		65	-0.3489537	-1.2701415	0.0	0.104629226	1.0	1412	tags=12%, list=8%, signal=13%
GO_NEPHRON_TUBULE_EPITHELIAL_CELL_DIFFERENTIATION	GO_NEPHRON_TUBULE_EPITHELIAL_CELL_DIFFERENTIATION		15	-0.4623279	-1.2700782	0.0	0.104668275	1.0	1424	tags=20%, list=8%, signal=22%
GO_C_C_CHEMOKINE_BINDING	GO_C_C_CHEMOKINE_BINDING		17	-0.54938257	-1.2699621	0.0	0.10470728	1.0	3151	tags=24%, list=17%, signal=28%
GO_REGULATION_OF_THE_FORCE_OF_HEART_CONTRACTION	GO_REGULATION_OF_THE_FORCE_OF_HEART_CONTRACTION		24	-0.4111971	-1.2679085	0.33333334	0.10661229	1.0	121	tags=4%, list=1%, signal=4%
GO_NEGATIVE_REGULATION_OF_IMMUNE_SYSTEM_PROCESS	GO_NEGATIVE_REGULATION_OF_IMMUNE_SYSTEM_PROCESS		381	-0.31508633	-1.2676938	0.0	0.106535524	1.0	1776	tags=15%, list=10%, signal=16%
GO_GLYCEROLIPID_METABOLIC_PROCESS	GO_GLYCEROLIPID_METABOLIC_PROCESS		327	-0.31875697	-1.2676028	0.0	0.106591225	1.0	2564	tags=20%, list=14%, signal=22%
GO_ANGIOGENESIS_INVOLVED_IN_WOUND_HEALING	GO_ANGIOGENESIS_INVOLVED_IN_WOUND_HEALING		20	-0.44570786	-1.2673403	0.0	0.107014135	1.0	3338	tags=55%, list=18%, signal=67%
GO_LEUKOCYTE_APOPTOTIC_PROCESS	GO_LEUKOCYTE_APOPTOTIC_PROCESS		95	-0.3664094	-1.2673223	0.0	0.10693726	1.0	2033	tags=21%, list=11%, signal=24%
GO_RESPONSE_TO_RETINOIC_ACID	GO_RESPONSE_TO_RETINOIC_ACID		98	-0.33217642	-1.2671237	0.2	0.106860496	1.0	1914	tags=12%, list=10%, signal=14%
GO_REGULATION_OF_SYSTEMIC_ARTERIAL_BLOOD_PRESSURE_BY_CIRCULATORY_RENIN_ANGIOTENSIN	GO_REGULATION_OF_SYSTEMIC_ARTERIAL_BLOOD_PRESSURE_BY_CIRCULATORY_RENIN_ANGIOTENSIN		16	-0.50954765	-1.2670819	0.0	0.10678383	1.0	699	tags=13%, list=4%, signal=13%
GO_POSITIVE_REGULATION_OF_MYELOID_CELL_DIFFERENTIATION	GO_POSITIVE_REGULATION_OF_MYELOID_CELL_DIFFERENTIATION		78	-0.384583	-1.2670252	0.0	0.10670728	1.0	2880	tags=29%, list=15%, signal=35%
GO_CELLULAR_RESPONSE_TO_ABIOTIC_STIMULUS	GO_CELLULAR_RESPONSE_TO_ABIOTIC_STIMULUS		289	-0.3619925	-1.2668605	0.0	0.10674067	1.0	2494	tags=19%, list=13%, signal=21%
GO_MYELOID_DENDRITIC_CELL_DIFFERENTIATION	GO_MYELOID_DENDRITIC_CELL_DIFFERENTIATION		16	-0.53867894	-1.2661713	0.33333334	0.10727675	1.0	2776	tags=25%, list=15%, signal=29%
GO_REGULATION_OF_PEPTIDYL_TYROSINE_PHOSPHORYLATION	GO_REGULATION_OF_PEPTIDYL_TYROSINE_PHOSPHORYLATION		232	-0.30388066	-1.2660558	0.0	0.10731357	1.0	2993	tags=20%, list=16%, signal=24%
GO_ADRENAL_GLAND_DEVELOPMENT	GO_ADRENAL_GLAND_DEVELOPMENT		24	-0.4417376	-1.2660265	0.0	0.107236855	1.0	5126	tags=50%, list=28%, signal=69%
GO_MUSCLE_CELL_PROLIFERATION	GO_MUSCLE_CELL_PROLIFERATION		170	-0.33323956	-1.2659773	0.0	0.10716026	1.0	2099	tags=18%, list=11%, signal=20%
GO_HORMONE_MEDIATED_SIGNALING_PATHWAY	GO_HORMONE_MEDIATED_SIGNALING_PATHWAY		200	-0.32213834	-1.2655725	0.0	0.10758027	1.0	2399	tags=16%, list=13%, signal=18%
GO_POSITIVE_REGULATION_OF_VASCULAR_ENDOTHELIAL_CELL_PROLIFERATION	GO_POSITIVE_REGULATION_OF_VASCULAR_ENDOTHELIAL_CELL_PROLIFERATION		15	-0.3993343	-1.265502	0.0	0.10750353	1.0	3243	tags=33%, list=17%, signal=40%
GO_POSITIVE_REGULATION_OF_MYELOID_LEUKOCYTE_DIFFERENTIATION	GO_POSITIVE_REGULATION_OF_MYELOID_LEUKOCYTE_DIFFERENTIATION		49	-0.3942965	-1.2647207	0.0	0.10789359	1.0	841	tags=12%, list=5%, signal=13%
GO_SPINDLE_POLE	GO_SPINDLE_POLE		114	-0.3872042	-1.2647132	0.0	0.10781675	1.0	2940	tags=24%, list=16%, signal=28%
GO_LEUKOCYTE_MIGRATION	GO_LEUKOCYTE_MIGRATION		384	-0.32444665	-1.2642772	0.0	0.107962124	1.0	896	tags=11%, list=5%, signal=12%
GO_POSITIVE_REGULATION_OF_GLYCOGEN_METABOLIC_PROCESS	GO_POSITIVE_REGULATION_OF_GLYCOGEN_METABOLIC_PROCESS		15	-0.40420878	-1.2642398	0.5	0.10788534	1.0	2326	tags=13%, list=12%, signal=15%
GO_ACTIVATED_T_CELL_PROLIFERATION	GO_ACTIVATED_T_CELL_PROLIFERATION		40	-0.4106995	-1.2635853	0.0	0.10828512	1.0	1538	tags=15%, list=8%, signal=16%
GO_HISTONE_DEACETYLASE_BINDING	GO_HISTONE_DEACETYLASE_BINDING		98	-0.34400085	-1.2634484	0.0	0.108317085	1.0	2070	tags=16%, list=11%, signal=18%
GO_FC_EPSILON_RECEPTOR_SIGNALING_PATHWAY	GO_FC_EPSILON_RECEPTOR_SIGNALING_PATHWAY		104	-0.47335023	-1.2633063	0.0	0.10824022	1.0	3776	tags=47%, list=20%, signal=59%
GO_PROTEIN_PHOSPHATASE_BINDING	GO_PROTEIN_PHOSPHATASE_BINDING		122	-0.35217685	-1.2629827	0.0	0.10827218	1.0	2358	tags=25%, list=13%, signal=28%
GO_HETEROTRIMERIC_G_PROTEIN_COMPLEX	GO_HETEROTRIMERIC_G_PROTEIN_COMPLEX		28	-0.4049717	-1.2629573	0.0	0.10819545	1.0	2663	tags=18%, list=14%, signal=21%
GO_REGULATION_OF_VASCULAR_SMOOTH_MUSCLE_CELL_PROLIFERATION	GO_REGULATION_OF_VASCULAR_SMOOTH_MUSCLE_CELL_PROLIFERATION		47	-0.3829615	-1.260752	0.0	0.109456696	1.0	1575	tags=19%, list=8%, signal=21%
GO_PROTEIN_CONTAINING_COMPLEX_LOCALIZATION	GO_PROTEIN_CONTAINING_COMPLEX_LOCALIZATION		220	-0.31883076	-1.2606071	0.0	0.10951661	1.0	3108	tags=25%, list=17%, signal=29%
GO_LEUKOCYTE_ACTIVATION_INVOLVED_IN_INFLAMMATORY_RESPONSE	GO_LEUKOCYTE_ACTIVATION_INVOLVED_IN_INFLAMMATORY_RESPONSE		41	-0.43003157	-1.2600298	0.0	0.11019221	1.0	2664	tags=39%, list=14%, signal=45%
GO_MEDIATOR_COMPLEX	GO_MEDIATOR_COMPLEX		16	-0.49472785	-1.259983	0.0	0.11037435	1.0	3053	tags=38%, list=16%, signal=45%
GO_SIGNAL_TRANSDUCTION_IN_RESPONSE_TO_DNA_DAMAGE	GO_SIGNAL_TRANSDUCTION_IN_RESPONSE_TO_DNA_DAMAGE		113	-0.4575667	-1.2599344	0.0	0.110564336	1.0	2163	tags=23%, list=12%, signal=26%
GO_POSITIVE_REGULATION_OF_INTERLEUKIN_6_SECRETION	GO_POSITIVE_REGULATION_OF_INTERLEUKIN_6_SECRETION		27	-0.5766568	-1.2589654	0.0	0.11168233	1.0	556	tags=22%, list=3%, signal=23%
GO_ANION_CATION_SYMPORTER_ACTIVITY	GO_ANION_CATION_SYMPORTER_ACTIVITY		19	-0.37614897	-1.258948	0.0	0.111603566	1.0	1160	tags=5%, list=6%, signal=6%
GO_TRABECULA_FORMATION	GO_TRABECULA_FORMATION		24	-0.5163187	-1.2583383	0.0	0.11196858	1.0	1250	tags=13%, list=7%, signal=13%
GO_NEGATIVE_REGULATION_OF_NUCLEAR_DIVISION	GO_NEGATIVE_REGULATION_OF_NUCLEAR_DIVISION		51	-0.4536783	-1.2575996	0.0	0.1124837	1.0	3694	tags=27%, list=20%, signal=34%
GO_EMBRYONIC_HEMOPOIESIS	GO_EMBRYONIC_HEMOPOIESIS		18	-0.4192683	-1.2575912	0.5	0.11240455	1.0	769	tags=11%, list=4%, signal=12%
GO_MEMBRANE_LIPID_METABOLIC_PROCESS	GO_MEMBRANE_LIPID_METABOLIC_PROCESS		160	-0.34518793	-1.2573222	0.0	0.11245486	1.0	2805	tags=22%, list=15%, signal=26%
GO_POSITIVE_REGULATION_OF_GLUCOSE_TRANSMEMBRANE_TRANSPORT	GO_POSITIVE_REGULATION_OF_GLUCOSE_TRANSMEMBRANE_TRANSPORT		36	-0.4089715	-1.257182	0.0	0.112512246	1.0	3375	tags=19%, list=18%, signal=24%
GO_INTRINSIC_COMPONENT_OF_SYNAPTIC_MEMBRANE	GO_INTRINSIC_COMPONENT_OF_SYNAPTIC_MEMBRANE		150	-0.27769455	-1.256794	0.25	0.112921715	1.0	985	tags=4%, list=5%, signal=4%
GO_POSITIVE_REGULATION_OF_PROTEIN_TYROSINE_KINASE_ACTIVITY	GO_POSITIVE_REGULATION_OF_PROTEIN_TYROSINE_KINASE_ACTIVITY		49	-0.3395833	-1.2566926	0.0	0.11297157	1.0	3495	tags=22%, list=19%, signal=28%
GO_REGULATION_OF_T_CELL_APOPTOTIC_PROCESS	GO_REGULATION_OF_T_CELL_APOPTOTIC_PROCESS		29	-0.4314218	-1.2564894	0.0	0.11312884	1.0	1537	tags=21%, list=8%, signal=23%
GO_CORE_PROMOTER_BINDING	GO_CORE_PROMOTER_BINDING		45	-0.4477761	-1.2564842	0.5	0.11304956	1.0	3329	tags=29%, list=18%, signal=35%
GO_NEGATIVE_REGULATION_OF_PHOSPHORUS_METABOLIC_PROCESS	GO_NEGATIVE_REGULATION_OF_PHOSPHORUS_METABOLIC_PROCESS		448	-0.30108905	-1.2564529	0.0	0.1129704	1.0	2324	tags=17%, list=12%, signal=19%
GO_PROSTATE_GLAND_DEVELOPMENT	GO_PROSTATE_GLAND_DEVELOPMENT		45	-0.36240974	-1.2563314	0.0	0.11302007	1.0	1206	tags=9%, list=6%, signal=9%
GO_NEGATIVE_REGULATION_OF_TRANSPORTER_ACTIVITY	GO_NEGATIVE_REGULATION_OF_TRANSPORTER_ACTIVITY		74	-0.33979854	-1.2556696	0.0	0.11331737	1.0	2256	tags=14%, list=12%, signal=15%
GO_BINDING_OF_SPERM_TO_ZONA_PELLUCIDA	GO_BINDING_OF_SPERM_TO_ZONA_PELLUCIDA		36	-0.48587462	-1.2549977	0.5	0.113681935	1.0	96	tags=3%, list=1%, signal=3%
GO_FILOPODIUM_ASSEMBLY	GO_FILOPODIUM_ASSEMBLY		47	-0.32736894	-1.2545161	0.0	0.11395983	1.0	1727	tags=13%, list=9%, signal=14%
GO_NEGATIVE_REGULATION_OF_OSSIFICATION	GO_NEGATIVE_REGULATION_OF_OSSIFICATION		65	-0.36359325	-1.2543364	0.0	0.1138803	1.0	1989	tags=14%, list=11%, signal=15%
GO_ACTIVATION_OF_PHOSPHOLIPASE_C_ACTIVITY	GO_ACTIVATION_OF_PHOSPHOLIPASE_C_ACTIVITY		26	-0.43853214	-1.2539707	0.0	0.11393625	1.0	4209	tags=27%, list=23%, signal=35%
GO_PHAGOCYTIC_VESICLE	GO_PHAGOCYTIC_VESICLE		112	-0.3573158	-1.2535768	0.0	0.11476682	1.0	3309	tags=39%, list=18%, signal=47%
GO_DNA_CATABOLIC_PROCESS	GO_DNA_CATABOLIC_PROCESS		31	-0.46069148	-1.253364	0.0	0.114925556	1.0	3713	tags=42%, list=20%, signal=52%
GO_AEROBIC_RESPIRATION	GO_AEROBIC_RESPIRATION		73	-0.483431	-1.2532581	0.0	0.11495225	1.0	3286	tags=47%, list=18%, signal=56%
GO_POSITIVE_REGULATION_OF_LEUKOCYTE_DIFFERENTIATION	GO_POSITIVE_REGULATION_OF_LEUKOCYTE_DIFFERENTIATION		128	-0.344107	-1.2532557	0.0	0.11487232	1.0	2880	tags=23%, list=15%, signal=27%
GO_RESPONSE_TO_TESTOSTERONE	GO_RESPONSE_TO_TESTOSTERONE		39	-0.38261905	-1.2524974	0.33333334	0.1155641	1.0	2757	tags=28%, list=15%, signal=33%
GO_AZUROPHIL_GRANULE_LUMEN	GO_AZUROPHIL_GRANULE_LUMEN		78	-0.459391	-1.2513696	0.0	0.11628012	1.0	2979	tags=36%, list=16%, signal=43%
GO_PHOSPHATASE_ACTIVATOR_ACTIVITY	GO_PHOSPHATASE_ACTIVATOR_ACTIVITY		15	-0.47317198	-1.2512467	0.0	0.116679266	1.0	892	tags=20%, list=5%, signal=21%
GO_REGULATION_OF_B_CELL_ACTIVATION	GO_REGULATION_OF_B_CELL_ACTIVATION		103	-0.39976466	-1.2507836	0.0	0.11711986	1.0	2163	tags=26%, list=12%, signal=29%
GO_HYDROLASE_ACTIVITY_ACTING_ON_CARBON_NITROGEN_BUT_NOT_PEPTIDE_BONDS_IN_CYCLIC_AMIDINES	GO_HYDROLASE_ACTIVITY_ACTING_ON_CARBON_NITROGEN_BUT_NOT_PEPTIDE_BONDS_IN_CYCLIC_AMIDINES		27	-0.40761763	-1.2507186	0.0	0.1170387	1.0	3182	tags=30%, list=17%, signal=36%
GO_REGULATION_OF_CELLULAR_RESPONSE_TO_INSULIN_STIMULUS	GO_REGULATION_OF_CELLULAR_RESPONSE_TO_INSULIN_STIMULUS		56	-0.44324133	-1.2498585	0.0	0.117630966	1.0	2679	tags=29%, list=14%, signal=33%
GO_INTEGRIN_MEDIATED_SIGNALING_PATHWAY	GO_INTEGRIN_MEDIATED_SIGNALING_PATHWAY		93	-0.36995184	-1.2483549	0.0	0.11910319	1.0	1101	tags=16%, list=6%, signal=17%
GO_PROTEIN_INSERTION_INTO_MITOCHONDRIAL_MEMBRANE	GO_PROTEIN_INSERTION_INTO_MITOCHONDRIAL_MEMBRANE		40	-0.3798957	-1.2480471	0.0	0.119232856	1.0	3600	tags=38%, list=19%, signal=46%
GO_MALE_SEX_DIFFERENTIATION	GO_MALE_SEX_DIFFERENTIATION		145	-0.30828968	-1.2479398	0.25	0.11936613	1.0	950	tags=8%, list=5%, signal=8%
GO_NEGATIVE_REGULATION_OF_CELLULAR_RESPONSE_TO_TRANSFORMING_GROWTH_FACTOR_BETA_STIMULUS	GO_NEGATIVE_REGULATION_OF_CELLULAR_RESPONSE_TO_TRANSFORMING_GROWTH_FACTOR_BETA_STIMULUS		65	-0.3356519	-1.2478225	0.0	0.11949921	1.0	2118	tags=15%, list=11%, signal=17%
GO_POSITIVE_REGULATION_OF_PROTEOLYSIS	GO_POSITIVE_REGULATION_OF_PROTEOLYSIS		304	-0.31705913	-1.2477072	0.0	0.119416736	1.0	2066	tags=18%, list=11%, signal=20%
GO_REGULATION_OF_LYMPHOCYTE_MIGRATION	GO_REGULATION_OF_LYMPHOCYTE_MIGRATION		55	-0.39922813	-1.2458712	0.0	0.1215233	1.0	1629	tags=20%, list=9%, signal=22%
GO_MUSCLE_ORGAN_MORPHOGENESIS	GO_MUSCLE_ORGAN_MORPHOGENESIS		73	-0.28891346	-1.2458446	0.0	0.12156632	1.0	2941	tags=12%, list=16%, signal=15%
GO_NEGATIVE_REGULATION_OF_SUPRAMOLECULAR_FIBER_ORGANIZATION	GO_NEGATIVE_REGULATION_OF_SUPRAMOLECULAR_FIBER_ORGANIZATION		101	-0.35188317	-1.2454275	0.0	0.12171862	1.0	2353	tags=19%, list=13%, signal=21%
GO_UBIQUITIN_LIGASE_COMPLEX	GO_UBIQUITIN_LIGASE_COMPLEX		220	-0.318007	-1.244756	0.0	0.122448616	1.0	3904	tags=32%, list=21%, signal=40%
GO_ESTABLISHMENT_OR_MAINTENANCE_OF_CELL_POLARITY	GO_ESTABLISHMENT_OR_MAINTENANCE_OF_CELL_POLARITY		188	-0.354933	-1.2435822	0.0	0.12351809	1.0	2201	tags=18%, list=12%, signal=20%
GO_METAPHASE_ANAPHASE_TRANSITION_OF_CELL_CYCLE	GO_METAPHASE_ANAPHASE_TRANSITION_OF_CELL_CYCLE		48	-0.37617186	-1.2435194	0.0	0.123433195	1.0	2163	tags=25%, list=12%, signal=28%
GO_14_3_3_PROTEIN_BINDING	GO_14_3_3_PROTEIN_BINDING		25	-0.46981385	-1.2427096	0.0	0.124322504	1.0	3686	tags=36%, list=20%, signal=45%
GO_COP9_SIGNALOSOME	GO_COP9_SIGNALOSOME		28	-0.43749782	-1.2415688	0.0	0.12605605	1.0	1800	tags=29%, list=10%, signal=32%
GO_POSITIVE_REGULATION_OF_CYCLASE_ACTIVITY	GO_POSITIVE_REGULATION_OF_CYCLASE_ACTIVITY		19	-0.4657017	-1.2409323	0.33333334	0.12678315	1.0	2011	tags=11%, list=11%, signal=12%
GO_TUMOR_NECROSIS_FACTOR_RECEPTOR_BINDING	GO_TUMOR_NECROSIS_FACTOR_RECEPTOR_BINDING		28	-0.46025857	-1.2407985	0.0	0.12669626	1.0	2079	tags=29%, list=11%, signal=32%
GO_DNA_DOUBLE_STRAND_BREAK_PROCESSING	GO_DNA_DOUBLE_STRAND_BREAK_PROCESSING		18	-0.53304684	-1.2406044	0.0	0.12660947	1.0	2581	tags=33%, list=14%, signal=39%
GO_TETRAPYRROLE_BINDING	GO_TETRAPYRROLE_BINDING		125	-0.3716636	-1.240147	0.0	0.12738773	1.0	2499	tags=19%, list=13%, signal=22%
GO_ENDOSOME_TO_LYSOSOME_TRANSPORT	GO_ENDOSOME_TO_LYSOSOME_TRANSPORT		39	-0.3146262	-1.2401414	0.0	0.1273006	1.0	3011	tags=28%, list=16%, signal=34%
GO_PROTEIN_SUMOYLATION	GO_PROTEIN_SUMOYLATION		69	-0.3472342	-1.2399576	0.0	0.12745479	1.0	2662	tags=25%, list=14%, signal=29%
GO_DNA_TEMPLATED_TRANSCRIPTION_TERMINATION	GO_DNA_TEMPLATED_TRANSCRIPTION_TERMINATION		66	-0.35513812	-1.2399144	0.0	0.12736772	1.0	3701	tags=30%, list=20%, signal=38%
GO_CELL_DIFFERENTIATION_INVOLVED_IN_EMBRYONIC_PLACENTA_DEVELOPMENT	GO_CELL_DIFFERENTIATION_INVOLVED_IN_EMBRYONIC_PLACENTA_DEVELOPMENT		27	-0.45871714	-1.238264	0.0	0.12860708	1.0	982	tags=11%, list=5%, signal=12%
GO_ACTIN_FILAMENT_BINDING	GO_ACTIN_FILAMENT_BINDING		157	-0.43454182	-1.2381891	0.0	0.12877816	1.0	1826	tags=16%, list=10%, signal=18%
GO_RIBONUCLEOPROTEIN_COMPLEX_BINDING	GO_RIBONUCLEOPROTEIN_COMPLEX_BINDING		100	-0.34316638	-1.2380575	0.0	0.12879859	1.0	2638	tags=21%, list=14%, signal=24%
GO_CELL_LEADING_EDGE	GO_CELL_LEADING_EDGE		343	-0.34641218	-1.237691	0.0	0.12918186	1.0	2276	tags=14%, list=12%, signal=16%
GO_DNA_BINDING_TRANSCRIPTION_FACTOR_BINDING	GO_DNA_BINDING_TRANSCRIPTION_FACTOR_BINDING		314	-0.3067361	-1.2368002	0.0	0.12960956	1.0	2972	tags=22%, list=16%, signal=25%
GO_POSITIVE_REGULATION_OF_PROTEIN_SERINE_THREONINE_KINASE_ACTIVITY	GO_POSITIVE_REGULATION_OF_PROTEIN_SERINE_THREONINE_KINASE_ACTIVITY		290	-0.31306282	-1.2365328	0.0	0.12975083	1.0	2064	tags=16%, list=11%, signal=18%
GO_MUSCLE_FIBER_DEVELOPMENT	GO_MUSCLE_FIBER_DEVELOPMENT		56	-0.35335344	-1.2363918	0.33333334	0.12966262	1.0	272	tags=5%, list=1%, signal=5%
GO_DNA_CATABOLIC_PROCESS_ENDONUCLEOLYTIC	GO_DNA_CATABOLIC_PROCESS_ENDONUCLEOLYTIC		26	-0.45911863	-1.2360475	0.5	0.12968238	1.0	1477	tags=23%, list=8%, signal=25%
GO_OXYGEN_BINDING	GO_OXYGEN_BINDING		34	-0.5430036	-1.235829	0.0	0.12985791	1.0	2441	tags=24%, list=13%, signal=27%
GO_NUCLEOBASE_METABOLIC_PROCESS	GO_NUCLEOBASE_METABOLIC_PROCESS		29	-0.45460403	-1.2358077	0.0	0.12976982	1.0	1168	tags=21%, list=6%, signal=22%
GO_GOLGI_TO_PLASMA_MEMBRANE_PROTEIN_TRANSPORT	GO_GOLGI_TO_PLASMA_MEMBRANE_PROTEIN_TRANSPORT		32	-0.35523516	-1.235171	0.0	0.13040693	1.0	2523	tags=25%, list=14%, signal=29%
GO_RESPONSE_TO_COCAINE	GO_RESPONSE_TO_COCAINE		48	-0.26454628	-1.2350206	0.0	0.13031858	1.0	1057	tags=6%, list=6%, signal=7%
GO_REGULATION_OF_TRANSPORTER_ACTIVITY	GO_REGULATION_OF_TRANSPORTER_ACTIVITY		243	-0.2986525	-1.2349061	0.0	0.13033783	1.0	2261	tags=12%, list=12%, signal=13%
GO_PROXIMAL_DISTAL_PATTERN_FORMATION	GO_PROXIMAL_DISTAL_PATTERN_FORMATION		30	-0.40182886	-1.2343861	0.2	0.13063768	1.0	1253	tags=10%, list=7%, signal=11%
GO_POSITIVE_REGULATION_OF_MUSCLE_TISSUE_DEVELOPMENT	GO_POSITIVE_REGULATION_OF_MUSCLE_TISSUE_DEVELOPMENT		63	-0.3467472	-1.2342837	0.25	0.13067374	1.0	2303	tags=16%, list=12%, signal=18%
GO_POSITIVE_REGULATION_OF_T_CELL_MIGRATION	GO_POSITIVE_REGULATION_OF_T_CELL_MIGRATION		29	-0.47477612	-1.2341744	0.0	0.1306927	1.0	1629	tags=24%, list=9%, signal=26%
GO_GENERATION_OF_PRECURSOR_METABOLITES_AND_ENERGY	GO_GENERATION_OF_PRECURSOR_METABOLITES_AND_ENERGY		422	-0.35671762	-1.2340425	0.0	0.13060446	1.0	3286	tags=32%, list=18%, signal=38%
GO_PHOSPHATASE_BINDING	GO_PHOSPHATASE_BINDING		156	-0.35030496	-1.2339041	0.0	0.13064046	1.0	2358	tags=24%, list=13%, signal=27%
GO_NEGATIVE_REGULATION_OF_TRANSMEMBRANE_RECEPTOR_PROTEIN_SERINE_THREONINE_KINASE_SIGNALING_PATHWAY	GO_NEGATIVE_REGULATION_OF_TRANSMEMBRANE_RECEPTOR_PROTEIN_SERINE_THREONINE_KINASE_SIGNALING_PATHWAY		100	-0.33624795	-1.2335583	0.0	0.13136642	1.0	2118	tags=13%, list=11%, signal=15%
GO_POSITIVE_REGULATION_OF_TRANSMEMBRANE_TRANSPORT	GO_POSITIVE_REGULATION_OF_TRANSMEMBRANE_TRANSPORT		170	-0.29102546	-1.2335566	0.0	0.13127789	1.0	1869	tags=10%, list=10%, signal=11%
GO_WOUND_HEALING	GO_WOUND_HEALING		485	-0.31275836	-1.2332009	0.0	0.13166842	1.0	2362	tags=16%, list=13%, signal=18%
GO_POSITIVE_REGULATION_OF_GENE_EXPRESSION_EPIGENETIC	GO_POSITIVE_REGULATION_OF_GENE_EXPRESSION_EPIGENETIC		42	-0.34775987	-1.2324088	0.0	0.13225424	1.0	1788	tags=17%, list=10%, signal=18%
GO_LYMPHOCYTE_MEDIATED_IMMUNITY	GO_LYMPHOCYTE_MEDIATED_IMMUNITY		224	-0.3484197	-1.2321078	0.0	0.13246207	1.0	2513	tags=26%, list=13%, signal=30%
GO_DNA_DIRECTED_DNA_POLYMERASE_ACTIVITY	GO_DNA_DIRECTED_DNA_POLYMERASE_ACTIVITY		23	-0.40735728	-1.2320832	0.0	0.13237305	1.0	2032	tags=22%, list=11%, signal=24%
GO_LEUKOCYTE_PROLIFERATION	GO_LEUKOCYTE_PROLIFERATION		270	-0.34076378	-1.2316875	0.0	0.13287117	1.0	1958	tags=17%, list=11%, signal=19%
GO_CERAMIDE_BIOSYNTHETIC_PROCESS	GO_CERAMIDE_BIOSYNTHETIC_PROCESS		48	-0.36599565	-1.2312057	0.0	0.13311489	1.0	2672	tags=23%, list=14%, signal=27%
GO_SPECIFIC_GRANULE_MEMBRANE	GO_SPECIFIC_GRANULE_MEMBRANE		75	-0.43110654	-1.2311753	0.0	0.13314898	1.0	2106	tags=35%, list=11%, signal=39%
GO_OXIDOREDUCTASE_ACTIVITY_ACTING_ON_PEROXIDE_AS_ACCEPTOR	GO_OXIDOREDUCTASE_ACTIVITY_ACTING_ON_PEROXIDE_AS_ACCEPTOR		51	-0.4360059	-1.2307785	0.0	0.13333774	1.0	2499	tags=39%, list=13%, signal=45%
GO_ENDOMEMBRANE_SYSTEM_ORGANIZATION	GO_ENDOMEMBRANE_SYSTEM_ORGANIZATION		321	-0.34480745	-1.2307259	0.0	0.13324843	1.0	2157	tags=18%, list=12%, signal=20%
GO_REGULATION_OF_SISTER_CHROMATID_SEGREGATION	GO_REGULATION_OF_SISTER_CHROMATID_SEGREGATION		63	-0.38095197	-1.2288463	0.0	0.13529961	1.0	3694	tags=40%, list=20%, signal=49%
GO_METENCEPHALON_DEVELOPMENT	GO_METENCEPHALON_DEVELOPMENT		95	-0.3061599	-1.2284871	0.0	0.1354347	1.0	2290	tags=13%, list=12%, signal=14%
GO_NEGATIVE_REGULATION_OF_HISTONE_MODIFICATION	GO_NEGATIVE_REGULATION_OF_HISTONE_MODIFICATION		30	-0.44431546	-1.2278874	0.0	0.13620256	1.0	3035	tags=30%, list=16%, signal=36%
GO_CARDIAC_MUSCLE_TISSUE_DEVELOPMENT	GO_CARDIAC_MUSCLE_TISSUE_DEVELOPMENT		182	-0.30405617	-1.2278464	0.0	0.13621761	1.0	662	tags=6%, list=4%, signal=6%
GO_SELECTIVE_AUTOPHAGY	GO_SELECTIVE_AUTOPHAGY		38	-0.36575297	-1.2276149	0.0	0.1364814	1.0	2222	tags=26%, list=12%, signal=30%
GO_NEGATIVE_REGULATION_OF_CHEMOKINE_PRODUCTION	GO_NEGATIVE_REGULATION_OF_CHEMOKINE_PRODUCTION		15	-0.38578734	-1.2274116	0.0	0.13639036	1.0	3164	tags=33%, list=17%, signal=40%
GO_MITOGEN_ACTIVATED_PROTEIN_KINASE_BINDING	GO_MITOGEN_ACTIVATED_PROTEIN_KINASE_BINDING		23	-0.5250938	-1.2250133	0.0	0.13991882	1.0	2787	tags=35%, list=15%, signal=41%
GO_REGULATION_OF_REACTIVE_OXYGEN_SPECIES_BIOSYNTHETIC_PROCESS	GO_REGULATION_OF_REACTIVE_OXYGEN_SPECIES_BIOSYNTHETIC_PROCESS		75	-0.35942903	-1.2243218	0.0	0.14043601	1.0	1187	tags=17%, list=6%, signal=18%
GO_POSITIVE_REGULATION_OF_SUPRAMOLECULAR_FIBER_ORGANIZATION	GO_POSITIVE_REGULATION_OF_SUPRAMOLECULAR_FIBER_ORGANIZATION		167	-0.36509907	-1.2241895	0.0	0.14057069	1.0	1653	tags=16%, list=9%, signal=18%
GO_PSEUDOPODIUM	GO_PSEUDOPODIUM		15	-0.6671913	-1.2234848	0.0	0.14134145	1.0	2011	tags=40%, list=11%, signal=45%
GO_PYRIMIDINE_NUCLEOSIDE_TRIPHOSPHATE_BIOSYNTHETIC_PROCESS	GO_PYRIMIDINE_NUCLEOSIDE_TRIPHOSPHATE_BIOSYNTHETIC_PROCESS		16	-0.45467106	-1.223367	0.0	0.14174835	1.0	1318	tags=19%, list=7%, signal=20%
GO_NEGATIVE_REGULATION_OF_I_KAPPAB_KINASE_NF_KAPPAB_SIGNALING	GO_NEGATIVE_REGULATION_OF_I_KAPPAB_KINASE_NF_KAPPAB_SIGNALING		35	-0.37180915	-1.2229987	0.33333334	0.14241606	1.0	1793	tags=20%, list=10%, signal=22%
GO_DEFENSE_RESPONSE_TO_VIRUS	GO_DEFENSE_RESPONSE_TO_VIRUS		205	-0.33622056	-1.2224963	0.0	0.14264725	1.0	2664	tags=23%, list=14%, signal=27%
GO_REGULATION_OF_VIRAL_LIFE_CYCLE	GO_REGULATION_OF_VIRAL_LIFE_CYCLE		124	-0.31292063	-1.2224654	0.0	0.1425526	1.0	2569	tags=21%, list=14%, signal=24%
GO_CONTRACTILE_FIBER	GO_CONTRACTILE_FIBER		207	-0.28472415	-1.2215812	0.0	0.14352328	1.0	2379	tags=12%, list=13%, signal=14%
GO_MITOCHONDRIAL_GENE_EXPRESSION	GO_MITOCHONDRIAL_GENE_EXPRESSION		126	-0.42405352	-1.2212446	0.0	0.14353336	1.0	3493	tags=39%, list=19%, signal=48%
GO_REGULATION_OF_INTRINSIC_APOPTOTIC_SIGNALING_PATHWAY_IN_RESPONSE_TO_DNA_DAMAGE	GO_REGULATION_OF_INTRINSIC_APOPTOTIC_SIGNALING_PATHWAY_IN_RESPONSE_TO_DNA_DAMAGE		28	-0.3597002	-1.2212068	0.0	0.14343831	1.0	3343	tags=25%, list=18%, signal=30%
GO_CELLULAR_RESPONSE_TO_OSMOTIC_STRESS	GO_CELLULAR_RESPONSE_TO_OSMOTIC_STRESS		37	-0.4870997	-1.2209574	0.0	0.14344844	1.0	1771	tags=24%, list=10%, signal=27%
GO_ACTIVATION_OF_PROTEIN_KINASE_ACTIVITY	GO_ACTIVATION_OF_PROTEIN_KINASE_ACTIVITY		289	-0.30203846	-1.2208254	0.0	0.14358023	1.0	3508	tags=24%, list=19%, signal=29%
GO_EPHRIN_RECEPTOR_SIGNALING_PATHWAY	GO_EPHRIN_RECEPTOR_SIGNALING_PATHWAY		85	-0.37495252	-1.2208048	0.0	0.1436069	1.0	3506	tags=22%, list=19%, signal=27%
GO_NEGATIVE_REGULATION_OF_MITOTIC_CELL_CYCLE	GO_NEGATIVE_REGULATION_OF_MITOTIC_CELL_CYCLE		262	-0.38519043	-1.2202315	0.0	0.1439679	1.0	2170	tags=20%, list=12%, signal=23%
GO_DEVELOPMENTAL_CELL_GROWTH	GO_DEVELOPMENTAL_CELL_GROWTH		201	-0.31498674	-1.2196513	0.0	0.14472361	1.0	2064	tags=14%, list=11%, signal=15%
GO_LYMPHOCYTE_APOPTOTIC_PROCESS	GO_LYMPHOCYTE_APOPTOTIC_PROCESS		65	-0.36975548	-1.2184112	0.0	0.1459781	1.0	2033	tags=23%, list=11%, signal=26%
GO_REGULATION_OF_HEMOPOIESIS	GO_REGULATION_OF_HEMOPOIESIS		372	-0.35002154	-1.2182411	0.0	0.14598651	1.0	2971	tags=24%, list=16%, signal=28%
GO_ACETYLGLUCOSAMINYLTRANSFERASE_ACTIVITY	GO_ACETYLGLUCOSAMINYLTRANSFERASE_ACTIVITY		49	-0.32686967	-1.2174226	0.0	0.14638263	1.0	1305	tags=14%, list=7%, signal=15%
GO_REGULATION_OF_ATP_METABOLIC_PROCESS	GO_REGULATION_OF_ATP_METABOLIC_PROCESS		97	-0.34075403	-1.2174147	0.0	0.14628626	1.0	2859	tags=22%, list=15%, signal=25%
GO_TRANSMITTER_GATED_CHANNEL_ACTIVITY	GO_TRANSMITTER_GATED_CHANNEL_ACTIVITY		59	-0.2960198	-1.2171354	0.25	0.14651993	1.0	272	tags=2%, list=1%, signal=2%
GO_NEGATIVE_REGULATION_OF_TISSUE_REMODELING	GO_NEGATIVE_REGULATION_OF_TISSUE_REMODELING		18	-0.41905335	-1.2169061	0.0	0.14642361	1.0	629	tags=11%, list=3%, signal=11%
GO_POSTSYNAPTIC_NEUROTRANSMITTER_RECEPTOR_ACTIVITY	GO_POSTSYNAPTIC_NEUROTRANSMITTER_RECEPTOR_ACTIVITY		73	-0.2884088	-1.2157971	0.0	0.1480444	1.0	1435	tags=3%, list=8%, signal=3%
GO_TUMOR_NECROSIS_FACTOR_SUPERFAMILY_CYTOKINE_PRODUCTION	GO_TUMOR_NECROSIS_FACTOR_SUPERFAMILY_CYTOKINE_PRODUCTION		138	-0.3454696	-1.2153894	0.0	0.14836414	1.0	3150	tags=32%, list=17%, signal=38%
GO_CELLULAR_PROTEIN_COMPLEX_DISASSEMBLY	GO_CELLULAR_PROTEIN_COMPLEX_DISASSEMBLY		182	-0.37007684	-1.2152078	0.0	0.14837095	1.0	3603	tags=33%, list=19%, signal=40%
GO_MODIFICATION_OF_MORPHOLOGY_OR_PHYSIOLOGY_OF_OTHER_ORGANISM	GO_MODIFICATION_OF_MORPHOLOGY_OR_PHYSIOLOGY_OF_OTHER_ORGANISM		143	-0.34692132	-1.2151248	0.0	0.14840096	1.0	3043	tags=26%, list=16%, signal=31%
GO_PEPTIDE_HORMONE_RECEPTOR_BINDING	GO_PEPTIDE_HORMONE_RECEPTOR_BINDING		21	-0.44688478	-1.215025	0.0	0.14830372	1.0	737	tags=10%, list=4%, signal=10%
GO_MICROTUBULE_ORGANIZING_CENTER_LOCALIZATION	GO_MICROTUBULE_ORGANIZING_CENTER_LOCALIZATION		22	-0.46871847	-1.2148393	0.0	0.14841452	1.0	3568	tags=36%, list=19%, signal=45%
GO_REGULATION_OF_MRNA_CATABOLIC_PROCESS	GO_REGULATION_OF_MRNA_CATABOLIC_PROCESS		166	-0.39892277	-1.2145172	0.0	0.14858218	1.0	2425	tags=23%, list=13%, signal=26%
GO_DETECTION_OF_MECHANICAL_STIMULUS_INVOLVED_IN_SENSORY_PERCEPTION	GO_DETECTION_OF_MECHANICAL_STIMULUS_INVOLVED_IN_SENSORY_PERCEPTION		23	-0.37443584	-1.2128941	0.5	0.15058278	1.0	2984	tags=17%, list=16%, signal=21%
GO_POSITIVE_REGULATION_OF_MACROAUTOPHAGY	GO_POSITIVE_REGULATION_OF_MACROAUTOPHAGY		58	-0.39588764	-1.2126933	0.0	0.15048435	1.0	2930	tags=33%, list=16%, signal=39%
GO_ENERGY_RESERVE_METABOLIC_PROCESS	GO_ENERGY_RESERVE_METABOLIC_PROCESS		74	-0.3316815	-1.2125566	0.0	0.15065697	1.0	3281	tags=26%, list=18%, signal=31%
GO_RAC_GTPASE_BINDING	GO_RAC_GTPASE_BINDING		56	-0.38720396	-1.2125525	0.0	0.15055862	1.0	3212	tags=25%, list=17%, signal=30%
GO_VESICLE_FUSION_TO_PLASMA_MEMBRANE	GO_VESICLE_FUSION_TO_PLASMA_MEMBRANE		18	-0.42135182	-1.211765	0.0	0.15212284	1.0	1717	tags=17%, list=9%, signal=18%
GO_SIGNAL_TRANSDUCTION_INVOLVED_IN_REGULATION_OF_GENE_EXPRESSION	GO_SIGNAL_TRANSDUCTION_INVOLVED_IN_REGULATION_OF_GENE_EXPRESSION		18	-0.33332157	-1.2113903	0.33333334	0.15251477	1.0	515	tags=6%, list=3%, signal=6%
GO_POSITIVE_REGULATION_OF_BLOOD_PRESSURE	GO_POSITIVE_REGULATION_OF_BLOOD_PRESSURE		32	-0.30061248	-1.2113013	0.0	0.15241542	1.0	3626	tags=19%, list=19%, signal=23%
GO_RIBONUCLEOSIDE_CATABOLIC_PROCESS	GO_RIBONUCLEOSIDE_CATABOLIC_PROCESS		18	-0.41371706	-1.210802	0.0	0.15278853	1.0	3182	tags=44%, list=17%, signal=54%
GO_REGULATION_OF_CELL_MATURATION	GO_REGULATION_OF_CELL_MATURATION		20	-0.37940118	-1.2107944	0.0	0.15268911	1.0	2624	tags=15%, list=14%, signal=17%
GO_ACTIN_FILAMENT	GO_ACTIN_FILAMENT		94	-0.4789567	-1.2104918	0.0	0.15271606	1.0	2201	tags=19%, list=12%, signal=22%
GO_NEGATIVE_REGULATION_OF_T_CELL_DIFFERENTIATION	GO_NEGATIVE_REGULATION_OF_T_CELL_DIFFERENTIATION		37	-0.43445277	-1.2101632	0.0	0.15310548	1.0	1618	tags=16%, list=9%, signal=18%
GO_INTERMEDIATE_FILAMENT_BASED_PROCESS	GO_INTERMEDIATE_FILAMENT_BASED_PROCESS		36	-0.34756458	-1.210142	0.0	0.15300606	1.0	1796	tags=14%, list=10%, signal=15%
GO_PURINERGIC_RECEPTOR_ACTIVITY	GO_PURINERGIC_RECEPTOR_ACTIVITY		23	-0.35797286	-1.209449	0.0	0.15373313	1.0	985	tags=13%, list=5%, signal=14%
GO_PROTEIN_MATURATION	GO_PROTEIN_MATURATION		224	-0.31468928	-1.2084308	0.0	0.15471812	1.0	2479	tags=18%, list=13%, signal=21%
GO_ORGANELLE_LOCALIZATION	GO_ORGANELLE_LOCALIZATION		481	-0.3109505	-1.2083806	0.0	0.15485628	1.0	2984	tags=22%, list=16%, signal=26%
GO_CELL_DIFFERENTIATION_INVOLVED_IN_KIDNEY_DEVELOPMENT	GO_CELL_DIFFERENTIATION_INVOLVED_IN_KIDNEY_DEVELOPMENT		54	-0.34125632	-1.2083479	0.0	0.15488173	1.0	2384	tags=15%, list=13%, signal=17%
GO_NUCLEOBASE_CONTAINING_COMPOUND_TRANSPORT	GO_NUCLEOBASE_CONTAINING_COMPOUND_TRANSPORT		184	-0.3441573	-1.208289	0.0	0.15478149	1.0	2260	tags=21%, list=12%, signal=23%
GO_REGULATION_OF_LYMPHOCYTE_APOPTOTIC_PROCESS	GO_REGULATION_OF_LYMPHOCYTE_APOPTOTIC_PROCESS		48	-0.40237665	-1.2076479	0.0	0.15549216	1.0	1911	tags=23%, list=10%, signal=25%
GO_NEGATIVE_REGULATION_OF_PROTEOLYSIS_INVOLVED_IN_CELLULAR_PROTEIN_CATABOLIC_PROCESS	GO_NEGATIVE_REGULATION_OF_PROTEOLYSIS_INVOLVED_IN_CELLULAR_PROTEIN_CATABOLIC_PROCESS		57	-0.3654123	-1.2076039	0.0	0.15539163	1.0	2655	tags=23%, list=14%, signal=27%
GO_NEGATIVE_REGULATION_OF_MUSCLE_TISSUE_DEVELOPMENT	GO_NEGATIVE_REGULATION_OF_MUSCLE_TISSUE_DEVELOPMENT		47	-0.4441398	-1.2072484	0.0	0.15561473	1.0	2002	tags=15%, list=11%, signal=17%
GO_NEGATIVE_REGULATION_OF_INTRINSIC_APOPTOTIC_SIGNALING_PATHWAY_IN_RESPONSE_TO_DNA_DAMAGE	GO_NEGATIVE_REGULATION_OF_INTRINSIC_APOPTOTIC_SIGNALING_PATHWAY_IN_RESPONSE_TO_DNA_DAMAGE		23	-0.37639388	-1.2068151	0.0	0.15581822	1.0	2614	tags=17%, list=14%, signal=20%
GO_PROTEIN_POLYUBIQUITINATION	GO_PROTEIN_POLYUBIQUITINATION		271	-0.34175897	-1.2066278	0.0	0.1558201	1.0	3564	tags=29%, list=19%, signal=36%
GO_NEGATIVE_REGULATION_OF_SMOOTH_MUSCLE_CELL_PROLIFERATION	GO_NEGATIVE_REGULATION_OF_SMOOTH_MUSCLE_CELL_PROLIFERATION		45	-0.39859605	-1.2065182	0.0	0.15583827	1.0	1575	tags=16%, list=8%, signal=17%
GO_REGULATION_OF_EMBRYONIC_DEVELOPMENT	GO_REGULATION_OF_EMBRYONIC_DEVELOPMENT		110	-0.25960743	-1.2063788	0.0	0.15593891	1.0	1180	tags=5%, list=6%, signal=6%
GO_SERINE_THREONINE_PROTEIN_KINASE_COMPLEX	GO_SERINE_THREONINE_PROTEIN_KINASE_COMPLEX		75	-0.44773978	-1.2061995	0.0	0.15603945	1.0	2541	tags=24%, list=14%, signal=28%
GO_GABA_RECEPTOR_BINDING	GO_GABA_RECEPTOR_BINDING		15	-0.36407876	-1.2061671	0.0	0.15593903	1.0	1517	tags=13%, list=8%, signal=15%
GO_REGULATION_OF_PROTEIN_STABILITY	GO_REGULATION_OF_PROTEIN_STABILITY		232	-0.30014676	-1.205573	0.0	0.15691172	1.0	4009	tags=34%, list=22%, signal=42%
GO_CYTOKINE_METABOLIC_PROCESS	GO_CYTOKINE_METABOLIC_PROCESS		109	-0.37194386	-1.2049528	0.0	0.15794174	1.0	2859	tags=25%, list=15%, signal=29%
GO_CYTOKINE_SECRETION	GO_CYTOKINE_SECRETION		195	-0.3956971	-1.2046945	0.0	0.15806043	1.0	2396	tags=23%, list=13%, signal=26%
GO_MYELOID_CELL_DIFFERENTIATION	GO_MYELOID_CELL_DIFFERENTIATION		323	-0.3721898	-1.2042984	0.0	0.15849766	1.0	3010	tags=28%, list=16%, signal=33%
GO_ANTIBIOTIC_CATABOLIC_PROCESS	GO_ANTIBIOTIC_CATABOLIC_PROCESS		57	-0.433463	-1.2028435	0.5	0.16020158	1.0	2441	tags=35%, list=13%, signal=40%
GO_REGULATION_OF_DENDRITE_DEVELOPMENT	GO_REGULATION_OF_DENDRITE_DEVELOPMENT		130	-0.30944613	-1.20282	0.0	0.16009888	1.0	2204	tags=15%, list=12%, signal=16%
GO_POSITIVE_REGULATION_OF_CELL_ADHESION_MEDIATED_BY_INTEGRIN	GO_POSITIVE_REGULATION_OF_CELL_ADHESION_MEDIATED_BY_INTEGRIN		16	-0.45812526	-1.2028179	0.0	0.15999632	1.0	2031	tags=25%, list=11%, signal=28%
GO_INTRACELLULAR_STEROID_HORMONE_RECEPTOR_SIGNALING_PATHWAY	GO_INTRACELLULAR_STEROID_HORMONE_RECEPTOR_SIGNALING_PATHWAY		105	-0.34306067	-1.2022104	0.0	0.16062473	1.0	2654	tags=24%, list=14%, signal=28%
GO_GLYCOSYL_COMPOUND_BIOSYNTHETIC_PROCESS	GO_GLYCOSYL_COMPOUND_BIOSYNTHETIC_PROCESS		35	-0.3848652	-1.2019538	0.0	0.1607647	1.0	3366	tags=31%, list=18%, signal=38%
GO_NEGATIVE_REGULATION_OF_DEFENSE_RESPONSE_TO_VIRUS	GO_NEGATIVE_REGULATION_OF_DEFENSE_RESPONSE_TO_VIRUS		17	-0.65470046	-1.2019447	0.0	0.1606619	1.0	3833	tags=65%, list=21%, signal=81%
GO_POSITIVE_REGULATION_OF_TUMOR_NECROSIS_FACTOR_SECRETION	GO_POSITIVE_REGULATION_OF_TUMOR_NECROSIS_FACTOR_SECRETION		18	-0.35778356	-1.2003071	0.0	0.16264263	1.0	938	tags=17%, list=5%, signal=18%
GO_PROTEIN_AUTOPHOSPHORYLATION	GO_PROTEIN_AUTOPHOSPHORYLATION		217	-0.33562946	-1.2001715	0.0	0.16264014	1.0	2222	tags=18%, list=12%, signal=20%
GO_AZUROPHIL_GRANULE	GO_AZUROPHIL_GRANULE		134	-0.51230955	-1.200125	0.0	0.16263418	1.0	3017	tags=39%, list=16%, signal=46%
GO_REGULATION_OF_GENERATION_OF_PRECURSOR_METABOLITES_AND_ENERGY	GO_REGULATION_OF_GENERATION_OF_PRECURSOR_METABOLITES_AND_ENERGY		123	-0.3645501	-1.1991673	0.0	0.16351931	1.0	3108	tags=26%, list=17%, signal=31%
GO_ENDONUCLEASE_ACTIVITY_ACTIVE_WITH_EITHER_RIBO_OR_DEOXYRIBONUCLEIC_ACIDS_AND_PRODUCING_5_PHOSPHOMONOESTERS	GO_ENDONUCLEASE_ACTIVITY_ACTIVE_WITH_EITHER_RIBO_OR_DEOXYRIBONUCLEIC_ACIDS_AND_PRODUCING_5_PHOSPHOMONOESTERS		27	-0.44614676	-1.1980902	0.0	0.16391394	1.0	3344	tags=30%, list=18%, signal=36%
GO_MEMORY	GO_MEMORY		102	-0.32803655	-1.1979995	0.0	0.16380954	1.0	637	tags=6%, list=3%, signal=6%
GO_N_METHYLTRANSFERASE_ACTIVITY	GO_N_METHYLTRANSFERASE_ACTIVITY		50	-0.30736518	-1.1969358	0.0	0.1654962	1.0	4214	tags=38%, list=23%, signal=49%
GO_DNA_REPAIR	GO_DNA_REPAIR		400	-0.34837645	-1.196491	0.0	0.16582347	1.0	3304	tags=27%, list=18%, signal=32%
GO_COPII_COATED_VESICLE_BUDDING	GO_COPII_COATED_VESICLE_BUDDING		58	-0.3317909	-1.1960412	0.0	0.16607921	1.0	1412	tags=12%, list=8%, signal=13%
GO_NUCLEOSIDE_TRIPHOSPHATASE_REGULATOR_ACTIVITY	GO_NUCLEOSIDE_TRIPHOSPHATASE_REGULATOR_ACTIVITY		250	-0.31590655	-1.1956389	0.0	0.16657263	1.0	756	tags=10%, list=4%, signal=10%
GO_RNA_POLYMERASE_II_GENERAL_TRANSCRIPTION_INITIATION_FACTOR_BINDING	GO_RNA_POLYMERASE_II_GENERAL_TRANSCRIPTION_INITIATION_FACTOR_BINDING		17	-0.6012152	-1.1956133	0.33333334	0.16646686	1.0	4006	tags=71%, list=22%, signal=90%
GO_POSITIVE_REGULATION_OF_INTERLEUKIN_6_PRODUCTION	GO_POSITIVE_REGULATION_OF_INTERLEUKIN_6_PRODUCTION		78	-0.39820603	-1.1956073	0.0	0.16636124	1.0	1818	tags=24%, list=10%, signal=27%
GO_POSITIVE_REGULATION_OF_GTPASE_ACTIVITY	GO_POSITIVE_REGULATION_OF_GTPASE_ACTIVITY		303	-0.31109425	-1.195414	0.0	0.16639568	1.0	2318	tags=17%, list=12%, signal=19%
GO_CELLULAR_RESPONSE_TO_RADIATION	GO_CELLULAR_RESPONSE_TO_RADIATION		163	-0.27723214	-1.1950724	0.0	0.1667284	1.0	2163	tags=14%, list=12%, signal=16%
GO_POSITIVE_REGULATION_OF_STRIATED_MUSCLE_CELL_DIFFERENTIATION	GO_POSITIVE_REGULATION_OF_STRIATED_MUSCLE_CELL_DIFFERENTIATION		49	-0.304336	-1.1945703	0.25	0.1672263	1.0	1756	tags=12%, list=9%, signal=13%
GO_POSITIVE_REGULATION_OF_DNA_REPAIR	GO_POSITIVE_REGULATION_OF_DNA_REPAIR		46	-0.33235097	-1.1945305	0.0	0.16712046	1.0	2953	tags=22%, list=16%, signal=26%
GO_PROTEOGLYCAN_BIOSYNTHETIC_PROCESS	GO_PROTEOGLYCAN_BIOSYNTHETIC_PROCESS		52	-0.30798995	-1.1944014	0.0	0.16739987	1.0	1924	tags=12%, list=10%, signal=13%
GO_PROGRAMMED_NECROTIC_CELL_DEATH	GO_PROGRAMMED_NECROTIC_CELL_DEATH		37	-0.41599318	-1.1936685	0.0	0.1686659	1.0	3110	tags=32%, list=17%, signal=39%
GO_NEGATIVE_REGULATION_OF_MRNA_METABOLIC_PROCESS	GO_NEGATIVE_REGULATION_OF_MRNA_METABOLIC_PROCESS		56	-0.41624475	-1.1925411	0.0	0.17001629	1.0	1854	tags=16%, list=10%, signal=18%
GO_REGULATION_OF_APOPTOTIC_SIGNALING_PATHWAY	GO_REGULATION_OF_APOPTOTIC_SIGNALING_PATHWAY		348	-0.31392023	-1.192035	0.0	0.17060994	1.0	2624	tags=21%, list=14%, signal=24%
GO_RESPONSE_TO_EPIDERMAL_GROWTH_FACTOR	GO_RESPONSE_TO_EPIDERMAL_GROWTH_FACTOR		43	-0.40888834	-1.1920105	0.5	0.17050228	1.0	2181	tags=23%, list=12%, signal=26%
GO_REGULATION_OF_PROTEIN_SERINE_THREONINE_KINASE_ACTIVITY	GO_REGULATION_OF_PROTEIN_SERINE_THREONINE_KINASE_ACTIVITY		439	-0.31551135	-1.191966	0.0	0.17049485	1.0	2064	tags=16%, list=11%, signal=18%
GO_CELLULAR_RESPONSE_TO_XENOBIOTIC_STIMULUS	GO_CELLULAR_RESPONSE_TO_XENOBIOTIC_STIMULUS		168	-0.31371042	-1.1913128	0.0	0.17115112	1.0	2616	tags=14%, list=14%, signal=16%
GO_CEREBRAL_CORTEX_DEVELOPMENT	GO_CEREBRAL_CORTEX_DEVELOPMENT		97	-0.2850391	-1.1907059	0.0	0.17190649	1.0	2368	tags=13%, list=13%, signal=15%
GO_NEGATIVE_REGULATION_OF_RESPONSE_TO_BIOTIC_STIMULUS	GO_NEGATIVE_REGULATION_OF_RESPONSE_TO_BIOTIC_STIMULUS		81	-0.34289292	-1.1904857	0.0	0.17212634	1.0	1735	tags=20%, list=9%, signal=22%
GO_PROTEIN_HETERODIMERIZATION_ACTIVITY	GO_PROTEIN_HETERODIMERIZATION_ACTIVITY		360	-0.32052475	-1.1899664	0.33333334	0.17311236	1.0	2624	tags=18%, list=14%, signal=21%
GO_POSITIVE_REGULATION_OF_EXTRACELLULAR_MATRIX_ORGANIZATION	GO_POSITIVE_REGULATION_OF_EXTRACELLULAR_MATRIX_ORGANIZATION		17	-0.4801542	-1.1897691	0.33333334	0.1732412	1.0	2276	tags=24%, list=12%, signal=27%
GO_TRANSCRIPTION_ELONGATION_FACTOR_COMPLEX	GO_TRANSCRIPTION_ELONGATION_FACTOR_COMPLEX		33	-0.48191974	-1.1896949	0.0	0.17335403	1.0	4263	tags=48%, list=23%, signal=63%
GO_VESICLE_MEDIATED_TRANSPORT_TO_THE_PLASMA_MEMBRANE	GO_VESICLE_MEDIATED_TRANSPORT_TO_THE_PLASMA_MEMBRANE		69	-0.36778936	-1.1895487	0.0	0.17334487	1.0	2084	tags=20%, list=11%, signal=23%
GO_INTEGRAL_COMPONENT_OF_SYNAPTIC_VESICLE_MEMBRANE	GO_INTEGRAL_COMPONENT_OF_SYNAPTIC_VESICLE_MEMBRANE		31	-0.4158479	-1.1895468	0.0	0.17323612	1.0	732	tags=10%, list=4%, signal=10%
GO_ENDODERM_DEVELOPMENT	GO_ENDODERM_DEVELOPMENT		69	-0.34478763	-1.1891253	0.0	0.17342268	1.0	982	tags=9%, list=5%, signal=9%
GO_PHOSPHORIC_DIESTER_HYDROLASE_ACTIVITY	GO_PHOSPHORIC_DIESTER_HYDROLASE_ACTIVITY		85	-0.3391399	-1.1888838	0.0	0.17353512	1.0	2178	tags=9%, list=12%, signal=11%
GO_DETECTION_OF_STIMULUS_INVOLVED_IN_SENSORY_PERCEPTION_OF_PAIN	GO_DETECTION_OF_STIMULUS_INVOLVED_IN_SENSORY_PERCEPTION_OF_PAIN		21	-0.46960253	-1.188704	0.0	0.17374045	1.0	2787	tags=29%, list=15%, signal=34%
GO_ENERGY_DERIVATION_BY_OXIDATION_OF_ORGANIC_COMPOUNDS	GO_ENERGY_DERIVATION_BY_OXIDATION_OF_ORGANIC_COMPOUNDS		225	-0.41367292	-1.1883636	0.5	0.17471077	1.0	3286	tags=36%, list=18%, signal=44%
GO_SCF_DEPENDENT_PROTEASOMAL_UBIQUITIN_DEPENDENT_PROTEIN_CATABOLIC_PROCESS	GO_SCF_DEPENDENT_PROTEASOMAL_UBIQUITIN_DEPENDENT_PROTEIN_CATABOLIC_PROCESS		87	-0.38000703	-1.1873046	0.0	0.17570537	1.0	3775	tags=32%, list=20%, signal=40%
GO_POSITIVE_REGULATION_OF_LYMPHOCYTE_MIGRATION	GO_POSITIVE_REGULATION_OF_LYMPHOCYTE_MIGRATION		35	-0.39325023	-1.187293	0.0	0.17559557	1.0	1629	tags=20%, list=9%, signal=22%
GO_ACTIVATION_OF_CYSTEINE_TYPE_ENDOPEPTIDASE_ACTIVITY_INVOLVED_IN_APOPTOTIC_PROCESS	GO_ACTIVATION_OF_CYSTEINE_TYPE_ENDOPEPTIDASE_ACTIVITY_INVOLVED_IN_APOPTOTIC_PROCESS		73	-0.49305773	-1.1871203	0.0	0.17592034	1.0	2066	tags=33%, list=11%, signal=37%
GO_EMBRYO_IMPLANTATION	GO_EMBRYO_IMPLANTATION		41	-0.38716802	-1.186927	0.33333334	0.17590962	1.0	1512	tags=12%, list=8%, signal=13%
GO_REGULATION_OF_CELLULAR_AMINE_METABOLIC_PROCESS	GO_REGULATION_OF_CELLULAR_AMINE_METABOLIC_PROCESS		76	-0.42976028	-1.1868095	0.0	0.17613143	1.0	3076	tags=30%, list=17%, signal=36%
GO_VESICLE_TARGETING_TO_FROM_OR_WITHIN_GOLGI	GO_VESICLE_TARGETING_TO_FROM_OR_WITHIN_GOLGI		58	-0.31969234	-1.1866143	0.0	0.17625812	1.0	1323	tags=10%, list=7%, signal=11%
GO_REGULATION_OF_MITOCHONDRIAL_MEMBRANE_POTENTIAL	GO_REGULATION_OF_MITOCHONDRIAL_MEMBRANE_POTENTIAL		60	-0.36795327	-1.186257	0.0	0.17668355	1.0	2485	tags=27%, list=13%, signal=31%
GO_POSITIVE_REGULATION_OF_PROTEIN_CONTAINING_COMPLEX_DISASSEMBLY	GO_POSITIVE_REGULATION_OF_PROTEIN_CONTAINING_COMPLEX_DISASSEMBLY		30	-0.4274041	-1.1862494	0.33333334	0.17657353	1.0	3163	tags=27%, list=17%, signal=32%
GO_POSITIVE_REGULATION_OF_ACTIVATED_T_CELL_PROLIFERATION	GO_POSITIVE_REGULATION_OF_ACTIVATED_T_CELL_PROLIFERATION		23	-0.41328865	-1.1861138	0.0	0.1769185	1.0	841	tags=13%, list=5%, signal=14%
GO_AXON_DEVELOPMENT	GO_AXON_DEVELOPMENT		468	-0.29460472	-1.1840986	0.0	0.18022119	1.0	2096	tags=10%, list=11%, signal=12%
GO_REGULATION_OF_CHROMOSOME_SEGREGATION	GO_REGULATION_OF_CHROMOSOME_SEGREGATION		82	-0.3413653	-1.1830889	0.0	0.1817596	1.0	2163	tags=22%, list=12%, signal=25%
GO_REGULATION_OF_T_CELL_DIFFERENTIATION	GO_REGULATION_OF_T_CELL_DIFFERENTIATION		118	-0.33715567	-1.1830684	0.0	0.1816467	1.0	2840	tags=21%, list=15%, signal=25%
GO_MULTIVESICULAR_BODY_ORGANIZATION	GO_MULTIVESICULAR_BODY_ORGANIZATION		26	-0.48429915	-1.1827408	0.0	0.18219155	1.0	2875	tags=42%, list=15%, signal=50%
GO_PHOSPHATIDYLINOSITOL_PHOSPHORYLATION	GO_PHOSPHATIDYLINOSITOL_PHOSPHORYLATION		36	-0.38249803	-1.1826062	0.0	0.18207854	1.0	60	tags=6%, list=0%, signal=6%
GO_MITOCHONDRIAL_TRANSLATION	GO_MITOCHONDRIAL_TRANSLATION		112	-0.44570208	-1.1822389	0.0	0.18227653	1.0	3493	tags=40%, list=19%, signal=49%
GO_REGULATION_OF_POSTTRANSCRIPTIONAL_GENE_SILENCING	GO_REGULATION_OF_POSTTRANSCRIPTIONAL_GENE_SILENCING		73	-0.34805426	-1.181974	0.25	0.18235356	1.0	3228	tags=30%, list=17%, signal=36%
GO_RESPONSE_TO_FOLLICLE_STIMULATING_HORMONE	GO_RESPONSE_TO_FOLLICLE_STIMULATING_HORMONE		16	-0.44675007	-1.1815112	0.33333334	0.18284547	1.0	2099	tags=19%, list=11%, signal=21%
GO_I_KAPPAB_KINASE_NF_KAPPAB_SIGNALING	GO_I_KAPPAB_KINASE_NF_KAPPAB_SIGNALING		228	-0.36545378	-1.1813164	0.0	0.18322295	1.0	2222	tags=19%, list=12%, signal=22%
GO_POSITIVE_REGULATION_OF_CYTOKINE_PRODUCTION	GO_POSITIVE_REGULATION_OF_CYTOKINE_PRODUCTION		394	-0.32874444	-1.1812401	0.0	0.18310964	1.0	3150	tags=26%, list=17%, signal=31%
GO_PATTERN_RECOGNITION_RECEPTOR_SIGNALING_PATHWAY	GO_PATTERN_RECOGNITION_RECEPTOR_SIGNALING_PATHWAY		162	-0.35179493	-1.181179	0.0	0.18299647	1.0	1818	tags=21%, list=10%, signal=23%
GO_NEGATIVE_REGULATION_OF_PROTEIN_LOCALIZATION_TO_NUCLEUS	GO_NEGATIVE_REGULATION_OF_PROTEIN_LOCALIZATION_TO_NUCLEUS		23	-0.42591235	-1.181175	0.25	0.18288344	1.0	2743	tags=26%, list=15%, signal=31%
GO_HYPEROSMOTIC_RESPONSE	GO_HYPEROSMOTIC_RESPONSE		25	-0.38567382	-1.181056	0.0	0.18319657	1.0	1770	tags=16%, list=10%, signal=18%
GO_PRESYNAPSE_ORGANIZATION	GO_PRESYNAPSE_ORGANIZATION		46	-0.30246946	-1.1807435	0.0	0.18400002	1.0	1057	tags=4%, list=6%, signal=5%
GO_REGULATION_OF_TUMOR_NECROSIS_FACTOR_MEDIATED_SIGNALING_PATHWAY	GO_REGULATION_OF_TUMOR_NECROSIS_FACTOR_MEDIATED_SIGNALING_PATHWAY		49	-0.38653684	-1.1804	0.0	0.18399999	1.0	2687	tags=29%, list=14%, signal=33%
GO_REGULATION_OF_NUCLEOTIDE_METABOLIC_PROCESS	GO_REGULATION_OF_NUCLEOTIDE_METABOLIC_PROCESS		99	-0.36392027	-1.18029	0.0	0.18408222	1.0	2261	tags=17%, list=12%, signal=19%
GO_REGULATION_OF_CIRCADIAN_RHYTHM	GO_REGULATION_OF_CIRCADIAN_RHYTHM		97	-0.31415978	-1.1795406	0.0	0.18495512	1.0	2736	tags=19%, list=15%, signal=22%
GO_ESTABLISHMENT_OF_PROTEIN_LOCALIZATION_TO_PLASMA_MEMBRANE	GO_ESTABLISHMENT_OF_PROTEIN_LOCALIZATION_TO_PLASMA_MEMBRANE		45	-0.32722464	-1.1795188	0.0	0.18493564	1.0	2084	tags=20%, list=11%, signal=22%
GO_NEGATIVE_REGULATION_OF_PROTEIN_TYROSINE_KINASE_ACTIVITY	GO_NEGATIVE_REGULATION_OF_PROTEIN_TYROSINE_KINASE_ACTIVITY		26	-0.43423313	-1.1786172	0.0	0.18672904	1.0	2569	tags=38%, list=14%, signal=45%
GO_TRANSFERASE_ACTIVITY_TRANSFERRING_ONE_CARBON_GROUPS	GO_TRANSFERASE_ACTIVITY_TRANSFERRING_ONE_CARBON_GROUPS		131	-0.2874926	-1.1780761	0.0	0.18729083	1.0	4125	tags=34%, list=22%, signal=43%
GO_REGULATION_OF_COFACTOR_METABOLIC_PROCESS	GO_REGULATION_OF_COFACTOR_METABOLIC_PROCESS		29	-0.35052422	-1.1780128	0.0	0.18726994	1.0	2298	tags=31%, list=12%, signal=35%
GO_REGULATION_OF_CELL_MORPHOGENESIS	GO_REGULATION_OF_CELL_MORPHOGENESIS		422	-0.3036286	-1.1777148	0.0	0.18744066	1.0	1843	tags=11%, list=10%, signal=12%
GO_REGULATION_OF_PROTEIN_DEPOLYMERIZATION	GO_REGULATION_OF_PROTEIN_DEPOLYMERIZATION		65	-0.33747777	-1.177319	0.25	0.18795264	1.0	3163	tags=25%, list=17%, signal=30%
GO_NEGATIVE_REGULATION_OF_PROTEOLYSIS	GO_NEGATIVE_REGULATION_OF_PROTEOLYSIS		298	-0.28967637	-1.177248	0.0	0.18804753	1.0	3164	tags=19%, list=17%, signal=23%
GO_CELLULAR_RESPONSE_TO_MECHANICAL_STIMULUS	GO_CELLULAR_RESPONSE_TO_MECHANICAL_STIMULUS		73	-0.49733746	-1.1762979	0.0	0.18875718	1.0	2494	tags=32%, list=13%, signal=36%
GO_KINASE_REGULATOR_ACTIVITY	GO_KINASE_REGULATOR_ACTIVITY		171	-0.32994086	-1.1760195	0.0	0.18918057	1.0	2201	tags=19%, list=12%, signal=21%
GO_POSITIVE_REGULATION_OF_PROTEIN_DEPOLYMERIZATION	GO_POSITIVE_REGULATION_OF_PROTEIN_DEPOLYMERIZATION		16	-0.5195843	-1.1757574	0.5	0.18940955	1.0	2054	tags=19%, list=11%, signal=21%
GO_PHOSPHOLIPID_TRANSPORTER_ACTIVITY	GO_PHOSPHOLIPID_TRANSPORTER_ACTIVITY		36	-0.49165994	-1.1756734	0.33333334	0.18940622	1.0	350	tags=17%, list=2%, signal=17%
GO_CELL_CYCLE_CHECKPOINT	GO_CELL_CYCLE_CHECKPOINT		169	-0.4056198	-1.1756426	0.0	0.18929045	1.0	2170	tags=20%, list=12%, signal=22%
GO_NEGATIVE_REGULATION_OF_VIRAL_LIFE_CYCLE	GO_NEGATIVE_REGULATION_OF_VIRAL_LIFE_CYCLE		70	-0.34767258	-1.1755892	0.0	0.18917482	1.0	2542	tags=24%, list=14%, signal=28%
GO_NEGATIVE_REGULATION_OF_CELL_CYCLE_PHASE_TRANSITION	GO_NEGATIVE_REGULATION_OF_CELL_CYCLE_PHASE_TRANSITION		197	-0.4054147	-1.1754427	0.0	0.18915623	1.0	2170	tags=22%, list=12%, signal=25%
GO_POSITIVE_REGULATION_OF_DNA_TEMPLATED_TRANSCRIPTION_ELONGATION	GO_POSITIVE_REGULATION_OF_DNA_TEMPLATED_TRANSCRIPTION_ELONGATION		23	-0.38087094	-1.1754423	0.0	0.18904082	1.0	1334	tags=17%, list=7%, signal=19%
GO_MITOCHONDRIAL_TRANSLATIONAL_TERMINATION	GO_MITOCHONDRIAL_TRANSLATIONAL_TERMINATION		85	-0.5037285	-1.1752781	0.0	0.18911585	1.0	3603	tags=45%, list=19%, signal=55%
GO_POSITIVE_REGULATION_OF_PROTEIN_MODIFICATION_BY_SMALL_PROTEIN_CONJUGATION_OR_REMOVAL	GO_POSITIVE_REGULATION_OF_PROTEIN_MODIFICATION_BY_SMALL_PROTEIN_CONJUGATION_OR_REMOVAL		115	-0.34557965	-1.1748112	0.0	0.18993263	1.0	3384	tags=32%, list=18%, signal=39%
GO_LYMPHOCYTE_ACTIVATION_INVOLVED_IN_IMMUNE_RESPONSE	GO_LYMPHOCYTE_ACTIVATION_INVOLVED_IN_IMMUNE_RESPONSE		162	-0.34839487	-1.1747688	0.0	0.18981695	1.0	1790	tags=16%, list=10%, signal=18%
GO_STEROID_HORMONE_MEDIATED_SIGNALING_PATHWAY	GO_STEROID_HORMONE_MEDIATED_SIGNALING_PATHWAY		156	-0.3286629	-1.1743685	0.0	0.19028656	1.0	2399	tags=18%, list=13%, signal=20%
GO_POSITIVE_REGULATION_OF_INTERFERON_BETA_PRODUCTION	GO_POSITIVE_REGULATION_OF_INTERFERON_BETA_PRODUCTION		29	-0.46736974	-1.1743006	0.5	0.19017081	1.0	3934	tags=41%, list=21%, signal=52%
GO_CATECHOLAMINE_BIOSYNTHETIC_PROCESS	GO_CATECHOLAMINE_BIOSYNTHETIC_PROCESS		20	-0.39611074	-1.1741898	0.5	0.19005522	1.0	4753	tags=40%, list=26%, signal=54%
GO_NEGATIVE_REGULATION_OF_VIRAL_TRANSCRIPTION	GO_NEGATIVE_REGULATION_OF_VIRAL_TRANSCRIPTION		23	-0.45684147	-1.1741185	0.0	0.18993975	1.0	818	tags=17%, list=4%, signal=18%
GO_NEGATIVE_REGULATION_OF_RESPONSE_TO_DRUG	GO_NEGATIVE_REGULATION_OF_RESPONSE_TO_DRUG		28	-0.36308002	-1.1733456	0.25	0.1911001	1.0	1057	tags=11%, list=6%, signal=11%
GO_BICARBONATE_TRANSPORT	GO_BICARBONATE_TRANSPORT		40	-0.38002294	-1.173032	0.0	0.19140293	1.0	1863	tags=15%, list=10%, signal=17%
GO_ESTABLISHMENT_OF_SPINDLE_ORIENTATION	GO_ESTABLISHMENT_OF_SPINDLE_ORIENTATION		32	-0.37210602	-1.172594	0.33333334	0.1914761	1.0	3694	tags=38%, list=20%, signal=47%
GO_REGULATION_OF_PEPTIDE_SECRETION	GO_REGULATION_OF_PEPTIDE_SECRETION		419	-0.29403272	-1.1721234	0.0	0.19175974	1.0	2015	tags=14%, list=11%, signal=15%
GO_RECEPTOR_SIGNALING_COMPLEX_ADAPTOR_ACTIVITY	GO_RECEPTOR_SIGNALING_COMPLEX_ADAPTOR_ACTIVITY		32	-0.3516359	-1.1719824	0.0	0.19184788	1.0	1911	tags=13%, list=10%, signal=14%
GO_PROTEIN_LOCALIZATION_TO_MITOCHONDRION	GO_PROTEIN_LOCALIZATION_TO_MITOCHONDRION		114	-0.3584827	-1.1718323	0.0	0.19182782	1.0	3520	tags=35%, list=19%, signal=43%
GO_NEGATIVE_REGULATION_OF_MUSCLE_CONTRACTION	GO_NEGATIVE_REGULATION_OF_MUSCLE_CONTRACTION		21	-0.4508363	-1.1716975	0.33333334	0.19191583	1.0	1882	tags=29%, list=10%, signal=32%
GO_POSITIVE_REGULATION_OF_PROTEIN_TARGETING_TO_MEMBRANE	GO_POSITIVE_REGULATION_OF_PROTEIN_TARGETING_TO_MEMBRANE		20	-0.58697563	-1.1715099	0.33333334	0.19193317	1.0	830	tags=20%, list=4%, signal=21%
GO_RENAL_FILTRATION	GO_RENAL_FILTRATION		19	-0.47667107	-1.1708763	0.0	0.19258997	1.0	1187	tags=16%, list=6%, signal=17%
GO_POSITIVE_REGULATION_OF_HISTONE_DEACETYLATION	GO_POSITIVE_REGULATION_OF_HISTONE_DEACETYLATION		16	-0.52196085	-1.1704232	0.5	0.19331203	1.0	4172	tags=69%, list=22%, signal=89%
GO_THREONINE_TYPE_PEPTIDASE_ACTIVITY	GO_THREONINE_TYPE_PEPTIDASE_ACTIVITY		18	-0.6622065	-1.1700919	0.0	0.1934022	1.0	3482	tags=67%, list=19%, signal=82%
GO_POSTSYNAPTIC_NEUROTRANSMITTER_RECEPTOR_INTERNALIZATION	GO_POSTSYNAPTIC_NEUROTRANSMITTER_RECEPTOR_INTERNALIZATION		18	-0.32261586	-1.1699421	0.33333334	0.19360356	1.0	3399	tags=33%, list=18%, signal=41%
GO_CORTICAL_ACTIN_CYTOSKELETON	GO_CORTICAL_ACTIN_CYTOSKELETON		78	-0.4927105	-1.1698613	0.0	0.19358255	1.0	2253	tags=23%, list=12%, signal=26%
GO_NON_CANONICAL_WNT_SIGNALING_PATHWAY	GO_NON_CANONICAL_WNT_SIGNALING_PATHWAY		142	-0.30186537	-1.169586	0.0	0.19400881	1.0	3087	tags=22%, list=17%, signal=26%
GO_CYTOPLASMIC_SIDE_OF_MEMBRANE	GO_CYTOPLASMIC_SIDE_OF_MEMBRANE		154	-0.34634584	-1.1695322	0.0	0.19400887	1.0	3235	tags=23%, list=17%, signal=28%
GO_LIPOPOLYSACCHARIDE_MEDIATED_SIGNALING_PATHWAY	GO_LIPOPOLYSACCHARIDE_MEDIATED_SIGNALING_PATHWAY		54	-0.4177312	-1.1694518	0.0	0.19389215	1.0	2489	tags=31%, list=13%, signal=36%
GO_PROTEIN_C_TERMINUS_BINDING	GO_PROTEIN_C_TERMINUS_BINDING		173	-0.3090432	-1.1692705	0.0	0.1939665	1.0	3206	tags=26%, list=17%, signal=31%
GO_NEGATIVE_REGULATION_OF_PEPTIDASE_ACTIVITY	GO_NEGATIVE_REGULATION_OF_PEPTIDASE_ACTIVITY		220	-0.30177572	-1.1692357	0.0	0.19394533	1.0	2094	tags=13%, list=11%, signal=15%
GO_CELL_CYCLE_PHASE_TRANSITION	GO_CELL_CYCLE_PHASE_TRANSITION		487	-0.35963416	-1.1685159	0.0	0.19452284	1.0	3715	tags=32%, list=20%, signal=39%
GO_POSITIVE_REGULATION_OF_JNK_CASCADE	GO_POSITIVE_REGULATION_OF_JNK_CASCADE		122	-0.330011	-1.1680992	0.0	0.19543779	1.0	2300	tags=16%, list=12%, signal=19%
GO_REGULATION_OF_CYTOPLASMIC_TRANSLATION	GO_REGULATION_OF_CYTOPLASMIC_TRANSLATION		20	-0.423973	-1.1680058	0.0	0.19532056	1.0	1826	tags=20%, list=10%, signal=22%
GO_HORMONE_BINDING	GO_HORMONE_BINDING		94	-0.28247473	-1.1679168	0.25	0.19541502	1.0	2757	tags=11%, list=15%, signal=12%
GO_CYTOCHROME_COMPLEX	GO_CYTOCHROME_COMPLEX		22	-0.6822823	-1.1676497	0.0	0.19552526	1.0	4122	tags=59%, list=22%, signal=76%
GO_S_ADENOSYLMETHIONINE_DEPENDENT_METHYLTRANSFERASE_ACTIVITY	GO_S_ADENOSYLMETHIONINE_DEPENDENT_METHYLTRANSFERASE_ACTIVITY		86	-0.31535998	-1.1674014	0.0	0.19550323	1.0	4125	tags=36%, list=22%, signal=46%
GO_REGULATION_OF_RESPONSE_TO_DNA_DAMAGE_STIMULUS	GO_REGULATION_OF_RESPONSE_TO_DNA_DAMAGE_STIMULUS		163	-0.30765408	-1.1673349	0.0	0.19538623	1.0	2791	tags=19%, list=15%, signal=22%
GO_TUMOR_NECROSIS_FACTOR_MEDIATED_SIGNALING_PATHWAY	GO_TUMOR_NECROSIS_FACTOR_MEDIATED_SIGNALING_PATHWAY		145	-0.38810122	-1.1670475	0.0	0.19605485	1.0	2687	tags=27%, list=14%, signal=31%
GO_NEGATIVE_REGULATION_OF_SIGNALING_RECEPTOR_ACTIVITY	GO_NEGATIVE_REGULATION_OF_SIGNALING_RECEPTOR_ACTIVITY		41	-0.35768852	-1.1666038	0.0	0.19644833	1.0	2569	tags=22%, list=14%, signal=25%
GO_GLIAL_CELL_ACTIVATION	GO_GLIAL_CELL_ACTIVATION		49	-0.39830118	-1.1663449	0.5	0.19673142	1.0	2664	tags=33%, list=14%, signal=38%
GO_POSITIVE_REGULATION_OF_HEMOPOIESIS	GO_POSITIVE_REGULATION_OF_HEMOPOIESIS		159	-0.32428348	-1.1657883	0.0	0.19771992	1.0	2880	tags=24%, list=15%, signal=28%
GO_MAST_CELL_GRANULE	GO_MAST_CELL_GRANULE		20	-0.4891283	-1.1655132	0.0	0.19811124	1.0	2300	tags=40%, list=12%, signal=46%
GO_SPINDLE	GO_SPINDLE		242	-0.34182116	-1.1653216	0.0	0.19854227	1.0	2327	tags=19%, list=12%, signal=21%
GO_GABA_RECEPTOR_ACTIVITY	GO_GABA_RECEPTOR_ACTIVITY		20	-0.4784703	-1.1653092	0.0	0.19842395	1.0	1435	tags=5%, list=8%, signal=5%
GO_DEFENSE_RESPONSE_TO_GRAM_POSITIVE_BACTERIUM	GO_DEFENSE_RESPONSE_TO_GRAM_POSITIVE_BACTERIUM		81	-0.41025165	-1.1651506	0.0	0.19840033	1.0	2079	tags=21%, list=11%, signal=24%
GO_EXTRACELLULAR_MATRIX_STRUCTURAL_CONSTITUENT	GO_EXTRACELLULAR_MATRIX_STRUCTURAL_CONSTITUENT		147	-0.31017688	-1.1643443	0.25	0.19996516	1.0	171	tags=3%, list=1%, signal=3%
GO_AMINE_METABOLIC_PROCESS	GO_AMINE_METABOLIC_PROCESS		122	-0.3170742	-1.1636487	0.0	0.20155306	1.0	3136	tags=22%, list=17%, signal=26%
GO_ESTABLISHMENT_OF_LOCALIZATION_IN_CELL	GO_ESTABLISHMENT_OF_LOCALIZATION_IN_CELL		439	-0.2876296	-1.1634831	0.0	0.2017249	1.0	3568	tags=25%, list=19%, signal=31%
GO_DNA_MODIFICATION	GO_DNA_MODIFICATION		95	-0.3180594	-1.1633959	0.5	0.20160504	1.0	3182	tags=23%, list=17%, signal=28%
GO_CELLULAR_RESPONSE_TO_ALKALOID	GO_CELLULAR_RESPONSE_TO_ALKALOID		33	-0.36516717	-1.1633525	0.0	0.20160061	1.0	2616	tags=15%, list=14%, signal=18%
GO_CARBOHYDRATE_KINASE_ACTIVITY	GO_CARBOHYDRATE_KINASE_ACTIVITY		18	-0.51401466	-1.1628531	0.0	0.20236786	1.0	1387	tags=28%, list=7%, signal=30%
GO_PROTEASOME_CORE_COMPLEX	GO_PROTEASOME_CORE_COMPLEX		18	-0.6667125	-1.1628115	0.0	0.20224784	1.0	3482	tags=67%, list=19%, signal=82%
GO_REGULATION_OF_DENDRITIC_SPINE_DEVELOPMENT	GO_REGULATION_OF_DENDRITIC_SPINE_DEVELOPMENT		61	-0.37427786	-1.1625947	0.0	0.20294392	1.0	1361	tags=11%, list=7%, signal=12%
GO_REGULATION_OF_MUSCLE_SYSTEM_PROCESS	GO_REGULATION_OF_MUSCLE_SYSTEM_PROCESS		209	-0.32182756	-1.1624689	0.0	0.2028237	1.0	2358	tags=15%, list=13%, signal=17%
GO_REGULATION_OF_MUSCLE_HYPERTROPHY	GO_REGULATION_OF_MUSCLE_HYPERTROPHY		51	-0.4216542	-1.1623493	0.0	0.20319127	1.0	2282	tags=25%, list=12%, signal=29%
GO_JNK_CASCADE	GO_JNK_CASCADE		186	-0.31972122	-1.16114	0.0	0.20550853	1.0	3293	tags=23%, list=18%, signal=28%
GO_REGULATION_OF_ACTOMYOSIN_STRUCTURE_ORGANIZATION	GO_REGULATION_OF_ACTOMYOSIN_STRUCTURE_ORGANIZATION		75	-0.3786199	-1.1611387	0.0	0.20538701	1.0	728	tags=11%, list=4%, signal=11%
GO_FORELIMB_MORPHOGENESIS	GO_FORELIMB_MORPHOGENESIS		37	-0.32741362	-1.160663	0.0	0.20558369	1.0	2783	tags=14%, list=15%, signal=16%
GO_NUCLEAR_RECEPTOR_BINDING	GO_NUCLEAR_RECEPTOR_BINDING		94	-0.33472273	-1.1606238	0.0	0.20546226	1.0	2971	tags=23%, list=16%, signal=28%
GO_REGULATION_OF_GTPASE_ACTIVITY	GO_REGULATION_OF_GTPASE_ACTIVITY		365	-0.2993245	-1.1605569	0.0	0.20534098	1.0	2318	tags=16%, list=12%, signal=17%
GO_REGULATION_OF_ORGANELLE_ASSEMBLY	GO_REGULATION_OF_ORGANELLE_ASSEMBLY		146	-0.34031114	-1.1603518	0.33333334	0.20531026	1.0	3211	tags=26%, list=17%, signal=31%
GO_REGULATION_OF_MEMBRANE_PERMEABILITY	GO_REGULATION_OF_MEMBRANE_PERMEABILITY		69	-0.33082515	-1.1603199	0.0	0.20543376	1.0	3600	tags=29%, list=19%, signal=36%
GO_RHO_GTPASE_BINDING	GO_RHO_GTPASE_BINDING		144	-0.3518604	-1.1599267	0.0	0.20580694	1.0	1860	tags=13%, list=10%, signal=15%
GO_NEGATIVE_REGULATION_OF_PROTEIN_POLYMERIZATION	GO_NEGATIVE_REGULATION_OF_PROTEIN_POLYMERIZATION		50	-0.41035336	-1.1597594	0.0	0.20568573	1.0	2353	tags=22%, list=13%, signal=25%
GO_REGULATION_OF_LEUKOCYTE_MIGRATION	GO_REGULATION_OF_LEUKOCYTE_MIGRATION		168	-0.34267944	-1.1597555	0.0	0.20556468	1.0	867	tags=12%, list=5%, signal=12%
GO_APPENDAGE_DEVELOPMENT	GO_APPENDAGE_DEVELOPMENT		153	-0.24672079	-1.159458	0.25	0.20597707	1.0	492	tags=3%, list=3%, signal=3%
GO_TOLL_LIKE_RECEPTOR_SIGNALING_PATHWAY	GO_TOLL_LIKE_RECEPTOR_SIGNALING_PATHWAY		126	-0.35429102	-1.1590995	0.0	0.20616914	1.0	1818	tags=21%, list=10%, signal=23%
GO_NEGATIVE_REGULATION_OF_TELOMERE_MAINTENANCE_VIA_TELOMERE_LENGTHENING	GO_NEGATIVE_REGULATION_OF_TELOMERE_MAINTENANCE_VIA_TELOMERE_LENGTHENING		17	-0.41984922	-1.1578238	0.0	0.208392	1.0	3160	tags=24%, list=17%, signal=28%
GO_NEUROTRANSMITTER_RECEPTOR_INTERNALIZATION	GO_NEUROTRANSMITTER_RECEPTOR_INTERNALIZATION		23	-0.30839533	-1.1573018	0.33333334	0.2087501	1.0	3399	tags=26%, list=18%, signal=32%
GO_GUANYL_NUCLEOTIDE_BINDING	GO_GUANYL_NUCLEOTIDE_BINDING		314	-0.3045108	-1.1571431	0.0	0.20883147	1.0	2619	tags=17%, list=14%, signal=20%
GO_NEGATIVE_REGULATION_OF_CYTOKINE_SECRETION	GO_NEGATIVE_REGULATION_OF_CYTOKINE_SECRETION		51	-0.45866027	-1.1571126	0.5	0.20870899	1.0	2563	tags=27%, list=14%, signal=32%
GO_OVULATION_CYCLE_PROCESS	GO_OVULATION_CYCLE_PROCESS		44	-0.30786553	-1.157014	0.33333334	0.2086797	1.0	1793	tags=9%, list=10%, signal=10%
GO_REGULATION_OF_GRANULOCYTE_CHEMOTAXIS	GO_REGULATION_OF_GRANULOCYTE_CHEMOTAXIS		34	-0.52863	-1.1568799	0.5	0.20874025	1.0	2011	tags=21%, list=11%, signal=23%
GO_PEROXISOMAL_TRANSPORT	GO_PEROXISOMAL_TRANSPORT		63	-0.33715263	-1.1566923	0.0	0.20907706	1.0	3206	tags=32%, list=17%, signal=38%
GO_CELLULAR_RESPONSE_TO_AMYLOID_BETA	GO_CELLULAR_RESPONSE_TO_AMYLOID_BETA		35	-0.4657072	-1.1559747	0.5	0.209673	1.0	2261	tags=26%, list=12%, signal=29%
GO_DNA_INTEGRITY_CHECKPOINT	GO_DNA_INTEGRITY_CHECKPOINT		121	-0.40193275	-1.1555012	0.0	0.21027462	1.0	2163	tags=19%, list=12%, signal=21%
GO_EPITHELIAL_CELL_DIFFERENTIATION_INVOLVED_IN_KIDNEY_DEVELOPMENT	GO_EPITHELIAL_CELL_DIFFERENTIATION_INVOLVED_IN_KIDNEY_DEVELOPMENT		46	-0.35670504	-1.1543167	0.0	0.21343562	1.0	2384	tags=17%, list=13%, signal=20%
GO_EXECUTION_PHASE_OF_APOPTOSIS	GO_EXECUTION_PHASE_OF_APOPTOSIS		63	-0.35525766	-1.1531935	0.0	0.21461336	1.0	1860	tags=16%, list=10%, signal=18%
GO_REGULATION_OF_PROTEIN_TARGETING_TO_MEMBRANE	GO_REGULATION_OF_PROTEIN_TARGETING_TO_MEMBRANE		22	-0.5538908	-1.152468	0.33333334	0.21575406	1.0	830	tags=18%, list=4%, signal=19%
GO_CELLULAR_RESPONSE_TO_IONIZING_RADIATION	GO_CELLULAR_RESPONSE_TO_IONIZING_RADIATION		58	-0.33088386	-1.1520296	0.0	0.21652606	1.0	2163	tags=21%, list=12%, signal=23%
GO_REACTIVE_OXYGEN_SPECIES_BIOSYNTHETIC_PROCESS	GO_REACTIVE_OXYGEN_SPECIES_BIOSYNTHETIC_PROCESS		94	-0.34246764	-1.1515381	0.0	0.21825314	1.0	1187	tags=16%, list=6%, signal=17%
GO_NEGATIVE_REGULATION_OF_PROTEIN_MODIFICATION_BY_SMALL_PROTEIN_CONJUGATION_OR_REMOVAL	GO_NEGATIVE_REGULATION_OF_PROTEIN_MODIFICATION_BY_SMALL_PROTEIN_CONJUGATION_OR_REMOVAL		69	-0.31632996	-1.1499603	0.33333334	0.22108392	1.0	2910	tags=23%, list=16%, signal=27%
GO_REGULATION_OF_CELL_ADHESION_MEDIATED_BY_INTEGRIN	GO_REGULATION_OF_CELL_ADHESION_MEDIATED_BY_INTEGRIN		40	-0.40436354	-1.1497458	0.5	0.22126542	1.0	2031	tags=25%, list=11%, signal=28%
GO_PROTEIN_INSERTION_INTO_MITOCHONDRIAL_MEMBRANE_INVOLVED_IN_APOPTOTIC_SIGNALING_PATHWAY	GO_PROTEIN_INSERTION_INTO_MITOCHONDRIAL_MEMBRANE_INVOLVED_IN_APOPTOTIC_SIGNALING_PATHWAY		29	-0.44421172	-1.1497015	0.0	0.22113663	1.0	3866	tags=41%, list=21%, signal=52%
GO_CELL_CELL_CONTACT_ZONE	GO_CELL_CELL_CONTACT_ZONE		62	-0.3936013	-1.1494546	0.0	0.22160564	1.0	962	tags=13%, list=5%, signal=14%
GO_LYMPHOID_PROGENITOR_CELL_DIFFERENTIATION	GO_LYMPHOID_PROGENITOR_CELL_DIFFERENTIATION		18	-0.55071044	-1.1493706	0.0	0.22167881	1.0	3819	tags=33%, list=20%, signal=42%
GO_ASTROCYTE_DIFFERENTIATION	GO_ASTROCYTE_DIFFERENTIATION		73	-0.32655635	-1.1491208	0.0	0.22173132	1.0	2983	tags=18%, list=16%, signal=21%
GO_REGULATION_OF_NMDA_RECEPTOR_ACTIVITY	GO_REGULATION_OF_NMDA_RECEPTOR_ACTIVITY		35	-0.38081792	-1.148665	0.0	0.2220572	1.0	3401	tags=23%, list=18%, signal=28%
GO_NEGATIVE_REGULATION_OF_CALCIUM_ION_TRANSPORT	GO_NEGATIVE_REGULATION_OF_CALCIUM_ION_TRANSPORT		56	-0.3923629	-1.1485778	0.0	0.22210944	1.0	892	tags=11%, list=5%, signal=11%
GO_HETEROTYPIC_CELL_CELL_ADHESION	GO_HETEROTYPIC_CELL_CELL_ADHESION		60	-0.33733967	-1.1482582	0.0	0.22238679	1.0	896	tags=8%, list=5%, signal=9%
GO_NEUROTRANSMITTER_RECEPTOR_ACTIVITY_INVOLVED_IN_REGULATION_OF_POSTSYNAPTIC_MEMBRANE_POTENTIAL	GO_NEUROTRANSMITTER_RECEPTOR_ACTIVITY_INVOLVED_IN_REGULATION_OF_POSTSYNAPTIC_MEMBRANE_POTENTIAL		55	-0.33796602	-1.1481488	0.0	0.2225667	1.0	1435	tags=4%, list=8%, signal=4%
GO_PROTEOGLYCAN_METABOLIC_PROCESS	GO_PROTEOGLYCAN_METABOLIC_PROCESS		76	-0.33064464	-1.147916	0.0	0.222823	1.0	1253	tags=9%, list=7%, signal=10%
GO_REGULATION_OF_BODY_FLUID_LEVELS	GO_REGULATION_OF_BODY_FLUID_LEVELS		448	-0.29302624	-1.147557	0.33333334	0.22320676	1.0	2444	tags=16%, list=13%, signal=18%
GO_LIVER_MORPHOGENESIS	GO_LIVER_MORPHOGENESIS		19	-0.41614214	-1.1475552	0.0	0.22307757	1.0	492	tags=11%, list=3%, signal=11%
GO_NCRNA_PROCESSING	GO_NCRNA_PROCESSING		227	-0.3090964	-1.1473359	0.0	0.22294855	1.0	3901	tags=35%, list=21%, signal=44%
GO_HEART_VALVE_DEVELOPMENT	GO_HEART_VALVE_DEVELOPMENT		57	-0.36105943	-1.1466072	0.0	0.22441876	1.0	838	tags=7%, list=4%, signal=7%
GO_SPHINGOLIPID_METABOLIC_PROCESS	GO_SPHINGOLIPID_METABOLIC_PROCESS		120	-0.3134507	-1.1464232	0.0	0.22485688	1.0	2672	tags=18%, list=14%, signal=21%
GO_XENOBIOTIC_METABOLIC_PROCESS	GO_XENOBIOTIC_METABOLIC_PROCESS		114	-0.31321293	-1.1458553	0.33333334	0.22614463	1.0	2499	tags=14%, list=13%, signal=16%
GO_REGULATION_OF_CELLULAR_AMINO_ACID_METABOLIC_PROCESS	GO_REGULATION_OF_CELLULAR_AMINO_ACID_METABOLIC_PROCESS		58	-0.42562836	-1.1458429	0.0	0.22610259	1.0	3076	tags=33%, list=17%, signal=39%
GO_NEGATIVE_REGULATION_OF_DNA_METABOLIC_PROCESS	GO_NEGATIVE_REGULATION_OF_DNA_METABOLIC_PROCESS		82	-0.36361486	-1.1443126	0.0	0.2280437	1.0	2673	tags=21%, list=14%, signal=24%
GO_INTERLEUKIN_8_BIOSYNTHETIC_PROCESS	GO_INTERLEUKIN_8_BIOSYNTHETIC_PROCESS		16	-0.5240853	-1.1440644	0.5	0.2284372	1.0	1038	tags=19%, list=6%, signal=20%
GO_MODULATION_OF_EXCITATORY_POSTSYNAPTIC_POTENTIAL	GO_MODULATION_OF_EXCITATORY_POSTSYNAPTIC_POTENTIAL		36	-0.4060816	-1.143867	0.0	0.22874275	1.0	666	tags=6%, list=4%, signal=6%
GO_NEUROTRANSMITTER_RECEPTOR_TRANSPORT	GO_NEUROTRANSMITTER_RECEPTOR_TRANSPORT		41	-0.29464698	-1.1436614	0.33333334	0.22891696	1.0	3485	tags=29%, list=19%, signal=36%
GO_HORMONE_CATABOLIC_PROCESS	GO_HORMONE_CATABOLIC_PROCESS		15	-0.4915152	-1.1431464	0.0	0.22993092	1.0	3079	tags=33%, list=17%, signal=40%
GO_MAP_KINASE_KINASE_KINASE_ACTIVITY	GO_MAP_KINASE_KINASE_KINASE_ACTIVITY		20	-0.41893083	-1.1429101	0.33333334	0.23019631	1.0	3845	tags=25%, list=21%, signal=31%
GO_NUCLEOTIDE_EXCISION_REPAIR_DNA_DUPLEX_UNWINDING	GO_NUCLEOTIDE_EXCISION_REPAIR_DNA_DUPLEX_UNWINDING		22	-0.37795824	-1.1425327	0.0	0.2312833	1.0	3037	tags=32%, list=16%, signal=38%
GO_REGULATION_OF_AUTOPHAGY	GO_REGULATION_OF_AUTOPHAGY		259	-0.31282723	-1.1421664	0.0	0.23156719	1.0	3302	tags=30%, list=18%, signal=36%
GO_REGULATION_OF_CALCIUM_ION_TRANSPORT_INTO_CYTOSOL	GO_REGULATION_OF_CALCIUM_ION_TRANSPORT_INTO_CYTOSOL		86	-0.31701827	-1.141819	0.0	0.23226838	1.0	3553	tags=24%, list=19%, signal=30%
GO_RESPONSE_TO_AMINO_ACID	GO_RESPONSE_TO_AMINO_ACID		91	-0.3246886	-1.1417361	0.0	0.23224066	1.0	2432	tags=24%, list=13%, signal=28%
GO_APOPTOTIC_DNA_FRAGMENTATION	GO_APOPTOTIC_DNA_FRAGMENTATION		19	-0.45206288	-1.1410164	0.5	0.23333089	1.0	1477	tags=26%, list=8%, signal=29%
GO_NUCLEOSIDE_DIPHOSPHATE_METABOLIC_PROCESS	GO_NUCLEOSIDE_DIPHOSPHATE_METABOLIC_PROCESS		135	-0.38369402	-1.1408137	0.0	0.23319718	1.0	3358	tags=29%, list=18%, signal=35%
GO_COSTAMERE	GO_COSTAMERE		16	-0.494728	-1.14044	0.25	0.2340375	1.0	893	tags=25%, list=5%, signal=26%
GO_REGULATION_OF_MITOCHONDRION_ORGANIZATION	GO_REGULATION_OF_MITOCHONDRION_ORGANIZATION		150	-0.30209863	-1.1403643	0.0	0.23408216	1.0	3520	tags=29%, list=19%, signal=36%
GO_POSITIVE_REGULATION_OF_INTERLEUKIN_1_SECRETION	GO_POSITIVE_REGULATION_OF_INTERLEUKIN_1_SECRETION		30	-0.5636793	-1.1394986	0.5	0.23509222	1.0	1992	tags=33%, list=11%, signal=37%
GO_SITE_OF_POLARIZED_GROWTH	GO_SITE_OF_POLARIZED_GROWTH		148	-0.30792072	-1.1393092	0.0	0.23504858	1.0	2261	tags=17%, list=12%, signal=19%
GO_GOLGI_CISTERNA	GO_GOLGI_CISTERNA		83	-0.33424935	-1.1390846	0.33333334	0.23523618	1.0	2935	tags=17%, list=16%, signal=20%
GO_TRANSCRIPTION_INITIATION_FROM_RNA_POLYMERASE_II_PROMOTER	GO_TRANSCRIPTION_INITIATION_FROM_RNA_POLYMERASE_II_PROMOTER		159	-0.3731261	-1.1387773	0.0	0.23551929	1.0	3726	tags=27%, list=20%, signal=34%
GO_CYTOKINE_BINDING	GO_CYTOKINE_BINDING		113	-0.35318574	-1.1383042	0.0	0.23643853	1.0	1472	tags=12%, list=8%, signal=13%
GO_REGULATION_OF_AXONOGENESIS	GO_REGULATION_OF_AXONOGENESIS		166	-0.3089857	-1.1377189	0.33333334	0.23737161	1.0	1985	tags=12%, list=11%, signal=13%
GO_RIBOSE_PHOSPHATE_METABOLIC_PROCESS	GO_RIBOSE_PHOSPHATE_METABOLIC_PROCESS		350	-0.29941145	-1.1376599	0.0	0.23746696	1.0	2934	tags=22%, list=16%, signal=26%
GO_KERATINOCYTE_MIGRATION	GO_KERATINOCYTE_MIGRATION		15	-0.52349186	-1.1375512	0.33333334	0.23744226	1.0	378	tags=20%, list=2%, signal=20%
GO_NUCLEOTIDE_EXCISION_REPAIR_DNA_INCISION_3_TO_LESION	GO_NUCLEOTIDE_EXCISION_REPAIR_DNA_INCISION_3_TO_LESION		22	-0.35181528	-1.1374457	0.0	0.23739745	1.0	2797	tags=27%, list=15%, signal=32%
GO_POSITIVE_REGULATION_OF_CATABOLIC_PROCESS	GO_POSITIVE_REGULATION_OF_CATABOLIC_PROCESS		361	-0.30186135	-1.137131	0.0	0.23796475	1.0	3257	tags=25%, list=17%, signal=29%
GO_POSITIVE_REGULATION_OF_CELL_CYCLE_G1_S_PHASE_TRANSITION	GO_POSITIVE_REGULATION_OF_CELL_CYCLE_G1_S_PHASE_TRANSITION		35	-0.3742345	-1.1370451	0.0	0.23820181	1.0	1973	tags=20%, list=11%, signal=22%
GO_REGULATION_OF_GLUCOSE_METABOLIC_PROCESS	GO_REGULATION_OF_GLUCOSE_METABOLIC_PROCESS		92	-0.3119212	-1.1367396	0.33333334	0.23828712	1.0	3130	tags=26%, list=17%, signal=31%
GO_REGULATION_OF_HISTONE_DEACETYLATION	GO_REGULATION_OF_HISTONE_DEACETYLATION		23	-0.40593967	-1.1365739	0.33333334	0.23859966	1.0	3866	tags=48%, list=21%, signal=60%
GO_POSITIVE_REGULATION_OF_CHROMOSOME_SEGREGATION	GO_POSITIVE_REGULATION_OF_CHROMOSOME_SEGREGATION		20	-0.37002355	-1.1363009	0.0	0.23918732	1.0	3832	tags=45%, list=21%, signal=57%
GO_REGULATION_OF_PROTEIN_ACETYLATION	GO_REGULATION_OF_PROTEIN_ACETYLATION		56	-0.4637654	-1.1359721	0.0	0.23968436	1.0	3159	tags=32%, list=17%, signal=39%
GO_BODY_MORPHOGENESIS	GO_BODY_MORPHOGENESIS		44	-0.4249541	-1.1355515	0.33333334	0.24020384	1.0	2983	tags=23%, list=16%, signal=27%
GO_THYMIC_T_CELL_SELECTION	GO_THYMIC_T_CELL_SELECTION		20	-0.4136715	-1.1348469	0.0	0.2414649	1.0	3508	tags=40%, list=19%, signal=49%
GO_REGULATION_OF_CELL_CYCLE_PHASE_TRANSITION	GO_REGULATION_OF_CELL_CYCLE_PHASE_TRANSITION		359	-0.3491537	-1.1345146	0.0	0.24170482	1.0	2327	tags=20%, list=12%, signal=22%
GO_RAB_PROTEIN_SIGNAL_TRANSDUCTION	GO_RAB_PROTEIN_SIGNAL_TRANSDUCTION		61	-0.39883453	-1.1344141	0.0	0.24156795	1.0	3017	tags=33%, list=16%, signal=39%
GO_OSTEOBLAST_DEVELOPMENT	GO_OSTEOBLAST_DEVELOPMENT		18	-0.36759079	-1.1340804	0.25	0.24186566	1.0	515	tags=11%, list=3%, signal=11%
GO_NEGATIVE_REGULATION_OF_ACTIN_FILAMENT_POLYMERIZATION	GO_NEGATIVE_REGULATION_OF_ACTIN_FILAMENT_POLYMERIZATION		40	-0.41339767	-1.1336253	0.5	0.24252766	1.0	2353	tags=23%, list=13%, signal=26%
GO_NEGATIVE_REGULATION_OF_CELLULAR_CATABOLIC_PROCESS	GO_NEGATIVE_REGULATION_OF_CELLULAR_CATABOLIC_PROCESS		197	-0.29984295	-1.1336203	0.0	0.24239057	1.0	2757	tags=21%, list=15%, signal=25%
GO_MYD88_DEPENDENT_TOLL_LIKE_RECEPTOR_SIGNALING_PATHWAY	GO_MYD88_DEPENDENT_TOLL_LIKE_RECEPTOR_SIGNALING_PATHWAY		32	-0.5837389	-1.1331388	0.0	0.2428905	1.0	3050	tags=47%, list=16%, signal=56%
GO_CELL_CELL_ADHESION_MEDIATED_BY_CADHERIN	GO_CELL_CELL_ADHESION_MEDIATED_BY_CADHERIN		37	-0.3993445	-1.1327834	0.0	0.24363807	1.0	927	tags=8%, list=5%, signal=9%
GO_REGULATION_OF_NUCLEOTIDE_BIOSYNTHETIC_PROCESS	GO_REGULATION_OF_NUCLEOTIDE_BIOSYNTHETIC_PROCESS		32	-0.3401604	-1.1324906	0.33333334	0.24400033	1.0	2859	tags=22%, list=15%, signal=26%
GO_SLEEP	GO_SLEEP		31	-0.41968602	-1.1322283	0.0	0.24485254	1.0	1125	tags=10%, list=6%, signal=10%
GO_NEGATIVE_REGULATION_OF_CELLULAR_PROTEIN_CATABOLIC_PROCESS	GO_NEGATIVE_REGULATION_OF_CELLULAR_PROTEIN_CATABOLIC_PROCESS		68	-0.31152815	-1.1321355	0.0	0.24483892	1.0	2655	tags=19%, list=14%, signal=22%
GO_SPINDLE_ASSEMBLY	GO_SPINDLE_ASSEMBLY		71	-0.40254256	-1.1315566	0.33333334	0.24547993	1.0	1937	tags=21%, list=10%, signal=23%
GO_ACTIN_MONOMER_BINDING	GO_ACTIN_MONOMER_BINDING		19	-0.4163913	-1.1311768	0.5	0.245924	1.0	269	tags=11%, list=1%, signal=11%
GO_REGULATION_OF_DNA_TEMPLATED_TRANSCRIPTION_ELONGATION	GO_REGULATION_OF_DNA_TEMPLATED_TRANSCRIPTION_ELONGATION		35	-0.3462629	-1.1311328	0.0	0.24578561	1.0	4263	tags=40%, list=23%, signal=52%
GO_ATRIAL_SEPTUM_DEVELOPMENT	GO_ATRIAL_SEPTUM_DEVELOPMENT		18	-0.37115514	-1.1306707	0.5	0.24651371	1.0	492	tags=6%, list=3%, signal=6%
GO_MYOSIN_II_COMPLEX	GO_MYOSIN_II_COMPLEX		16	-0.4375127	-1.129549	0.33333334	0.2479605	1.0	332	tags=6%, list=2%, signal=6%
GO_PROGESTERONE_METABOLIC_PROCESS	GO_PROGESTERONE_METABOLIC_PROCESS		17	-0.43449986	-1.1293107	0.0	0.24848525	1.0	186	tags=12%, list=1%, signal=12%
GO_CELLULAR_RESPONSE_TO_VIRUS	GO_CELLULAR_RESPONSE_TO_VIRUS		36	-0.39063132	-1.1285497	0.0	0.24954297	1.0	1960	tags=25%, list=11%, signal=28%
GO_CHROMOSOME_SEGREGATION	GO_CHROMOSOME_SEGREGATION		211	-0.3209527	-1.1284496	0.33333334	0.24960093	1.0	2938	tags=24%, list=16%, signal=28%
GO_2_IRON_2_SULFUR_CLUSTER_BINDING	GO_2_IRON_2_SULFUR_CLUSTER_BINDING		16	-0.55314225	-1.1281044	0.5	0.24986595	1.0	1550	tags=31%, list=8%, signal=34%
GO_NEGATIVE_REGULATION_OF_SMOOTH_MUSCLE_CELL_MIGRATION	GO_NEGATIVE_REGULATION_OF_SMOOTH_MUSCLE_CELL_MIGRATION		22	-0.5136539	-1.128008	0.0	0.250007	1.0	2099	tags=23%, list=11%, signal=26%
GO_MITOCHONDRIAL_ELECTRON_TRANSPORT_NADH_TO_UBIQUINONE	GO_MITOCHONDRIAL_ELECTRON_TRANSPORT_NADH_TO_UBIQUINONE		43	-0.5526804	-1.1273819	0.5	0.2509912	1.0	3462	tags=49%, list=19%, signal=60%
GO_NON_RECOMBINATIONAL_REPAIR	GO_NON_RECOMBINATIONAL_REPAIR		57	-0.37906006	-1.1266105	0.5	0.25228932	1.0	3140	tags=32%, list=17%, signal=38%
GO_RUFFLE_MEMBRANE	GO_RUFFLE_MEMBRANE		80	-0.38877186	-1.1262192	0.0	0.25267264	1.0	1746	tags=16%, list=9%, signal=18%
GO_MYOSIN_BINDING	GO_MYOSIN_BINDING		61	-0.39621443	-1.1257665	0.0	0.25339285	1.0	1629	tags=13%, list=9%, signal=14%
GO_NUCLEAR_EXPORT	GO_NUCLEAR_EXPORT		150	-0.34496307	-1.1253369	0.0	0.25419486	1.0	2047	tags=21%, list=11%, signal=24%
GO_SODIUM_CHANNEL_REGULATOR_ACTIVITY	GO_SODIUM_CHANNEL_REGULATOR_ACTIVITY		31	-0.33932886	-1.1250969	0.25	0.25458515	1.0	853	tags=6%, list=5%, signal=7%
GO_NADH_DEHYDROGENASE_COMPLEX	GO_NADH_DEHYDROGENASE_COMPLEX		37	-0.5685078	-1.1250014	0.5	0.25465983	1.0	3462	tags=49%, list=19%, signal=60%
GO_FLEMMING_BODY	GO_FLEMMING_BODY		25	-0.3863997	-1.12466	0.33333334	0.2555471	1.0	2875	tags=24%, list=15%, signal=28%
GO_NEGATIVE_REGULATION_OF_CELL_CYCLE	GO_NEGATIVE_REGULATION_OF_CELL_CYCLE		495	-0.30475545	-1.1243725	0.0	0.25625467	1.0	2308	tags=17%, list=12%, signal=19%
GO_POSITIVE_REGULATION_OF_RESPONSE_TO_OXIDATIVE_STRESS	GO_POSITIVE_REGULATION_OF_RESPONSE_TO_OXIDATIVE_STRESS		16	-0.5066237	-1.1243588	0.33333334	0.25611183	1.0	991	tags=19%, list=5%, signal=20%
GO_CARDIAC_CELL_DEVELOPMENT	GO_CARDIAC_CELL_DEVELOPMENT		71	-0.3519554	-1.1243361	0.0	0.25596914	1.0	2002	tags=14%, list=11%, signal=16%
GO_REGULATION_OF_CELLULAR_EXTRAVASATION	GO_REGULATION_OF_CELLULAR_EXTRAVASATION		26	-0.5895295	-1.1238708	0.0	0.25645882	1.0	841	tags=19%, list=5%, signal=20%
GO_REGULATION_OF_CELL_PROJECTION_ASSEMBLY	GO_REGULATION_OF_CELL_PROJECTION_ASSEMBLY		123	-0.30095384	-1.1232927	0.0	0.25753757	1.0	2628	tags=15%, list=14%, signal=18%
GO_REGULATION_OF_SYMBIOSIS_ENCOMPASSING_MUTUALISM_THROUGH_PARASITISM	GO_REGULATION_OF_SYMBIOSIS_ENCOMPASSING_MUTUALISM_THROUGH_PARASITISM		188	-0.33608925	-1.1226734	0.0	0.25829417	1.0	2971	tags=28%, list=16%, signal=33%
GO_METHYLATED_HISTONE_BINDING	GO_METHYLATED_HISTONE_BINDING		47	-0.36190107	-1.1220726	0.0	0.2592659	1.0	3988	tags=32%, list=21%, signal=41%
GO_HOMEOSTASIS_OF_NUMBER_OF_CELLS_WITHIN_A_TISSUE	GO_HOMEOSTASIS_OF_NUMBER_OF_CELLS_WITHIN_A_TISSUE		25	-0.3774573	-1.1212617	0.0	0.2611554	1.0	19	tags=4%, list=0%, signal=4%
GO_STRIATED_MUSCLE_CELL_DIFFERENTIATION	GO_STRIATED_MUSCLE_CELL_DIFFERENTIATION		236	-0.30821627	-1.1205066	0.0	0.2624357	1.0	2002	tags=10%, list=11%, signal=11%
GO_ORGANELLE_ENVELOPE_LUMEN	GO_ORGANELLE_ENVELOPE_LUMEN		70	-0.4257486	-1.1187854	0.5	0.26628634	1.0	2476	tags=30%, list=13%, signal=34%
GO_DETERMINATION_OF_ADULT_LIFESPAN	GO_DETERMINATION_OF_ADULT_LIFESPAN		16	-0.35113114	-1.1181502	0.33333334	0.2673188	1.0	2163	tags=19%, list=12%, signal=21%
GO_MICROTUBULE_BUNDLE_FORMATION	GO_MICROTUBULE_BUNDLE_FORMATION		54	-0.29546106	-1.1180475	0.33333334	0.26755017	1.0	3694	tags=17%, list=20%, signal=21%
GO_MAINTENANCE_OF_CELL_POLARITY	GO_MAINTENANCE_OF_CELL_POLARITY		15	-0.4693208	-1.1178682	0.5	0.2676767	1.0	1985	tags=13%, list=11%, signal=15%
GO_REGULATION_OF_RELEASE_OF_SEQUESTERED_CALCIUM_ION_INTO_CYTOSOL	GO_REGULATION_OF_RELEASE_OF_SEQUESTERED_CALCIUM_ION_INTO_CYTOSOL		67	-0.35177413	-1.1177115	0.0	0.26771525	1.0	3553	tags=28%, list=19%, signal=35%
GO_POSITIVE_REGULATION_OF_DEFENSE_RESPONSE_TO_VIRUS_BY_HOST	GO_POSITIVE_REGULATION_OF_DEFENSE_RESPONSE_TO_VIRUS_BY_HOST		22	-0.41278723	-1.1174647	0.5	0.268145	1.0	710	tags=18%, list=4%, signal=19%
GO_CIRCADIAN_REGULATION_OF_GENE_EXPRESSION	GO_CIRCADIAN_REGULATION_OF_GENE_EXPRESSION		47	-0.42014182	-1.1173807	0.0	0.2679967	1.0	2736	tags=26%, list=15%, signal=30%
GO_POSITIVE_REGULATION_OF_DNA_BINDING	GO_POSITIVE_REGULATION_OF_DNA_BINDING		50	-0.31810707	-1.1173215	0.33333334	0.26784855	1.0	3418	tags=32%, list=18%, signal=39%
GO_MITOTIC_SPINDLE_ASSEMBLY	GO_MITOTIC_SPINDLE_ASSEMBLY		40	-0.5176445	-1.1172925	0.0	0.2679746	1.0	1937	tags=28%, list=10%, signal=31%
GO_NEGATIVE_REGULATION_OF_SODIUM_ION_TRANSPORT	GO_NEGATIVE_REGULATION_OF_SODIUM_ION_TRANSPORT		18	-0.46107242	-1.1165265	0.0	0.26932645	1.0	1632	tags=17%, list=9%, signal=18%
GO_POSITIVE_REGULATION_OF_INTERLEUKIN_12_PRODUCTION	GO_POSITIVE_REGULATION_OF_INTERLEUKIN_12_PRODUCTION		33	-0.47551948	-1.116488	0.5	0.26917782	1.0	3397	tags=36%, list=18%, signal=44%
GO_REGULATION_OF_B_CELL_APOPTOTIC_PROCESS	GO_REGULATION_OF_B_CELL_APOPTOTIC_PROCESS		17	-0.39157173	-1.1164309	0.5	0.2691308	1.0	1823	tags=24%, list=10%, signal=26%
GO_DENDRITIC_CELL_DIFFERENTIATION	GO_DENDRITIC_CELL_DIFFERENTIATION		37	-0.44079658	-1.1163886	0.5	0.26908386	1.0	1667	tags=22%, list=9%, signal=24%
GO_TUMOR_NECROSIS_FACTOR_RECEPTOR_SUPERFAMILY_BINDING	GO_TUMOR_NECROSIS_FACTOR_RECEPTOR_SUPERFAMILY_BINDING		39	-0.40325192	-1.1149871	0.0	0.2724864	1.0	2079	tags=28%, list=11%, signal=32%
GO_MATURATION_OF_SSU_RRNA_FROM_TRICISTRONIC_RRNA_TRANSCRIPT_SSU_RRNA_5_8S_RRNA_LSU_RRNA	GO_MATURATION_OF_SSU_RRNA_FROM_TRICISTRONIC_RRNA_TRANSCRIPT_SSU_RRNA_5_8S_RRNA_LSU_RRNA		20	-0.39080095	-1.1148231	0.5	0.272734	1.0	2188	tags=30%, list=12%, signal=34%
GO_RRNA_METABOLIC_PROCESS	GO_RRNA_METABOLIC_PROCESS		143	-0.31217745	-1.1147139	0.5	0.27305368	1.0	3423	tags=30%, list=18%, signal=37%
GO_MIDBODY	GO_MIDBODY		138	-0.31961915	-1.1141441	0.0	0.27350637	1.0	2930	tags=26%, list=16%, signal=31%
GO_CHANNEL_REGULATOR_ACTIVITY	GO_CHANNEL_REGULATOR_ACTIVITY		122	-0.30581754	-1.1140707	0.0	0.27352756	1.0	853	tags=5%, list=5%, signal=5%
GO_REGULATORY_T_CELL_DIFFERENTIATION	GO_REGULATORY_T_CELL_DIFFERENTIATION		27	-0.4824188	-1.1135688	0.0	0.27524593	1.0	1618	tags=19%, list=9%, signal=20%
GO_DENDRITIC_SPINE_MORPHOGENESIS	GO_DENDRITIC_SPINE_MORPHOGENESIS		52	-0.34979916	-1.113436	0.0	0.27547455	1.0	1384	tags=10%, list=7%, signal=10%
GO_NEGATIVE_REGULATION_OF_ESTABLISHMENT_OF_PROTEIN_LOCALIZATION	GO_NEGATIVE_REGULATION_OF_ESTABLISHMENT_OF_PROTEIN_LOCALIZATION		145	-0.31803083	-1.1128558	0.33333334	0.27664384	1.0	2396	tags=19%, list=13%, signal=22%
GO_PEPTIDYL_SERINE_DEPHOSPHORYLATION	GO_PEPTIDYL_SERINE_DEPHOSPHORYLATION		19	-0.5148532	-1.1126691	0.5	0.27682608	1.0	679	tags=16%, list=4%, signal=16%
GO_RNA_POLYMERASE_III_COMPLEX	GO_RNA_POLYMERASE_III_COMPLEX		15	-0.4248437	-1.1124833	0.5	0.27726364	1.0	2769	tags=33%, list=15%, signal=39%
GO_TRANSPORT_VESICLE	GO_TRANSPORT_VESICLE		335	-0.3058734	-1.1119063	0.0	0.27855265	1.0	1592	tags=10%, list=9%, signal=11%
GO_POSITIVE_REGULATION_OF_INTERLEUKIN_1_PRODUCTION	GO_POSITIVE_REGULATION_OF_INTERLEUKIN_1_PRODUCTION		48	-0.5176417	-1.111663	0.0	0.2792909	1.0	2664	tags=40%, list=14%, signal=46%
GO_MACROPHAGE_DIFFERENTIATION	GO_MACROPHAGE_DIFFERENTIATION		40	-0.39806002	-1.1102926	0.0	0.28135812	1.0	4044	tags=38%, list=22%, signal=48%
GO_NEURON_PROJECTION_GUIDANCE	GO_NEURON_PROJECTION_GUIDANCE		254	-0.29369974	-1.1099311	0.33333334	0.28169093	1.0	830	tags=5%, list=4%, signal=5%
GO_LIPID_TRANSFER_ACTIVITY	GO_LIPID_TRANSFER_ACTIVITY		34	-0.40866408	-1.1099014	0.33333334	0.28163746	1.0	206	tags=12%, list=1%, signal=12%
GO_MISMATCH_REPAIR	GO_MISMATCH_REPAIR		29	-0.4006565	-1.1089149	0.5	0.28311303	1.0	3304	tags=28%, list=18%, signal=33%
GO_NUCLEUS_ORGANIZATION	GO_NUCLEUS_ORGANIZATION		98	-0.30717602	-1.1086828	0.0	0.28338003	1.0	3163	tags=27%, list=17%, signal=32%
GO_DRUG_CATABOLIC_PROCESS	GO_DRUG_CATABOLIC_PROCESS		131	-0.32494554	-1.1083703	0.0	0.28403485	1.0	2635	tags=22%, list=14%, signal=26%
GO_NEGATIVE_REGULATION_OF_CELL_CYCLE_PROCESS	GO_NEGATIVE_REGULATION_OF_CELL_CYCLE_PROCESS		276	-0.35528725	-1.1083146	0.0	0.28396648	1.0	3557	tags=28%, list=19%, signal=34%
GO_POSITIVE_REGULATION_OF_NEURON_APOPTOTIC_PROCESS	GO_POSITIVE_REGULATION_OF_NEURON_APOPTOTIC_PROCESS		55	-0.32823974	-1.1081309	0.0	0.28412437	1.0	2186	tags=24%, list=12%, signal=27%
GO_CALMODULIN_DEPENDENT_PROTEIN_KINASE_ACTIVITY	GO_CALMODULIN_DEPENDENT_PROTEIN_KINASE_ACTIVITY		27	-0.37151936	-1.1080102	0.0	0.28419557	1.0	2326	tags=26%, list=12%, signal=30%
GO_REGULATION_OF_LYMPHOCYTE_MEDIATED_IMMUNITY	GO_REGULATION_OF_LYMPHOCYTE_MEDIATED_IMMUNITY		132	-0.33592677	-1.1074455	0.0	0.28473455	1.0	2511	tags=27%, list=13%, signal=30%
GO_CELL_VOLUME_HOMEOSTASIS	GO_CELL_VOLUME_HOMEOSTASIS		27	-0.34181613	-1.1065756	0.0	0.2859359	1.0	1160	tags=11%, list=6%, signal=12%
GO_DIACYLGLYCEROL_METABOLIC_PROCESS	GO_DIACYLGLYCEROL_METABOLIC_PROCESS		19	-0.4120467	-1.1040655	0.0	0.29020154	1.0	1874	tags=21%, list=10%, signal=23%
GO_DEACETYLASE_ACTIVITY	GO_DEACETYLASE_ACTIVITY		34	-0.49459475	-1.1038071	0.0	0.29052204	1.0	3036	tags=35%, list=16%, signal=42%
GO_NEGATIVE_REGULATION_OF_VOLTAGE_GATED_CALCIUM_CHANNEL_ACTIVITY	GO_NEGATIVE_REGULATION_OF_VOLTAGE_GATED_CALCIUM_CHANNEL_ACTIVITY		17	-0.43469396	-1.1030693	0.5	0.29186496	1.0	2256	tags=18%, list=12%, signal=20%
GO_POSITIVE_REGULATION_OF_TELOMERE_MAINTENANCE_VIA_TELOMERE_LENGTHENING	GO_POSITIVE_REGULATION_OF_TELOMERE_MAINTENANCE_VIA_TELOMERE_LENGTHENING		34	-0.4115931	-1.1027265	0.0	0.29261258	1.0	3959	tags=38%, list=21%, signal=48%
GO_RNA_POLYMERASE_II_SPECIFIC_DNA_BINDING_TRANSCRIPTION_FACTOR_BINDING	GO_RNA_POLYMERASE_II_SPECIFIC_DNA_BINDING_TRANSCRIPTION_FACTOR_BINDING		246	-0.30044466	-1.1027259	0.33333334	0.29245374	1.0	2972	tags=23%, list=16%, signal=27%
GO_REGULATION_OF_MICROTUBULE_BASED_PROCESS	GO_REGULATION_OF_MICROTUBULE_BASED_PROCESS		169	-0.34121653	-1.1024833	0.5	0.29277483	1.0	3175	tags=22%, list=17%, signal=27%
GO_REGULATION_OF_STRESS_ACTIVATED_PROTEIN_KINASE_SIGNALING_CASCADE	GO_REGULATION_OF_STRESS_ACTIVATED_PROTEIN_KINASE_SIGNALING_CASCADE		197	-0.318372	-1.1023438	0.0	0.2928935	1.0	2396	tags=17%, list=13%, signal=20%
GO_NEGATIVE_REGULATION_OF_MAPK_CASCADE	GO_NEGATIVE_REGULATION_OF_MAPK_CASCADE		149	-0.3038827	-1.1020594	0.25	0.2929205	1.0	1817	tags=14%, list=10%, signal=15%
GO_CYTOSOLIC_CALCIUM_ION_TRANSPORT	GO_CYTOSOLIC_CALCIUM_ION_TRANSPORT		155	-0.28594828	-1.1018332	0.0	0.29304746	1.0	2033	tags=11%, list=11%, signal=12%
GO_SPINDLE_MIDZONE	GO_SPINDLE_MIDZONE		27	-0.41113168	-1.1012305	0.33333334	0.29407167	1.0	962	tags=11%, list=5%, signal=12%
GO_ORGANELLE_MEMBRANE_CONTACT_SITE	GO_ORGANELLE_MEMBRANE_CONTACT_SITE		15	-0.49507084	-1.101165	0.5	0.2941035	1.0	3411	tags=40%, list=18%, signal=49%
GO_EXTRACELLULAR_STRUCTURE_ORGANIZATION	GO_EXTRACELLULAR_STRUCTURE_ORGANIZATION		336	-0.29495853	-1.1009941	0.5	0.29453132	1.0	1129	tags=7%, list=6%, signal=7%
GO_NEGATIVE_REGULATION_OF_TOLL_LIKE_RECEPTOR_SIGNALING_PATHWAY	GO_NEGATIVE_REGULATION_OF_TOLL_LIKE_RECEPTOR_SIGNALING_PATHWAY		33	-0.4561786	-1.100737	0.0	0.29465935	1.0	1564	tags=18%, list=8%, signal=20%
GO_REGULATION_OF_CELLULAR_RESPONSE_TO_HEAT	GO_REGULATION_OF_CELLULAR_RESPONSE_TO_HEAT		67	-0.38449338	-1.1006358	0.33333334	0.2945859	1.0	2180	tags=25%, list=12%, signal=29%
GO_REGULATION_OF_ACTIN_CYTOSKELETON_REORGANIZATION	GO_REGULATION_OF_ACTIN_CYTOSKELETON_REORGANIZATION		36	-0.40368396	-1.099763	0.5	0.29585516	1.0	864	tags=17%, list=5%, signal=17%
GO_RESPONSE_TO_INTERLEUKIN_4	GO_RESPONSE_TO_INTERLEUKIN_4		32	-0.3720723	-1.0989044	0.0	0.29696965	1.0	2389	tags=22%, list=13%, signal=25%
GO_MUSCLE_TISSUE_DEVELOPMENT	GO_MUSCLE_TISSUE_DEVELOPMENT		331	-0.26581323	-1.0988965	0.0	0.29680946	1.0	3008	tags=14%, list=16%, signal=17%
GO_POSITIVE_REGULATION_OF_PROTEIN_BINDING	GO_POSITIVE_REGULATION_OF_PROTEIN_BINDING		89	-0.3222034	-1.0980681	0.0	0.29871818	1.0	830	tags=9%, list=4%, signal=9%
GO_POSITIVE_REGULATION_OF_CARDIAC_MUSCLE_CELL_DIFFERENTIATION	GO_POSITIVE_REGULATION_OF_CARDIAC_MUSCLE_CELL_DIFFERENTIATION		16	-0.36366606	-1.098013	0.5	0.29866183	1.0	2787	tags=19%, list=15%, signal=22%
GO_MITOCHONDRIAL_RNA_METABOLIC_PROCESS	GO_MITOCHONDRIAL_RNA_METABOLIC_PROCESS		22	-0.37019107	-1.0977323	0.33333334	0.2989255	1.0	1782	tags=23%, list=10%, signal=25%
GO_INTERLEUKIN_1_SECRETION	GO_INTERLEUKIN_1_SECRETION		46	-0.51202977	-1.0974572	0.5	0.2992376	1.0	1992	tags=30%, list=11%, signal=34%
GO_ANTIGEN_PROCESSING_AND_PRESENTATION_OF_PEPTIDE_ANTIGEN_VIA_MHC_CLASS_I	GO_ANTIGEN_PROCESSING_AND_PRESENTATION_OF_PEPTIDE_ANTIGEN_VIA_MHC_CLASS_I		90	-0.36660808	-1.0969925	0.0	0.2998279	1.0	3079	tags=33%, list=17%, signal=40%
GO_CALCIUM_CHANNEL_COMPLEX	GO_CALCIUM_CHANNEL_COMPLEX		55	-0.26887792	-1.0966887	0.33333334	0.3003293	1.0	892	tags=5%, list=5%, signal=6%
GO_RESPONSE_TO_PEPTIDE_HORMONE	GO_RESPONSE_TO_PEPTIDE_HORMONE		387	-0.2869103	-1.0965948	0.5	0.30016792	1.0	2859	tags=18%, list=15%, signal=21%
GO_POSITIVE_REGULATION_OF_DNA_BIOSYNTHETIC_PROCESS	GO_POSITIVE_REGULATION_OF_DNA_BIOSYNTHETIC_PROCESS		57	-0.3226727	-1.0964257	0.0	0.30038866	1.0	3959	tags=37%, list=21%, signal=47%
GO_DEVELOPMENT_OF_PRIMARY_SEXUAL_CHARACTERISTICS	GO_DEVELOPMENT_OF_PRIMARY_SEXUAL_CHARACTERISTICS		201	-0.29551807	-1.096079	0.33333334	0.30106777	1.0	1935	tags=12%, list=10%, signal=13%
GO_PROTEIN_PHOSPHATASE_2A_BINDING	GO_PROTEIN_PHOSPHATASE_2A_BINDING		26	-0.34611493	-1.0950454	0.25	0.30276656	1.0	758	tags=8%, list=4%, signal=8%
GO_CELLULAR_RESPONSE_TO_FLUID_SHEAR_STRESS	GO_CELLULAR_RESPONSE_TO_FLUID_SHEAR_STRESS		18	-0.42607343	-1.0949486	0.0	0.3028596	1.0	1677	tags=22%, list=9%, signal=24%
GO_PROCESS_UTILIZING_AUTOPHAGIC_MECHANISM	GO_PROCESS_UTILIZING_AUTOPHAGIC_MECHANISM		390	-0.3012614	-1.0944215	0.0	0.304151	1.0	3309	tags=29%, list=18%, signal=34%
GO_B_CELL_PROLIFERATION	GO_B_CELL_PROLIFERATION		85	-0.37813923	-1.0943797	0.0	0.30398807	1.0	2163	tags=19%, list=12%, signal=21%
GO_NEGATIVE_REGULATION_OF_BMP_SIGNALING_PATHWAY	GO_NEGATIVE_REGULATION_OF_BMP_SIGNALING_PATHWAY		43	-0.30195263	-1.0942041	0.33333334	0.30419478	1.0	3677	tags=19%, list=20%, signal=23%
GO_GLOMERULAR_EPITHELIUM_DEVELOPMENT	GO_GLOMERULAR_EPITHELIUM_DEVELOPMENT		22	-0.4350835	-1.0941472	0.33333334	0.30411696	1.0	2180	tags=27%, list=12%, signal=31%
GO_HORMONE_RECEPTOR_BINDING	GO_HORMONE_RECEPTOR_BINDING		161	-0.29143715	-1.0940387	0.0	0.3042852	1.0	2983	tags=22%, list=16%, signal=26%
GO_MYOBLAST_DIFFERENTIATION	GO_MYOBLAST_DIFFERENTIATION		76	-0.37461296	-1.0938926	0.33333334	0.30420738	1.0	1133	tags=14%, list=6%, signal=15%
GO_REGULATION_OF_INSULIN_SECRETION	GO_REGULATION_OF_INSULIN_SECRETION		147	-0.25697535	-1.0934273	0.0	0.30577868	1.0	3196	tags=16%, list=17%, signal=20%
GO_RESPONSE_TO_AMYLOID_BETA	GO_RESPONSE_TO_AMYLOID_BETA		45	-0.40688008	-1.093396	0.5	0.30561543	1.0	2261	tags=20%, list=12%, signal=23%
GO_ACTIVIN_RECEPTOR_SIGNALING_PATHWAY	GO_ACTIVIN_RECEPTOR_SIGNALING_PATHWAY		41	-0.34984377	-1.0932387	0.5	0.30561885	1.0	3681	tags=24%, list=20%, signal=30%
GO_PROTEIN_SERINE_THREONINE_KINASE_ACTIVATOR_ACTIVITY	GO_PROTEIN_SERINE_THREONINE_KINASE_ACTIVATOR_ACTIVITY		33	-0.3782708	-1.0927416	0.0	0.30650693	1.0	4263	tags=45%, list=23%, signal=59%
GO_NEGATIVE_REGULATION_OF_CALCIUM_MEDIATED_SIGNALING	GO_NEGATIVE_REGULATION_OF_CALCIUM_MEDIATED_SIGNALING		27	-0.3716474	-1.0927325	0.33333334	0.30634356	1.0	1985	tags=15%, list=11%, signal=17%
GO_NEGATIVE_REGULATION_OF_CANONICAL_WNT_SIGNALING_PATHWAY	GO_NEGATIVE_REGULATION_OF_CANONICAL_WNT_SIGNALING_PATHWAY		158	-0.28102213	-1.092	0.0	0.30771077	1.0	1985	tags=14%, list=11%, signal=15%
GO_NEGATIVE_REGULATION_OF_ACTIN_FILAMENT_DEPOLYMERIZATION	GO_NEGATIVE_REGULATION_OF_ACTIN_FILAMENT_DEPOLYMERIZATION		29	-0.33450702	-1.0914723	0.25	0.30869064	1.0	3100	tags=28%, list=17%, signal=33%
GO_MAINTENANCE_OF_PROTEIN_LOCATION	GO_MAINTENANCE_OF_PROTEIN_LOCATION		85	-0.32955003	-1.091301	0.0	0.30889902	1.0	2386	tags=18%, list=13%, signal=20%
GO_NEGATIVE_REGULATION_OF_AUTOPHAGY	GO_NEGATIVE_REGULATION_OF_AUTOPHAGY		64	-0.32047388	-1.0912489	0.33333334	0.30895537	1.0	3024	tags=33%, list=16%, signal=39%
GO_SMOOTH_MUSCLE_CELL_PROLIFERATION	GO_SMOOTH_MUSCLE_CELL_PROLIFERATION		124	-0.34211832	-1.0908438	0.5	0.30958274	1.0	2099	tags=19%, list=11%, signal=22%
GO_MITOTIC_G2_M_TRANSITION_CHECKPOINT	GO_MITOTIC_G2_M_TRANSITION_CHECKPOINT		18	-0.37854642	-1.0905503	0.33333334	0.3096843	1.0	2163	tags=17%, list=12%, signal=19%
GO_MICROTUBULE_NUCLEATION	GO_MICROTUBULE_NUCLEATION		21	-0.32755473	-1.0896893	0.0	0.31069028	1.0	1796	tags=19%, list=10%, signal=21%
GO_RIBOSOME_BINDING	GO_RIBOSOME_BINDING		39	-0.33137527	-1.0891027	0.0	0.31116286	1.0	2302	tags=18%, list=12%, signal=20%
GO_RNA_POLYMERASE_II_TRANSCRIPTION_FACTOR_BINDING	GO_RNA_POLYMERASE_II_TRANSCRIPTION_FACTOR_BINDING		58	-0.3174023	-1.0886307	0.0	0.31192333	1.0	3938	tags=29%, list=21%, signal=37%
GO_RESPONSE_TO_UV_B	GO_RESPONSE_TO_UV_B		18	-0.29661506	-1.0885046	0.0	0.31228662	1.0	3866	tags=28%, list=21%, signal=35%
GO_REGULATION_OF_PROTEIN_KINASE_A_SIGNALING	GO_REGULATION_OF_PROTEIN_KINASE_A_SIGNALING		18	-0.47208923	-1.0884877	0.5	0.31212115	1.0	810	tags=11%, list=4%, signal=12%
GO_NADH_DEHYDROGENASE_COMPLEX_ASSEMBLY	GO_NADH_DEHYDROGENASE_COMPLEX_ASSEMBLY		43	-0.48340714	-1.0884732	0.33333334	0.31195584	1.0	3462	tags=47%, list=19%, signal=57%
GO_CARBOHYDRATE_BINDING	GO_CARBOHYDRATE_BINDING		217	-0.32309583	-1.0882766	0.0	0.31213978	1.0	2603	tags=20%, list=14%, signal=23%
GO_MUSCLE_CELL_DEVELOPMENT	GO_MUSCLE_CELL_DEVELOPMENT		152	-0.32150552	-1.0880977	0.0	0.3124292	1.0	753	tags=7%, list=4%, signal=7%
GO_PYRIMIDINE_CONTAINING_COMPOUND_BIOSYNTHETIC_PROCESS	GO_PYRIMIDINE_CONTAINING_COMPOUND_BIOSYNTHETIC_PROCESS		41	-0.3566278	-1.0877062	0.5	0.31304568	1.0	1872	tags=20%, list=10%, signal=22%
GO_ESCRT_COMPLEX	GO_ESCRT_COMPLEX		21	-0.43729556	-1.0876745	0.5	0.31288025	1.0	2569	tags=43%, list=14%, signal=50%
GO_PEROXISOME_ORGANIZATION	GO_PEROXISOME_ORGANIZATION		68	-0.32058835	-1.0872651	0.25	0.31392846	1.0	3206	tags=29%, list=17%, signal=35%
GO_POSITIVE_REGULATION_OF_STRESS_ACTIVATED_PROTEIN_KINASE_SIGNALING_CASCADE	GO_POSITIVE_REGULATION_OF_STRESS_ACTIVATED_PROTEIN_KINASE_SIGNALING_CASCADE		144	-0.30272153	-1.08696	0.5	0.31392744	1.0	2300	tags=16%, list=12%, signal=18%
GO_NUCLEOTIDYLTRANSFERASE_ACTIVITY	GO_NUCLEOTIDYLTRANSFERASE_ACTIVITY		99	-0.3533724	-1.0867261	0.0	0.3140264	1.0	2769	tags=29%, list=15%, signal=34%
GO_POSITIVE_REGULATION_OF_MUSCLE_CELL_DIFFERENTIATION	GO_POSITIVE_REGULATION_OF_MUSCLE_CELL_DIFFERENTIATION		76	-0.31235585	-1.0862153	0.33333334	0.3147537	1.0	1793	tags=14%, list=10%, signal=16%
GO_RESPONSE_TO_INTERFERON_BETA	GO_RESPONSE_TO_INTERFERON_BETA		25	-0.54182565	-1.0858356	0.0	0.31504354	1.0	2739	tags=44%, list=15%, signal=52%
GO_REGULATION_OF_VACUOLE_ORGANIZATION	GO_REGULATION_OF_VACUOLE_ORGANIZATION		33	-0.4308701	-1.0854839	0.5	0.3156216	1.0	2767	tags=39%, list=15%, signal=46%
GO_POSITIVE_REGULATION_OF_TOLL_LIKE_RECEPTOR_SIGNALING_PATHWAY	GO_POSITIVE_REGULATION_OF_TOLL_LIKE_RECEPTOR_SIGNALING_PATHWAY		23	-0.4378622	-1.0853568	0.0	0.31578696	1.0	1187	tags=22%, list=6%, signal=23%
GO_POSITIVE_REGULATION_OF_SODIUM_ION_TRANSMEMBRANE_TRANSPORTER_ACTIVITY	GO_POSITIVE_REGULATION_OF_SODIUM_ION_TRANSMEMBRANE_TRANSPORTER_ACTIVITY		15	-0.41390082	-1.085182	0.0	0.3160969	1.0	8	tags=7%, list=0%, signal=7%
GO_NUCLEOSIDE_TRIPHOSPHATE_BIOSYNTHETIC_PROCESS	GO_NUCLEOSIDE_TRIPHOSPHATE_BIOSYNTHETIC_PROCESS		45	-0.35604396	-1.0851344	0.5	0.31593063	1.0	3479	tags=33%, list=19%, signal=41%
GO_CELLULAR_COMPONENT_ASSEMBLY_INVOLVED_IN_MORPHOGENESIS	GO_CELLULAR_COMPONENT_ASSEMBLY_INVOLVED_IN_MORPHOGENESIS		95	-0.31246725	-1.0850058	0.2	0.3162133	1.0	2945	tags=17%, list=16%, signal=20%
GO_REGULATION_OF_EPIDERMAL_GROWTH_FACTOR_ACTIVATED_RECEPTOR_ACTIVITY	GO_REGULATION_OF_EPIDERMAL_GROWTH_FACTOR_ACTIVATED_RECEPTOR_ACTIVITY		26	-0.35883	-1.084495	0.0	0.3162651	1.0	2569	tags=31%, list=14%, signal=36%
GO_ROUGH_ENDOPLASMIC_RETICULUM	GO_ROUGH_ENDOPLASMIC_RETICULUM		70	-0.3761036	-1.0843337	0.0	0.31635952	1.0	2571	tags=24%, list=14%, signal=28%
GO_NEGATIVE_REGULATION_OF_ANION_TRANSPORT	GO_NEGATIVE_REGULATION_OF_ANION_TRANSPORT		23	-0.34005883	-1.0839891	0.25	0.31724834	1.0	1823	tags=9%, list=10%, signal=10%
GO_INNERVATION	GO_INNERVATION		24	-0.40493768	-1.0837089	0.5	0.3175865	1.0	2381	tags=25%, list=13%, signal=29%
GO_DNA_TEMPLATED_TRANSCRIPTION_INITIATION	GO_DNA_TEMPLATED_TRANSCRIPTION_INITIATION		199	-0.33140248	-1.0836623	0.5	0.31761822	1.0	2788	tags=20%, list=15%, signal=23%
GO_RETROGRADE_TRANSPORT_ENDOSOME_TO_PLASMA_MEMBRANE	GO_RETROGRADE_TRANSPORT_ENDOSOME_TO_PLASMA_MEMBRANE		19	-0.48521093	-1.0833968	0.5	0.31830224	1.0	3539	tags=47%, list=19%, signal=58%
GO_T_CELL_MEDIATED_IMMUNITY	GO_T_CELL_MEDIATED_IMMUNITY		94	-0.35974395	-1.0833061	0.0	0.31832826	1.0	2513	tags=28%, list=13%, signal=32%
GO_MEMBRANE_RAFT_ORGANIZATION	GO_MEMBRANE_RAFT_ORGANIZATION		21	-0.3647628	-1.0824982	0.25	0.32020596	1.0	896	tags=14%, list=5%, signal=15%
GO_MATURE_B_CELL_DIFFERENTIATION_INVOLVED_IN_IMMUNE_RESPONSE	GO_MATURE_B_CELL_DIFFERENTIATION_INVOLVED_IN_IMMUNE_RESPONSE		16	-0.49977258	-1.0823442	0.0	0.32056066	1.0	2362	tags=31%, list=13%, signal=36%
GO_GTPASE_ACTIVITY	GO_GTPASE_ACTIVITY		254	-0.3083145	-1.0821242	0.5	0.3207892	1.0	3089	tags=21%, list=17%, signal=25%
GO_LIPOSACCHARIDE_METABOLIC_PROCESS	GO_LIPOSACCHARIDE_METABOLIC_PROCESS		96	-0.33471057	-1.0817482	0.0	0.32126358	1.0	2805	tags=22%, list=15%, signal=26%
GO_ROOF_OF_MOUTH_DEVELOPMENT	GO_ROOF_OF_MOUTH_DEVELOPMENT		83	-0.30725917	-1.0816921	0.33333334	0.3212911	1.0	2229	tags=10%, list=12%, signal=11%
GO_MULTICELLULAR_ORGANISM_AGING	GO_MULTICELLULAR_ORGANISM_AGING		31	-0.37315217	-1.0809249	0.0	0.3228537	1.0	2163	tags=19%, list=12%, signal=22%
GO_REGULATION_OF_DNA_REPAIR	GO_REGULATION_OF_DNA_REPAIR		87	-0.344872	-1.0808934	0.5	0.3226852	1.0	2953	tags=22%, list=16%, signal=26%
GO_RECEPTOR_RECYCLING	GO_RECEPTOR_RECYCLING		26	-0.36843294	-1.0808024	0.33333334	0.32261816	1.0	2633	tags=23%, list=14%, signal=27%
GO_RIBOSOME_BIOGENESIS	GO_RIBOSOME_BIOGENESIS		199	-0.30442598	-1.0807322	0.5	0.3225459	1.0	3361	tags=28%, list=18%, signal=33%
GO_POSITIVE_REGULATION_OF_DOUBLE_STRAND_BREAK_REPAIR	GO_POSITIVE_REGULATION_OF_DOUBLE_STRAND_BREAK_REPAIR		21	-0.40125728	-1.080599	0.5	0.32249278	1.0	464	tags=14%, list=2%, signal=15%
GO_INSULIN_SECRETION	GO_INSULIN_SECRETION		173	-0.26453578	-1.0804411	0.33333334	0.32286802	1.0	3708	tags=20%, list=20%, signal=24%
GO_REGULATION_OF_SMOOTH_MUSCLE_CONTRACTION	GO_REGULATION_OF_SMOOTH_MUSCLE_CONTRACTION		56	-0.3190814	-1.0789244	0.4	0.32535595	1.0	1629	tags=11%, list=9%, signal=12%
GO_NUCLEAR_PORE	GO_NUCLEAR_PORE		69	-0.33030045	-1.0788106	0.0	0.325567	1.0	2357	tags=20%, list=13%, signal=23%
GO_NADH_DEHYDROGENASE_ACTIVITY	GO_NADH_DEHYDROGENASE_ACTIVITY		33	-0.54644597	-1.0787741	0.5	0.3253977	1.0	3462	tags=48%, list=19%, signal=59%
GO_POSITIVE_REGULATION_OF_INTERLEUKIN_6_BIOSYNTHETIC_PROCESS	GO_POSITIVE_REGULATION_OF_INTERLEUKIN_6_BIOSYNTHETIC_PROCESS		15	-0.4694566	-1.0780735	0.0	0.3266148	1.0	2859	tags=47%, list=15%, signal=55%
GO_EXTRACELLULAR_MATRIX_DISASSEMBLY	GO_EXTRACELLULAR_MATRIX_DISASSEMBLY		75	-0.31545854	-1.0780029	0.33333334	0.32644513	1.0	1745	tags=11%, list=9%, signal=12%
GO_REGULATION_OF_DENDRITE_MORPHOGENESIS	GO_REGULATION_OF_DENDRITE_MORPHOGENESIS		79	-0.2968905	-1.0778191	0.33333334	0.32669237	1.0	3946	tags=25%, list=21%, signal=32%
GO_NUCLEAR_ENVELOPE	GO_NUCLEAR_ENVELOPE		366	-0.31043252	-1.0772697	0.33333334	0.32759228	1.0	2796	tags=22%, list=15%, signal=25%
GO_REGULATION_OF_AMYLOID_PRECURSOR_PROTEIN_CATABOLIC_PROCESS	GO_REGULATION_OF_AMYLOID_PRECURSOR_PROTEIN_CATABOLIC_PROCESS		33	-0.32777	-1.0772494	0.5	0.32765123	1.0	3187	tags=30%, list=17%, signal=36%
GO_NEGATIVE_REGULATION_OF_STRESS_ACTIVATED_PROTEIN_KINASE_SIGNALING_CASCADE	GO_NEGATIVE_REGULATION_OF_STRESS_ACTIVATED_PROTEIN_KINASE_SIGNALING_CASCADE		37	-0.36437908	-1.0771939	0.5	0.3276615	1.0	3568	tags=30%, list=19%, signal=37%
GO_REGULATION_OF_PROTEIN_MODIFICATION_BY_SMALL_PROTEIN_CONJUGATION_OR_REMOVAL	GO_REGULATION_OF_PROTEIN_MODIFICATION_BY_SMALL_PROTEIN_CONJUGATION_OR_REMOVAL		192	-0.30791438	-1.0768859	0.0	0.32841128	1.0	2787	tags=24%, list=15%, signal=28%
GO_NEGATIVE_REGULATION_OF_CELL_CYCLE_G2_M_PHASE_TRANSITION	GO_NEGATIVE_REGULATION_OF_CELL_CYCLE_G2_M_PHASE_TRANSITION		79	-0.34566376	-1.0768237	0.33333334	0.3283206	1.0	3482	tags=32%, list=19%, signal=39%
GO_MUSCLE_CELL_APOPTOTIC_PROCESS	GO_MUSCLE_CELL_APOPTOTIC_PROCESS		63	-0.34833097	-1.0760634	0.5	0.33034036	1.0	3741	tags=33%, list=20%, signal=42%
GO_MYELOID_CELL_HOMEOSTASIS	GO_MYELOID_CELL_HOMEOSTASIS		121	-0.37489372	-1.07593	0.0	0.33054233	1.0	1768	tags=21%, list=9%, signal=23%
GO_NUCLEOBASE_CONTAINING_SMALL_MOLECULE_CATABOLIC_PROCESS	GO_NUCLEOBASE_CONTAINING_SMALL_MOLECULE_CATABOLIC_PROCESS		43	-0.4208074	-1.0758916	0.0	0.3304855	1.0	2576	tags=28%, list=14%, signal=32%
GO_NEGATIVE_REGULATION_OF_LEUKOCYTE_DIFFERENTIATION	GO_NEGATIVE_REGULATION_OF_LEUKOCYTE_DIFFERENTIATION		89	-0.30946735	-1.0757905	0.0	0.3305238	1.0	1667	tags=11%, list=9%, signal=12%
GO_RNA_CAPPING	GO_RNA_CAPPING		28	-0.35757723	-1.0756494	0.0	0.3305963	1.0	3701	tags=46%, list=20%, signal=58%
GO_ADAPTIVE_IMMUNE_RESPONSE	GO_ADAPTIVE_IMMUNE_RESPONSE		368	-0.3424787	-1.0755354	0.0	0.33050478	1.0	2212	tags=22%, list=12%, signal=25%
GO_RESPONSE_TO_MUSCLE_ACTIVITY	GO_RESPONSE_TO_MUSCLE_ACTIVITY		18	-0.45784122	-1.0744928	0.33333334	0.33293995	1.0	2141	tags=22%, list=11%, signal=25%
GO_INTRINSIC_COMPONENT_OF_SYNAPTIC_VESICLE_MEMBRANE	GO_INTRINSIC_COMPONENT_OF_SYNAPTIC_VESICLE_MEMBRANE		44	-0.33062813	-1.0742698	0.33333334	0.33332196	1.0	1592	tags=9%, list=9%, signal=10%
GO_RUFFLE	GO_RUFFLE		146	-0.36515453	-1.0740956	0.0	0.3337151	1.0	1746	tags=14%, list=9%, signal=16%
GO_EXTRINSIC_APOPTOTIC_SIGNALING_PATHWAY	GO_EXTRINSIC_APOPTOTIC_SIGNALING_PATHWAY		204	-0.31765765	-1.0709116	0.5	0.34156066	1.0	2094	tags=20%, list=11%, signal=22%
GO_REGULATION_OF_MYELOID_LEUKOCYTE_DIFFERENTIATION	GO_REGULATION_OF_MYELOID_LEUKOCYTE_DIFFERENTIATION		102	-0.36237583	-1.0703429	0.0	0.34253845	1.0	2880	tags=23%, list=15%, signal=27%
GO_NUCLEOSIDE_TRIPHOSPHATE_METABOLIC_PROCESS	GO_NUCLEOSIDE_TRIPHOSPHATE_METABOLIC_PROCESS		71	-0.41481608	-1.0700722	0.0	0.34330922	1.0	3111	tags=30%, list=17%, signal=35%
GO_REGULATION_OF_ACTIN_FILAMENT_BUNDLE_ASSEMBLY	GO_REGULATION_OF_ACTIN_FILAMENT_BUNDLE_ASSEMBLY		79	-0.32305515	-1.0695869	0.0	0.34393862	1.0	728	tags=8%, list=4%, signal=8%
GO_SPINDLE_ORGANIZATION	GO_SPINDLE_ORGANIZATION		118	-0.34886873	-1.0689404	0.33333334	0.34487453	1.0	1629	tags=15%, list=9%, signal=17%
GO_GLUCOSE_IMPORT	GO_GLUCOSE_IMPORT		53	-0.3236664	-1.0689085	0.0	0.34469733	1.0	3375	tags=23%, list=18%, signal=28%
GO_REGULATION_OF_SYSTEMIC_ARTERIAL_BLOOD_PRESSURE	GO_REGULATION_OF_SYSTEMIC_ARTERIAL_BLOOD_PRESSURE		87	-0.30666295	-1.068865	0.33333334	0.3445203	1.0	1983	tags=10%, list=11%, signal=12%
GO_POSITIVE_REGULATION_OF_GRANULOCYTE_CHEMOTAXIS	GO_POSITIVE_REGULATION_OF_GRANULOCYTE_CHEMOTAXIS		22	-0.4401903	-1.0679156	0.25	0.34643188	1.0	433	tags=9%, list=2%, signal=9%
GO_MATURE_B_CELL_DIFFERENTIATION	GO_MATURE_B_CELL_DIFFERENTIATION		22	-0.43358967	-1.0677872	0.0	0.34636736	1.0	1689	tags=27%, list=9%, signal=30%
GO_MITOCHONDRIAL_MEMBRANE_ORGANIZATION	GO_MITOCHONDRIAL_MEMBRANE_ORGANIZATION		91	-0.3096109	-1.0677764	0.33333334	0.34618974	1.0	2859	tags=26%, list=15%, signal=31%
GO_REGULATION_OF_PROTEIN_OLIGOMERIZATION	GO_REGULATION_OF_PROTEIN_OLIGOMERIZATION		24	-0.413551	-1.0674183	0.5	0.34691596	1.0	4127	tags=42%, list=22%, signal=53%
GO_STRESS_ACTIVATED_PROTEIN_KINASE_SIGNALING_CASCADE	GO_STRESS_ACTIVATED_PROTEIN_KINASE_SIGNALING_CASCADE		244	-0.30974683	-1.0672234	0.0	0.34729412	1.0	2300	tags=16%, list=12%, signal=18%
GO_CELL_SUBSTRATE_JUNCTION	GO_CELL_SUBSTRATE_JUNCTION		367	-0.34124583	-1.067203	0.5	0.3471163	1.0	2302	tags=24%, list=12%, signal=27%
GO_ENDORIBONUCLEASE_ACTIVITY	GO_ENDORIBONUCLEASE_ACTIVITY		42	-0.34280884	-1.0671707	0.33333334	0.34693864	1.0	3546	tags=31%, list=19%, signal=38%
GO_REGULATION_OF_INTERLEUKIN_1_SECRETION	GO_REGULATION_OF_INTERLEUKIN_1_SECRETION		40	-0.52257967	-1.0669274	0.5	0.34729475	1.0	1992	tags=28%, list=11%, signal=31%
GO_CARBOXYPEPTIDASE_ACTIVITY	GO_CARBOXYPEPTIDASE_ACTIVITY		34	-0.33482552	-1.0667179	0.33333334	0.3474076	1.0	2290	tags=18%, list=12%, signal=20%
GO_NEGATIVE_REGULATION_OF_DNA_REPAIR	GO_NEGATIVE_REGULATION_OF_DNA_REPAIR		21	-0.4432668	-1.066283	0.6666667	0.34849912	1.0	2581	tags=24%, list=14%, signal=28%
GO_REGULATION_OF_NEUTROPHIL_MIGRATION	GO_REGULATION_OF_NEUTROPHIL_MIGRATION		31	-0.46264967	-1.0661868	0.33333334	0.3485013	1.0	433	tags=13%, list=2%, signal=13%
GO_REGULATION_OF_BMP_SIGNALING_PATHWAY	GO_REGULATION_OF_BMP_SIGNALING_PATHWAY		79	-0.28946346	-1.0657043	0.6666667	0.349798	1.0	1938	tags=10%, list=10%, signal=11%
GO_M_BAND	GO_M_BAND		21	-0.46803686	-1.0643297	0.5	0.35255992	1.0	722	tags=10%, list=4%, signal=10%
GO_ERYTHROCYTE_HOMEOSTASIS	GO_ERYTHROCYTE_HOMEOSTASIS		98	-0.3985251	-1.0642264	0.0	0.3525573	1.0	1768	tags=23%, list=9%, signal=26%
GO_CELLULAR_RESPONSE_TO_LIGHT_STIMULUS	GO_CELLULAR_RESPONSE_TO_LIGHT_STIMULUS		112	-0.24739303	-1.0635626	0.33333334	0.3536928	1.0	3349	tags=18%, list=18%, signal=22%
GO_FIBRILLAR_CENTER	GO_FIBRILLAR_CENTER		105	-0.3718318	-1.0629458	0.0	0.3551648	1.0	2425	tags=24%, list=13%, signal=27%
GO_VESICLE_ORGANIZATION	GO_VESICLE_ORGANIZATION		270	-0.315566	-1.0625101	0.0	0.35608038	1.0	2945	tags=22%, list=16%, signal=26%
GO_ACTIVATION_OF_MAPKK_ACTIVITY	GO_ACTIVATION_OF_MAPKK_ACTIVITY		44	-0.34398493	-1.0616981	0.33333334	0.35815156	1.0	2162	tags=18%, list=12%, signal=21%
GO_GOLGI_ORGANIZATION	GO_GOLGI_ORGANIZATION		94	-0.3325504	-1.0612836	0.5	0.35922465	1.0	2421	tags=17%, list=13%, signal=19%
GO_POSITIVE_REGULATION_OF_NERVOUS_SYSTEM_DEVELOPMENT	GO_POSITIVE_REGULATION_OF_NERVOUS_SYSTEM_DEVELOPMENT		452	-0.2757969	-1.0608201	0.0	0.3601038	1.0	2204	tags=12%, list=12%, signal=13%
GO_PROTEIN_MANNOSYLATION	GO_PROTEIN_MANNOSYLATION		15	-0.38134408	-1.060761	0.33333334	0.3599987	1.0	3147	tags=40%, list=17%, signal=48%
GO_LABYRINTHINE_LAYER_BLOOD_VESSEL_DEVELOPMENT	GO_LABYRINTHINE_LAYER_BLOOD_VESSEL_DEVELOPMENT		18	-0.44977543	-1.0604137	0.0	0.36043414	1.0	106	tags=6%, list=1%, signal=6%
GO_NEGATIVE_REGULATION_OF_DENDRITE_DEVELOPMENT	GO_NEGATIVE_REGULATION_OF_DENDRITE_DEVELOPMENT		26	-0.36378896	-1.0592915	0.5	0.36275846	1.0	2507	tags=15%, list=13%, signal=18%
GO_GLUTAMATE_METABOLIC_PROCESS	GO_GLUTAMATE_METABOLIC_PROCESS		32	-0.40166438	-1.0583652	0.33333334	0.364944	1.0	1231	tags=13%, list=7%, signal=13%
GO_RESPONSE_TO_MECHANICAL_STIMULUS	GO_RESPONSE_TO_MECHANICAL_STIMULUS		192	-0.30202037	-1.0583278	0.6666667	0.36475894	1.0	2984	tags=22%, list=16%, signal=26%
GO_REGULATION_OF_MYOTUBE_DIFFERENTIATION	GO_REGULATION_OF_MYOTUBE_DIFFERENTIATION		45	-0.38065624	-1.0582855	0.5	0.36457407	1.0	1745	tags=13%, list=9%, signal=15%
GO_MITOCHONDRIAL_PROTEIN_COMPLEX	GO_MITOCHONDRIAL_PROTEIN_COMPLEX		183	-0.40659595	-1.0580649	0.5	0.36501125	1.0	3493	tags=42%, list=19%, signal=51%
GO_PEPTIDE_CROSS_LINKING	GO_PEPTIDE_CROSS_LINKING		32	-0.47802126	-1.0578985	0.33333334	0.3651731	1.0	2341	tags=22%, list=13%, signal=25%
GO_RIBOSOMAL_LARGE_SUBUNIT_BIOGENESIS	GO_RIBOSOMAL_LARGE_SUBUNIT_BIOGENESIS		51	-0.36816296	-1.0578479	0.33333334	0.36506867	1.0	4199	tags=45%, list=23%, signal=58%
GO_PEPTIDASE_ACTIVITY	GO_PEPTIDASE_ACTIVITY		487	-0.27100745	-1.0571084	0.33333334	0.36772394	1.0	2633	tags=16%, list=14%, signal=18%
GO_NEGATIVE_REGULATION_OF_VASCULAR_SMOOTH_MUSCLE_CELL_PROLIFERATION	GO_NEGATIVE_REGULATION_OF_VASCULAR_SMOOTH_MUSCLE_CELL_PROLIFERATION		17	-0.41726047	-1.057051	0.5	0.36774254	1.0	1575	tags=24%, list=8%, signal=26%
GO_GOLGI_CISTERNA_MEMBRANE	GO_GOLGI_CISTERNA_MEMBRANE		64	-0.32373545	-1.0564848	0.0	0.3686868	1.0	2749	tags=17%, list=15%, signal=20%
GO_POSITIVE_REGULATION_OF_PEPTIDYL_THREONINE_PHOSPHORYLATION	GO_POSITIVE_REGULATION_OF_PEPTIDYL_THREONINE_PHOSPHORYLATION		25	-0.378149	-1.0561415	0.5	0.36959943	1.0	3694	tags=36%, list=20%, signal=45%
GO_VENTRICULAR_SYSTEM_DEVELOPMENT	GO_VENTRICULAR_SYSTEM_DEVELOPMENT		21	-0.37208498	-1.055225	0.5	0.371689	1.0	1712	tags=14%, list=9%, signal=16%
GO_REGULATION_OF_SODIUM_ION_TRANSMEMBRANE_TRANSPORT	GO_REGULATION_OF_SODIUM_ION_TRANSMEMBRANE_TRANSPORT		57	-0.35926875	-1.0546982	0.33333334	0.37269366	1.0	1632	tags=12%, list=9%, signal=13%
GO_REGULATION_OF_SMOOTH_MUSCLE_CELL_DIFFERENTIATION	GO_REGULATION_OF_SMOOTH_MUSCLE_CELL_DIFFERENTIATION		26	-0.39603817	-1.054014	0.0	0.37391928	1.0	3316	tags=31%, list=18%, signal=37%
GO_REGULATION_OF_MRNA_PROCESSING	GO_REGULATION_OF_MRNA_PROCESSING		98	-0.41123238	-1.0538646	0.0	0.37382358	1.0	4426	tags=39%, list=24%, signal=51%
GO_NITRIC_OXIDE_MEDIATED_SIGNAL_TRANSDUCTION	GO_NITRIC_OXIDE_MEDIATED_SIGNAL_TRANSDUCTION		25	-0.4089734	-1.05368	0.33333334	0.37429005	1.0	660	tags=16%, list=4%, signal=17%
GO_INSULIN_LIKE_GROWTH_FACTOR_RECEPTOR_SIGNALING_PATHWAY	GO_INSULIN_LIKE_GROWTH_FACTOR_RECEPTOR_SIGNALING_PATHWAY		30	-0.40409082	-1.0536621	0.33333334	0.37410155	1.0	1815	tags=10%, list=10%, signal=11%
GO_ACROSOMAL_MEMBRANE	GO_ACROSOMAL_MEMBRANE		18	-0.47473156	-1.0536448	0.33333334	0.3739133	1.0	1669	tags=17%, list=9%, signal=18%
GO_SPERM_EGG_RECOGNITION	GO_SPERM_EGG_RECOGNITION		44	-0.30607173	-1.0531483	0.5	0.37482172	1.0	96	tags=2%, list=1%, signal=2%
GO_ANTIPORTER_ACTIVITY	GO_ANTIPORTER_ACTIVITY		72	-0.3117526	-1.0528268	0.33333334	0.3753693	1.0	1040	tags=7%, list=6%, signal=7%
GO_CLATHRIN_VESICLE_COAT	GO_CLATHRIN_VESICLE_COAT		23	-0.366515	-1.0514103	0.33333334	0.3774268	1.0	2473	tags=17%, list=13%, signal=20%
GO_ATP_BIOSYNTHETIC_PROCESS	GO_ATP_BIOSYNTHETIC_PROCESS		22	-0.3315174	-1.05076	0.5	0.37830037	1.0	2859	tags=32%, list=15%, signal=38%
GO_SCF_UBIQUITIN_LIGASE_COMPLEX	GO_SCF_UBIQUITIN_LIGASE_COMPLEX		56	-0.3637715	-1.0504957	0.6666667	0.37921676	1.0	3788	tags=29%, list=20%, signal=36%
GO_REGULATION_OF_CELLULAR_PROTEIN_LOCALIZATION	GO_REGULATION_OF_CELLULAR_PROTEIN_LOCALIZATION		433	-0.28939003	-1.0504638	0.5	0.3790265	1.0	2863	tags=18%, list=15%, signal=21%
GO_NCRNA_METABOLIC_PROCESS	GO_NCRNA_METABOLIC_PROCESS		273	-0.2841007	-1.050278	0.5	0.3789133	1.0	3901	tags=32%, list=21%, signal=40%
GO_MITOCHONDRIAL_TRANSPORT	GO_MITOCHONDRIAL_TRANSPORT		183	-0.29713526	-1.0502384	0.25	0.37872338	1.0	3520	tags=32%, list=19%, signal=39%
GO_REGULATION_OF_CARBOHYDRATE_CATABOLIC_PROCESS	GO_REGULATION_OF_CARBOHYDRATE_CATABOLIC_PROCESS		77	-0.35964668	-1.0501567	0.0	0.37868994	1.0	2859	tags=25%, list=15%, signal=29%
GO_REPRESSING_TRANSCRIPTION_FACTOR_BINDING	GO_REPRESSING_TRANSCRIPTION_FACTOR_BINDING		65	-0.3371018	-1.0501055	0.5	0.37850034	1.0	1154	tags=9%, list=6%, signal=10%
GO_MACROPHAGE_CYTOKINE_PRODUCTION	GO_MACROPHAGE_CYTOKINE_PRODUCTION		16	-0.53569424	-1.0495285	0.0	0.38029763	1.0	1793	tags=19%, list=10%, signal=21%
GO_REGULATION_OF_TRANSCRIPTION_FROM_RNA_POLYMERASE_II_PROMOTER_IN_RESPONSE_TO_HYPOXIA	GO_REGULATION_OF_TRANSCRIPTION_FROM_RNA_POLYMERASE_II_PROMOTER_IN_RESPONSE_TO_HYPOXIA		73	-0.31489912	-1.0490488	0.33333334	0.38141215	1.0	3076	tags=29%, list=17%, signal=34%
GO_REGULATION_OF_VESICLE_FUSION	GO_REGULATION_OF_VESICLE_FUSION		28	-0.37838084	-1.0485717	0.33333334	0.3822341	1.0	19	tags=4%, list=0%, signal=4%
GO_POSITIVE_REGULATION_OF_RNA_SPLICING	GO_POSITIVE_REGULATION_OF_RNA_SPLICING		27	-0.3501779	-1.0484711	0.33333334	0.38229093	1.0	3985	tags=37%, list=21%, signal=47%
GO_INNER_MITOCHONDRIAL_MEMBRANE_PROTEIN_COMPLEX	GO_INNER_MITOCHONDRIAL_MEMBRANE_PROTEIN_COMPLEX		72	-0.4699148	-1.0478196	0.5	0.38334894	1.0	3462	tags=46%, list=19%, signal=56%
GO_T_HELPER_17_TYPE_IMMUNE_RESPONSE	GO_T_HELPER_17_TYPE_IMMUNE_RESPONSE		25	-0.48895067	-1.0477587	0.0	0.3832341	1.0	3144	tags=32%, list=17%, signal=38%
GO_REGULATION_OF_UBIQUITIN_PROTEIN_TRANSFERASE_ACTIVITY	GO_REGULATION_OF_UBIQUITIN_PROTEIN_TRANSFERASE_ACTIVITY		49	-0.3313971	-1.0463965	0.5	0.3859822	1.0	2222	tags=18%, list=12%, signal=21%
GO_PROTEIN_DESTABILIZATION	GO_PROTEIN_DESTABILIZATION		41	-0.3184478	-1.0463179	0.33333334	0.3859579	1.0	3894	tags=37%, list=21%, signal=46%
GO_CERAMIDE_METABOLIC_PROCESS	GO_CERAMIDE_METABOLIC_PROCESS		72	-0.3504012	-1.0453662	0.5	0.3882259	1.0	2672	tags=22%, list=14%, signal=26%
GO_DEMETHYLASE_ACTIVITY	GO_DEMETHYLASE_ACTIVITY		16	-0.4320811	-1.0448571	0.25	0.38953343	1.0	3554	tags=38%, list=19%, signal=46%
GO_CYTOLYSIS	GO_CYTOLYSIS		37	-0.46144482	-1.0445789	0.0	0.39022562	1.0	2440	tags=22%, list=13%, signal=25%
GO_ACTIVATION_OF_PROTEIN_KINASE_B_ACTIVITY	GO_ACTIVATION_OF_PROTEIN_KINASE_B_ACTIVITY		28	-0.30369648	-1.0444956	0.33333334	0.39020705	1.0	3626	tags=25%, list=19%, signal=31%
GO_VOLTAGE_GATED_SODIUM_CHANNEL_COMPLEX	GO_VOLTAGE_GATED_SODIUM_CHANNEL_COMPLEX		16	-0.28965887	-1.0443717	0.5	0.39018843	1.0	13240	tags=100%, list=71%, signal=345%
GO_REGULATION_OF_NUCLEAR_DIVISION	GO_REGULATION_OF_NUCLEAR_DIVISION		155	-0.30703342	-1.0439063	0.5	0.3910236	1.0	3694	tags=25%, list=20%, signal=30%
GO_POSITIVE_REGULATION_OF_MRNA_SPLICING_VIA_SPLICEOSOME	GO_POSITIVE_REGULATION_OF_MRNA_SPLICING_VIA_SPLICEOSOME		18	-0.35478476	-1.0427239	0.33333334	0.3931981	1.0	3985	tags=39%, list=21%, signal=49%
GO_ACETYLCHOLINE_GATED_CATION_SELECTIVE_CHANNEL_ACTIVITY	GO_ACETYLCHOLINE_GATED_CATION_SELECTIVE_CHANNEL_ACTIVITY		15	-0.44705936	-1.0423157	0.33333334	0.39410862	1.0	272	tags=7%, list=1%, signal=7%
GO_NUCLEAR_HETEROCHROMATIN	GO_NUCLEAR_HETEROCHROMATIN		24	-0.36334068	-1.0417213	0.5	0.3949345	1.0	1793	tags=13%, list=10%, signal=14%
GO_GLIAL_CELL_DEVELOPMENT	GO_GLIAL_CELL_DEVELOPMENT		100	-0.30078688	-1.0405566	0.33333334	0.3979411	1.0	2954	tags=19%, list=16%, signal=22%
GO_HYDROLASE_ACTIVITY_HYDROLYZING_N_GLYCOSYL_COMPOUNDS	GO_HYDROLASE_ACTIVITY_HYDROLYZING_N_GLYCOSYL_COMPOUNDS		19	-0.42695028	-1.0401716	0.5	0.39846954	1.0	717	tags=11%, list=4%, signal=11%
GO_T_HELPER_1_CELL_DIFFERENTIATION	GO_T_HELPER_1_CELL_DIFFERENTIATION		17	-0.40735397	-1.0388587	0.5	0.40134135	1.0	3948	tags=41%, list=21%, signal=52%
GO_REGULATION_OF_MACROPHAGE_DIFFERENTIATION	GO_REGULATION_OF_MACROPHAGE_DIFFERENTIATION		19	-0.47153476	-1.038662	0.0	0.40164414	1.0	1127	tags=21%, list=6%, signal=22%
GO_SCAFFOLD_PROTEIN_BINDING	GO_SCAFFOLD_PROTEIN_BINDING		56	-0.3489427	-1.03848	0.0	0.40199044	1.0	2358	tags=16%, list=13%, signal=18%
GO_VIRAL_BUDDING_VIA_HOST_ESCRT_COMPLEX	GO_VIRAL_BUDDING_VIA_HOST_ESCRT_COMPLEX		18	-0.43943578	-1.0375303	0.5	0.403196	1.0	2875	tags=44%, list=15%, signal=53%
GO_MYD88_INDEPENDENT_TOLL_LIKE_RECEPTOR_SIGNALING_PATHWAY	GO_MYD88_INDEPENDENT_TOLL_LIKE_RECEPTOR_SIGNALING_PATHWAY		33	-0.40212914	-1.0374527	0.5	0.40322676	1.0	3050	tags=30%, list=16%, signal=36%
GO_RESPIRASOME	GO_RESPIRASOME		69	-0.620394	-1.0360601	0.0	0.40617093	1.0	3462	tags=54%, list=19%, signal=66%
GO_NUCLEAR_HORMONE_RECEPTOR_BINDING	GO_NUCLEAR_HORMONE_RECEPTOR_BINDING		128	-0.30518278	-1.0354162	0.5	0.40719423	1.0	2971	tags=23%, list=16%, signal=28%
GO_REGULATION_OF_MYOBLAST_DIFFERENTIATION	GO_REGULATION_OF_MYOBLAST_DIFFERENTIATION		48	-0.40043604	-1.0350355	0.33333334	0.40833867	1.0	1123	tags=17%, list=6%, signal=18%
GO_POSITIVE_REGULATION_OF_NUCLEOTIDE_METABOLIC_PROCESS	GO_POSITIVE_REGULATION_OF_NUCLEOTIDE_METABOLIC_PROCESS		40	-0.3003716	-1.0349623	0.33333334	0.40864703	1.0	3479	tags=23%, list=19%, signal=28%
GO_DNA_BIOSYNTHETIC_PROCESS	GO_DNA_BIOSYNTHETIC_PROCESS		158	-0.32448885	-1.0346687	0.0	0.40905595	1.0	3590	tags=27%, list=19%, signal=33%
GO_REGULATION_OF_ANTIGEN_RECEPTOR_MEDIATED_SIGNALING_PATHWAY	GO_REGULATION_OF_ANTIGEN_RECEPTOR_MEDIATED_SIGNALING_PATHWAY		51	-0.35665905	-1.0336864	0.0	0.4106702	1.0	2743	tags=31%, list=15%, signal=37%
GO_DNA_METHYLATION_INVOLVED_IN_GAMETE_GENERATION	GO_DNA_METHYLATION_INVOLVED_IN_GAMETE_GENERATION		17	-0.3679946	-1.0326462	0.33333334	0.4122693	1.0	301	tags=6%, list=2%, signal=6%
GO_ANCHORED_COMPONENT_OF_PLASMA_MEMBRANE	GO_ANCHORED_COMPONENT_OF_PLASMA_MEMBRANE		47	-0.32334888	-1.0323983	0.5	0.4125855	1.0	1489	tags=9%, list=8%, signal=9%
GO_POSITIVE_REGULATION_OF_HEART_CONTRACTION	GO_POSITIVE_REGULATION_OF_HEART_CONTRACTION		34	-0.25419423	-1.0322763	0.33333334	0.41292453	1.0	259	tags=3%, list=1%, signal=3%
GO_INFLAMMATORY_CELL_APOPTOTIC_PROCESS	GO_INFLAMMATORY_CELL_APOPTOTIC_PROCESS		18	-0.4735573	-1.0317358	0.0	0.41362724	1.0	2033	tags=28%, list=11%, signal=31%
GO_PYRIMIDINE_CONTAINING_COMPOUND_METABOLIC_PROCESS	GO_PYRIMIDINE_CONTAINING_COMPOUND_METABOLIC_PROCESS		78	-0.35249448	-1.0315586	0.0	0.41379383	1.0	2542	tags=23%, list=14%, signal=27%
GO_WNT_ACTIVATED_RECEPTOR_ACTIVITY	GO_WNT_ACTIVATED_RECEPTOR_ACTIVITY		18	-0.3577994	-1.030914	0.33333334	0.41449392	1.0	113	tags=6%, list=1%, signal=6%
GO_REGULATION_OF_CELL_AGING	GO_REGULATION_OF_CELL_AGING		43	-0.39348277	-1.0299822	0.5	0.41719058	1.0	584	tags=12%, list=3%, signal=12%
GO_EXTRACELLULAR_MATRIX_ASSEMBLY	GO_EXTRACELLULAR_MATRIX_ASSEMBLY		38	-0.33331016	-1.0298271	0.5	0.4174331	1.0	728	tags=8%, list=4%, signal=8%
GO_CD4_POSITIVE_ALPHA_BETA_T_CELL_LINEAGE_COMMITMENT	GO_CD4_POSITIVE_ALPHA_BETA_T_CELL_LINEAGE_COMMITMENT		16	-0.41895604	-1.0298206	0.5	0.4172281	1.0	3144	tags=38%, list=17%, signal=45%
GO_NEGATIVE_REGULATION_OF_INTRACELLULAR_TRANSPORT	GO_NEGATIVE_REGULATION_OF_INTRACELLULAR_TRANSPORT		50	-0.35112032	-1.0293859	0.6666667	0.41773665	1.0	2563	tags=20%, list=14%, signal=23%
GO_MEIOSIS_I_CELL_CYCLE_PROCESS	GO_MEIOSIS_I_CELL_CYCLE_PROCESS		79	-0.29279014	-1.0284644	0.33333334	0.4194792	1.0	2865	tags=16%, list=15%, signal=19%
GO_T_CELL_ACTIVATION_INVOLVED_IN_IMMUNE_RESPONSE	GO_T_CELL_ACTIVATION_INVOLVED_IN_IMMUNE_RESPONSE		98	-0.3307282	-1.0280174	0.5	0.41987553	1.0	1921	tags=15%, list=10%, signal=17%
GO_REGULATION_OF_SYSTEMIC_ARTERIAL_BLOOD_PRESSURE_BY_RENIN_ANGIOTENSIN	GO_REGULATION_OF_SYSTEMIC_ARTERIAL_BLOOD_PRESSURE_BY_RENIN_ANGIOTENSIN		23	-0.48326123	-1.028001	0.0	0.41966972	1.0	1629	tags=17%, list=9%, signal=19%
GO_REGULATION_OF_T_CELL_MEDIATED_IMMUNITY	GO_REGULATION_OF_T_CELL_MEDIATED_IMMUNITY		68	-0.31967658	-1.0275421	0.0	0.4207407	1.0	2511	tags=24%, list=13%, signal=27%
GO_POSITIVE_REGULATION_OF_CYTOKINE_BIOSYNTHETIC_PROCESS	GO_POSITIVE_REGULATION_OF_CYTOKINE_BIOSYNTHETIC_PROCESS		65	-0.38286054	-1.0268545	0.5	0.42141265	1.0	2859	tags=29%, list=15%, signal=34%
GO_ENDOCYTIC_RECYCLING	GO_ENDOCYTIC_RECYCLING		34	-0.4058332	-1.0266067	0.5	0.4224158	1.0	3749	tags=32%, list=20%, signal=40%
GO_CELLULAR_RESPONSE_TO_BIOTIC_STIMULUS	GO_CELLULAR_RESPONSE_TO_BIOTIC_STIMULUS		203	-0.34178662	-1.0265094	0.5	0.4225976	1.0	2149	tags=22%, list=12%, signal=25%
GO_RESPONSE_TO_BMP	GO_RESPONSE_TO_BMP		152	-0.23671825	-1.0262339	0.5	0.42268437	1.0	2011	tags=8%, list=11%, signal=9%
GO_GAS_TRANSPORT	GO_GAS_TRANSPORT		17	-0.5747545	-1.0260465	0.0	0.4231097	1.0	3540	tags=53%, list=19%, signal=65%
GO_ANIMAL_ORGAN_FORMATION	GO_ANIMAL_ORGAN_FORMATION		59	-0.30072296	-1.0255436	0.5	0.42393038	1.0	2011	tags=8%, list=11%, signal=9%
GO_METAL_CLUSTER_BINDING	GO_METAL_CLUSTER_BINDING		50	-0.33816743	-1.0253549	0.33333334	0.42436564	1.0	2827	tags=28%, list=15%, signal=33%
GO_MRNA_CLEAVAGE	GO_MRNA_CLEAVAGE		18	-0.47825256	-1.0246705	0.0	0.42607087	1.0	3269	tags=39%, list=18%, signal=47%
GO_PODOSOME_ASSEMBLY	GO_PODOSOME_ASSEMBLY		18	-0.3986687	-1.0239317	0.0	0.4275206	1.0	1640	tags=28%, list=9%, signal=30%
GO_ALPHA_BETA_T_CELL_DIFFERENTIATION	GO_ALPHA_BETA_T_CELL_DIFFERENTIATION		90	-0.3753962	-1.0238774	0.0	0.42764932	1.0	2880	tags=23%, list=15%, signal=27%
GO_REGULATION_OF_HEMATOPOIETIC_PROGENITOR_CELL_DIFFERENTIATION	GO_REGULATION_OF_HEMATOPOIETIC_PROGENITOR_CELL_DIFFERENTIATION		78	-0.34288624	-1.0231653	0.0	0.4282537	1.0	2404	tags=22%, list=13%, signal=25%
GO_ENDOPEPTIDASE_REGULATOR_ACTIVITY	GO_ENDOPEPTIDASE_REGULATOR_ACTIVITY		161	-0.26511264	-1.0225855	0.5	0.4293165	1.0	2937	tags=16%, list=16%, signal=19%
GO_REGULATION_OF_MEIOTIC_CELL_CYCLE	GO_REGULATION_OF_MEIOTIC_CELL_CYCLE		45	-0.2862831	-1.022285	0.5	0.42941195	1.0	179	tags=2%, list=1%, signal=2%
GO_SISTER_CHROMATID_COHESION	GO_SISTER_CHROMATID_COHESION		31	-0.3379756	-1.0206025	0.33333334	0.4320241	1.0	3694	tags=29%, list=20%, signal=36%
GO_GLUTAMINE_FAMILY_AMINO_ACID_CATABOLIC_PROCESS	GO_GLUTAMINE_FAMILY_AMINO_ACID_CATABOLIC_PROCESS		26	-0.475399	-1.0205802	0.33333334	0.4319084	1.0	1695	tags=19%, list=9%, signal=21%
GO_CELL_DIVISION	GO_CELL_DIVISION		455	-0.286157	-1.0185626	0.5	0.4364352	1.0	3709	tags=26%, list=20%, signal=32%
GO_INTERLEUKIN_1_MEDIATED_SIGNALING_PATHWAY	GO_INTERLEUKIN_1_MEDIATED_SIGNALING_PATHWAY		91	-0.38319805	-1.0178542	0.5	0.43774775	1.0	3159	tags=32%, list=17%, signal=38%
GO_PEPTIDYL_ASPARAGINE_MODIFICATION	GO_PEPTIDYL_ASPARAGINE_MODIFICATION		29	-0.471874	-1.0170951	0.0	0.44011673	1.0	1404	tags=17%, list=8%, signal=19%
GO_POSITIVE_REGULATION_OF_LYMPHOCYTE_DIFFERENTIATION	GO_POSITIVE_REGULATION_OF_LYMPHOCYTE_DIFFERENTIATION		83	-0.2952246	-1.016855	0.0	0.4404394	1.0	3645	tags=29%, list=20%, signal=36%
GO_POSITIVE_REGULATION_OF_NUCLEAR_DIVISION	GO_POSITIVE_REGULATION_OF_NUCLEAR_DIVISION		54	-0.26544634	-1.0166332	0.0	0.44099262	1.0	1913	tags=11%, list=10%, signal=12%
GO_EPIDERMAL_GROWTH_FACTOR_RECEPTOR_SIGNALING_PATHWAY	GO_EPIDERMAL_GROWTH_FACTOR_RECEPTOR_SIGNALING_PATHWAY		103	-0.30667466	-1.0162642	0.5	0.44110125	1.0	2261	tags=18%, list=12%, signal=21%
GO_NADP_BINDING	GO_NADP_BINDING		46	-0.4291271	-1.0160161	0.33333334	0.44157687	1.0	1759	tags=24%, list=9%, signal=26%
GO_PEROXISOME_PROLIFERATOR_ACTIVATED_RECEPTOR_SIGNALING_PATHWAY	GO_PEROXISOME_PROLIFERATOR_ACTIVATED_RECEPTOR_SIGNALING_PATHWAY		18	-0.4257558	-1.0153513	0.6666667	0.44228777	1.0	2687	tags=39%, list=14%, signal=45%
GO_RNA_POLYMERASE_II_HOLOENZYME	GO_RNA_POLYMERASE_II_HOLOENZYME		62	-0.5468005	-1.0153025	0.0	0.4422695	1.0	2769	tags=35%, list=15%, signal=42%
GO_MYELOID_LEUKOCYTE_DIFFERENTIATION	GO_MYELOID_LEUKOCYTE_DIFFERENTIATION		183	-0.34242627	-1.0152406	0.0	0.4421494	1.0	2880	tags=23%, list=15%, signal=27%
GO_NARROW_PORE_CHANNEL_ACTIVITY	GO_NARROW_PORE_CHANNEL_ACTIVITY		17	-0.28055018	-1.0151309	0.0	0.44213122	1.0	4317	tags=29%, list=23%, signal=38%
GO_RETROGRADE_VESICLE_MEDIATED_TRANSPORT_GOLGI_TO_ENDOPLASMIC_RETICULUM	GO_RETROGRADE_VESICLE_MEDIATED_TRANSPORT_GOLGI_TO_ENDOPLASMIC_RETICULUM		71	-0.42270064	-1.0150306	0.0	0.4421009	1.0	3202	tags=31%, list=17%, signal=37%
GO_ESTABLISHMENT_OF_PROTEIN_LOCALIZATION_TO_TELOMERE	GO_ESTABLISHMENT_OF_PROTEIN_LOCALIZATION_TO_TELOMERE		16	-0.32867965	-1.0149044	0.5	0.44224054	1.0	3959	tags=38%, list=21%, signal=48%
GO_CONDENSED_CHROMOSOME	GO_CONDENSED_CHROMOSOME		146	-0.30387637	-1.0145537	0.33333334	0.44252092	1.0	2197	tags=15%, list=12%, signal=17%
GO_REGULATION_OF_RENAL_SYSTEM_PROCESS	GO_REGULATION_OF_RENAL_SYSTEM_PROCESS		33	-0.35109127	-1.0144571	0.0	0.44249478	1.0	1187	tags=9%, list=6%, signal=10%
GO_T_CELL_DIFFERENTIATION_INVOLVED_IN_IMMUNE_RESPONSE	GO_T_CELL_DIFFERENTIATION_INVOLVED_IN_IMMUNE_RESPONSE		61	-0.39971074	-1.0140611	0.5	0.44337502	1.0	3243	tags=26%, list=17%, signal=32%
GO_REGULATION_OF_CIRCADIAN_SLEEP_WAKE_CYCLE	GO_REGULATION_OF_CIRCADIAN_SLEEP_WAKE_CYCLE		19	-0.2918172	-1.0139334	0.6666667	0.44344997	1.0	1003	tags=5%, list=5%, signal=6%
GO_BASEMENT_MEMBRANE_ORGANIZATION	GO_BASEMENT_MEMBRANE_ORGANIZATION		28	-0.4341241	-1.0138773	0.5	0.44323617	1.0	728	tags=11%, list=4%, signal=11%
GO_REGULATION_OF_PHOSPHOLIPASE_C_ACTIVITY	GO_REGULATION_OF_PHOSPHOLIPASE_C_ACTIVITY		40	-0.27551696	-1.0129466	0.33333334	0.4450098	1.0	4313	tags=28%, list=23%, signal=36%
GO_VENTRAL_SPINAL_CORD_INTERNEURON_DIFFERENTIATION	GO_VENTRAL_SPINAL_CORD_INTERNEURON_DIFFERENTIATION		17	-0.3831804	-1.0126989	0.5	0.4451252	1.0	6585	tags=35%, list=35%, signal=55%
GO_PROTEIN_LOCALIZATION_TO_GOLGI_APPARATUS	GO_PROTEIN_LOCALIZATION_TO_GOLGI_APPARATUS		22	-0.3876118	-1.0126415	0.5	0.4450171	1.0	2291	tags=23%, list=12%, signal=26%
GO_CHROMOSOME_CONDENSATION	GO_CHROMOSOME_CONDENSATION		22	-0.41380703	-1.0123984	0.33333334	0.44552213	1.0	1941	tags=18%, list=10%, signal=20%
GO_GENERAL_TRANSCRIPTION_INITIATION_FACTOR_ACTIVITY	GO_GENERAL_TRANSCRIPTION_INITIATION_FACTOR_ACTIVITY		18	-0.47796732	-1.0119681	0.5	0.44592285	1.0	3280	tags=39%, list=18%, signal=47%
GO_POSITIVE_REGULATION_OF_CELL_JUNCTION_ASSEMBLY	GO_POSITIVE_REGULATION_OF_CELL_JUNCTION_ASSEMBLY		34	-0.35899863	-1.0111552	0.5	0.44743496	1.0	515	tags=9%, list=3%, signal=9%
GO_INSULIN_RECEPTOR_BINDING	GO_INSULIN_RECEPTOR_BINDING		22	-0.42502633	-1.0111277	0.33333334	0.4472963	1.0	2983	tags=23%, list=16%, signal=27%
GO_PHOSPHATASE_COMPLEX	GO_PHOSPHATASE_COMPLEX		37	-0.42026833	-1.0110797	0.33333334	0.447155	1.0	4276	tags=54%, list=23%, signal=70%
GO_CAJAL_BODY	GO_CAJAL_BODY		41	-0.35415432	-1.0101786	0.5	0.44968417	1.0	2052	tags=20%, list=11%, signal=22%
GO_VIRAL_BUDDING	GO_VIRAL_BUDDING		20	-0.408279	-1.0093156	0.5	0.451849	1.0	2875	tags=40%, list=15%, signal=47%
GO_REGULATION_OF_SPHINGOLIPID_BIOSYNTHETIC_PROCESS	GO_REGULATION_OF_SPHINGOLIPID_BIOSYNTHETIC_PROCESS		16	-0.36878762	-1.0090852	0.33333334	0.45206913	1.0	448	tags=13%, list=2%, signal=13%
GO_MITOTIC_NUCLEAR_DIVISION	GO_MITOTIC_NUCLEAR_DIVISION		195	-0.32910523	-1.0089396	0.5	0.45209506	1.0	2163	tags=19%, list=12%, signal=22%
GO_ACETYLCHOLINE_BINDING	GO_ACETYLCHOLINE_BINDING		15	-0.4556985	-1.0088066	0.33333334	0.4524212	1.0	272	tags=7%, list=1%, signal=7%
GO_CELLULAR_RESPONSE_TO_STEROID_HORMONE_STIMULUS	GO_CELLULAR_RESPONSE_TO_STEROID_HORMONE_STIMULUS		214	-0.28993052	-1.0087864	0.33333334	0.45220453	1.0	2399	tags=16%, list=13%, signal=18%
GO_AUTOPHAGOSOME	GO_AUTOPHAGOSOME		71	-0.28750598	-1.0074662	0.0	0.45440677	1.0	3451	tags=32%, list=19%, signal=40%
GO_SISTER_CHROMATID_SEGREGATION	GO_SISTER_CHROMATID_SEGREGATION		128	-0.3768427	-1.0074056	0.5	0.45426273	1.0	2938	tags=27%, list=16%, signal=31%
GO_PYRUVATE_METABOLIC_PROCESS	GO_PYRUVATE_METABOLIC_PROCESS		135	-0.31698242	-1.0071605	0.5	0.4545569	1.0	2481	tags=19%, list=13%, signal=21%
GO_SODIUM_ION_TRANSMEMBRANE_TRANSPORT	GO_SODIUM_ION_TRANSMEMBRANE_TRANSPORT		125	-0.29261854	-1.0067939	0.33333334	0.45524922	1.0	961	tags=6%, list=5%, signal=6%
GO_REGULATION_OF_HISTONE_H3_K4_METHYLATION	GO_REGULATION_OF_HISTONE_H3_K4_METHYLATION		21	-0.3783638	-1.005549	0.0	0.45790955	1.0	2617	tags=29%, list=14%, signal=33%
GO_DENDRITE_CYTOPLASM	GO_DENDRITE_CYTOPLASM		30	-0.31451163	-1.0051348	0.33333334	0.4583822	1.0	1143	tags=10%, list=6%, signal=11%
GO_PHOSPHATIDYLINOSITOL_3_KINASE_COMPLEX	GO_PHOSPHATIDYLINOSITOL_3_KINASE_COMPLEX		24	-0.35398263	-1.0051073	0.5	0.45823914	1.0	3309	tags=29%, list=18%, signal=35%
GO_TONGUE_DEVELOPMENT	GO_TONGUE_DEVELOPMENT		18	-0.3696797	-1.0038764	0.33333334	0.4613511	1.0	141	tags=6%, list=1%, signal=6%
GO_POSITIVE_REGULATION_OF_MITOCHONDRIAL_OUTER_MEMBRANE_PERMEABILIZATION_INVOLVED_IN_APOPTOTIC_SIGNALING_PATHWAY	GO_POSITIVE_REGULATION_OF_MITOCHONDRIAL_OUTER_MEMBRANE_PERMEABILIZATION_INVOLVED_IN_APOPTOTIC_SIGNALING_PATHWAY		32	-0.3483508	-1.0032663	0.5	0.46310207	1.0	3866	tags=34%, list=21%, signal=43%
GO_NEGATIVE_REGULATION_OF_PROTEASOMAL_PROTEIN_CATABOLIC_PROCESS	GO_NEGATIVE_REGULATION_OF_PROTEASOMAL_PROTEIN_CATABOLIC_PROCESS		41	-0.3214883	-1.0030726	0.0	0.46379626	1.0	3054	tags=22%, list=16%, signal=26%
GO_INTERLEUKIN_1_BETA_PRODUCTION	GO_INTERLEUKIN_1_BETA_PRODUCTION		72	-0.47404855	-1.0025331	0.0	0.4645766	1.0	1944	tags=31%, list=10%, signal=34%
GO_NEURON_SPINE	GO_NEURON_SPINE		151	-0.25297076	-1.0016694	0.5	0.46644542	1.0	2261	tags=9%, list=12%, signal=10%
GO_NEGATIVE_REGULATION_OF_PROTEIN_KINASE_B_SIGNALING	GO_NEGATIVE_REGULATION_OF_PROTEIN_KINASE_B_SIGNALING		34	-0.36356103	-1.0011388	0.5	0.46711123	1.0	2993	tags=26%, list=16%, signal=31%
GO_ENDOSOME_ORGANIZATION	GO_ENDOSOME_ORGANIZATION		64	-0.30724052	-1.0009172	0.6666667	0.4673464	1.0	3583	tags=36%, list=19%, signal=44%
GO_REGULATION_OF_EPITHELIAL_TUBE_FORMATION	GO_REGULATION_OF_EPITHELIAL_TUBE_FORMATION		18	-0.41783214	-1.0001589	0.5	0.46879706	1.0	113	tags=6%, list=1%, signal=6%
GO_ESTABLISHMENT_OF_MITOTIC_SPINDLE_LOCALIZATION	GO_ESTABLISHMENT_OF_MITOTIC_SPINDLE_LOCALIZATION		29	-0.35633978	-0.9997181	0.5	0.53023374	1.0	3694	tags=41%, list=20%, signal=52%
GO_FATTY_ACID_TRANSMEMBRANE_TRANSPORT	GO_FATTY_ACID_TRANSMEMBRANE_TRANSPORT		17	-0.32941413	-0.9996589	0.33333334	0.5301615	1.0	2356	tags=29%, list=13%, signal=34%
GO_RIBOSOMAL_LARGE_SUBUNIT_ASSEMBLY	GO_RIBOSOMAL_LARGE_SUBUNIT_ASSEMBLY		22	-0.48144108	-0.9992276	0.5	0.5308426	1.0	4199	tags=55%, list=23%, signal=70%
GO_MITOCHONDRIAL_RESPIRATORY_CHAIN_COMPLEX_ASSEMBLY	GO_MITOCHONDRIAL_RESPIRATORY_CHAIN_COMPLEX_ASSEMBLY		53	-0.47395512	-0.9991624	0.5	0.53059065	1.0	3462	tags=43%, list=19%, signal=53%
GO_PRODUCTION_OF_SMALL_RNA_INVOLVED_IN_GENE_SILENCING_BY_RNA	GO_PRODUCTION_OF_SMALL_RNA_INVOLVED_IN_GENE_SILENCING_BY_RNA		34	-0.3463739	-0.9988589	0.6666667	0.53131145	1.0	3876	tags=38%, list=21%, signal=48%
GO_ANOIKIS	GO_ANOIKIS		30	-0.38157502	-0.9972475	0.33333334	0.5357909	1.0	3690	tags=33%, list=20%, signal=41%
[truncated: 380 more rows]
