# Supplementary material for: Identification and validation of candidate genes dysregulated in alveolar macrophages of acute respiratory distress syndrome
Source: PeerJ. 2021 Oct 26;9:e12312. doi: 10.7717/peerj.12312 (PMC8555499; doi:10.7717/peerj.12312)
Supplement: Supplemental Information 13 [file peerj-09-12312-s013.tsv]

NAME	GS<br> follow link to MSigDB	GS DETAILS	SIZE	ES	NES	NOM p-val	FDR q-val	FWER p-val	RANK AT MAX	LEADING EDGE
KEGG_OXIDATIVE_PHOSPHORYLATION	KEGG_OXIDATIVE_PHOSPHORYLATION	Details ...	91	-0.45471746	---	---	1.0	0.0	3462	tags=42%, list=19%, signal=51%
KEGG_RIBOSOME	KEGG_RIBOSOME	Details ...	82	-0.7563361	-2.1412325	0.0	0.0	0.0	2057	tags=49%, list=11%, signal=55%
KEGG_PARKINSONS_DISEASE	KEGG_PARKINSONS_DISEASE	Details ...	87	-0.5531744	-2.1370742	0.0	0.0	0.0	3462	tags=46%, list=19%, signal=56%
KEGG_MATURITY_ONSET_DIABETES_OF_THE_YOUNG	KEGG_MATURITY_ONSET_DIABETES_OF_THE_YOUNG	Details ...	20	-0.60843235	-1.9597013	0.0	0.0	0.0	243	tags=5%, list=1%, signal=5%
KEGG_LONG_TERM_POTENTIATION	KEGG_LONG_TERM_POTENTIATION	Details ...	66	-0.5577483	-1.9111733	0.0	0.0	0.0	3489	tags=30%, list=19%, signal=37%
KEGG_WNT_SIGNALING_PATHWAY	KEGG_WNT_SIGNALING_PATHWAY	Details ...	146	-0.46056798	-1.8996055	0.0	0.0	0.0	3974	tags=33%, list=21%, signal=41%
KEGG_ALZHEIMERS_DISEASE	KEGG_ALZHEIMERS_DISEASE	Details ...	131	-0.46465018	-1.8756189	0.0	0.0	0.0	3600	tags=44%, list=19%, signal=54%
KEGG_HUNTINGTONS_DISEASE	KEGG_HUNTINGTONS_DISEASE	Details ...	145	-0.45827174	-1.8311437	0.0	0.0	0.0	3462	tags=39%, list=19%, signal=47%
KEGG_MELANOMA	KEGG_MELANOMA	Details ...	70	-0.48918444	-1.7785053	0.0	0.0	0.0	2011	tags=17%, list=11%, signal=19%
KEGG_SPLICEOSOME	KEGG_SPLICEOSOME	Details ...	90	-0.5507336	-1.7605766	0.0	0.0	0.0	3812	tags=57%, list=20%, signal=71%
KEGG_NEUROACTIVE_LIGAND_RECEPTOR_INTERACTION	KEGG_NEUROACTIVE_LIGAND_RECEPTOR_INTERACTION	Details ...	246	-0.39131314	-1.6978157	0.0	0.0	0.0	1435	tags=7%, list=8%, signal=7%
KEGG_NATURAL_KILLER_CELL_MEDIATED_CYTOTOXICITY	KEGG_NATURAL_KILLER_CELL_MEDIATED_CYTOTOXICITY	Details ...	129	-0.6518783	-1.6887479	0.0	0.0	0.0	3242	tags=38%, list=17%, signal=46%
KEGG_ACUTE_MYELOID_LEUKEMIA	KEGG_ACUTE_MYELOID_LEUKEMIA	Details ...	55	-0.60610855	-1.665687	0.0	0.0	0.0	3242	tags=42%, list=17%, signal=50%
KEGG_TYPE_II_DIABETES_MELLITUS	KEGG_TYPE_II_DIABETES_MELLITUS	Details ...	44	-0.5126869	-1.6574577	0.0	0.0	0.0	2011	tags=18%, list=11%, signal=20%
KEGG_PROTEIN_EXPORT	KEGG_PROTEIN_EXPORT	Details ...	18	-0.5136191	-1.6567402	0.0	0.0	0.0	2302	tags=33%, list=12%, signal=38%
KEGG_VASCULAR_SMOOTH_MUSCLE_CONTRACTION	KEGG_VASCULAR_SMOOTH_MUSCLE_CONTRACTION	Details ...	107	-0.37199244	-1.648975	0.0	0.0	0.0	2730	tags=18%, list=15%, signal=21%
KEGG_GLIOMA	KEGG_GLIOMA	Details ...	61	-0.59697	-1.6307396	0.0	0.0	0.0	2011	tags=25%, list=11%, signal=27%
KEGG_MTOR_SIGNALING_PATHWAY	KEGG_MTOR_SIGNALING_PATHWAY	Details ...	45	-0.6106133	-1.5623269	0.0	0.016640797	0.4	3242	tags=31%, list=17%, signal=38%
KEGG_CHRONIC_MYELOID_LEUKEMIA	KEGG_CHRONIC_MYELOID_LEUKEMIA	Details ...	69	-0.55621624	-1.5577111	0.0	0.01584838	0.4	2011	tags=23%, list=11%, signal=26%
KEGG_REGULATION_OF_ACTIN_CYTOSKELETON	KEGG_REGULATION_OF_ACTIN_CYTOSKELETON	Details ...	194	-0.49826175	-1.5312338	0.0	0.015127999	0.4	2287	tags=22%, list=12%, signal=24%
KEGG_RNA_DEGRADATION	KEGG_RNA_DEGRADATION		48	-0.5235646	-1.5253067	0.0	0.014470261	0.4	2648	tags=38%, list=14%, signal=44%
KEGG_NON_SMALL_CELL_LUNG_CANCER	KEGG_NON_SMALL_CELL_LUNG_CANCER		51	-0.6488693	-1.5140681	0.0	0.013867332	0.4	2011	tags=31%, list=11%, signal=35%
KEGG_CARDIAC_MUSCLE_CONTRACTION	KEGG_CARDIAC_MUSCLE_CONTRACTION		66	-0.2991829	-1.5060945	0.0	0.019654982	0.4	3286	tags=21%, list=18%, signal=26%
KEGG_SNARE_INTERACTIONS_IN_VESICULAR_TRANSPORT	KEGG_SNARE_INTERACTIONS_IN_VESICULAR_TRANSPORT		29	-0.48153037	-1.4856145	0.0	0.018899022	0.4	1837	tags=21%, list=10%, signal=23%
KEGG_AXON_GUIDANCE	KEGG_AXON_GUIDANCE		123	-0.40520772	-1.4821644	0.2	0.018199056	0.4	2011	tags=14%, list=11%, signal=15%
KEGG_ENDOMETRIAL_CANCER	KEGG_ENDOMETRIAL_CANCER		50	-0.5511754	-1.4616227	0.33333334	0.03269539	0.6	3304	tags=36%, list=18%, signal=44%
KEGG_PATHOGENIC_ESCHERICHIA_COLI_INFECTION	KEGG_PATHOGENIC_ESCHERICHIA_COLI_INFECTION		46	-0.46733502	-1.4589108	0.0	0.03156796	0.6	1640	tags=26%, list=9%, signal=29%
KEGG_OOCYTE_MEIOSIS	KEGG_OOCYTE_MEIOSIS		102	-0.38160524	-1.4278601	0.0	0.07516794	0.6	3892	tags=32%, list=21%, signal=41%
KEGG_COLORECTAL_CANCER	KEGG_COLORECTAL_CANCER		61	-0.41681066	-1.4232358	0.0	0.08482278	0.8	3395	tags=38%, list=18%, signal=46%
KEGG_PROGESTERONE_MEDIATED_OOCYTE_MATURATION	KEGG_PROGESTERONE_MEDIATED_OOCYTE_MATURATION		82	-0.3583437	-1.4157052	0.0	0.08712702	0.8	3409	tags=28%, list=18%, signal=34%
KEGG_DRUG_METABOLISM_OTHER_ENZYMES	KEGG_DRUG_METABOLISM_OTHER_ENZYMES		48	-0.33312926	-1.3999586	0.0	0.09985267	0.8	1878	tags=10%, list=10%, signal=12%
KEGG_CALCIUM_SIGNALING_PATHWAY	KEGG_CALCIUM_SIGNALING_PATHWAY		169	-0.33929148	-1.3906285	0.0	0.09691583	0.8	2770	tags=13%, list=15%, signal=15%
KEGG_FC_EPSILON_RI_SIGNALING_PATHWAY	KEGG_FC_EPSILON_RI_SIGNALING_PATHWAY		74	-0.5020949	-1.3902782	0.0	0.09912558	0.8	2011	tags=22%, list=11%, signal=24%
KEGG_PHOSPHATIDYLINOSITOL_SIGNALING_SYSTEM	KEGG_PHOSPHATIDYLINOSITOL_SIGNALING_SYSTEM		67	-0.57553357	-1.376775	0.0	0.10696422	1.0	1882	tags=21%, list=10%, signal=23%
KEGG_NUCLEOTIDE_EXCISION_REPAIR	KEGG_NUCLEOTIDE_EXCISION_REPAIR		43	-0.46868405	-1.3762184	0.0	0.1040733	1.0	3701	tags=42%, list=20%, signal=52%
KEGG_PANCREATIC_CANCER	KEGG_PANCREATIC_CANCER		69	-0.52950335	-1.3644472	0.0	0.10133453	1.0	3242	tags=32%, list=17%, signal=38%
KEGG_INOSITOL_PHOSPHATE_METABOLISM	KEGG_INOSITOL_PHOSPHATE_METABOLISM		46	-0.6100409	-1.3617661	0.0	0.098736204	1.0	1882	tags=20%, list=10%, signal=22%
KEGG_MELANOGENESIS	KEGG_MELANOGENESIS		99	-0.3473544	-1.3590635	0.0	0.0962678	1.0	3065	tags=21%, list=16%, signal=25%
KEGG_NICOTINATE_AND_NICOTINAMIDE_METABOLISM	KEGG_NICOTINATE_AND_NICOTINAMIDE_METABOLISM		19	-0.37757686	-1.3550874	0.0	0.099091716	1.0	3060	tags=26%, list=16%, signal=31%
KEGG_PENTOSE_PHOSPHATE_PATHWAY	KEGG_PENTOSE_PHOSPHATE_PATHWAY		26	-0.48516932	-1.3524979	0.0	0.09673239	1.0	951	tags=27%, list=5%, signal=28%
KEGG_RNA_POLYMERASE	KEGG_RNA_POLYMERASE		28	-0.5336457	-1.3483491	0.0	0.10310155	1.0	2769	tags=43%, list=15%, signal=50%
KEGG_FC_GAMMA_R_MEDIATED_PHAGOCYTOSIS	KEGG_FC_GAMMA_R_MEDIATED_PHAGOCYTOSIS		87	-0.61570674	-1.3455284	0.0	0.10918121	1.0	2303	tags=32%, list=12%, signal=37%
KEGG_GLYCOSYLPHOSPHATIDYLINOSITOL_GPI_ANCHOR_BIOSYNTHESIS	KEGG_GLYCOSYLPHOSPHATIDYLINOSITOL_GPI_ANCHOR_BIOSYNTHESIS		23	-0.5184374	-1.3291166	0.0	0.11732555	1.0	2805	tags=30%, list=15%, signal=36%
KEGG_PANTOTHENATE_AND_COA_BIOSYNTHESIS	KEGG_PANTOTHENATE_AND_COA_BIOSYNTHESIS		16	-0.54170424	-1.3236358	0.0	0.11938474	1.0	2932	tags=44%, list=16%, signal=52%
KEGG_ERBB_SIGNALING_PATHWAY	KEGG_ERBB_SIGNALING_PATHWAY		82	-0.4674016	-1.3054442	0.0	0.1250639	1.0	2011	tags=23%, list=11%, signal=26%
KEGG_ADHERENS_JUNCTION	KEGG_ADHERENS_JUNCTION		67	-0.43521985	-1.292182	0.33333334	0.13348266	1.0	2241	tags=21%, list=12%, signal=24%
KEGG_TGF_BETA_SIGNALING_PATHWAY	KEGG_TGF_BETA_SIGNALING_PATHWAY		84	-0.32816255	-1.286526	0.0	0.15011102	1.0	3080	tags=20%, list=17%, signal=24%
KEGG_INSULIN_SIGNALING_PATHWAY	KEGG_INSULIN_SIGNALING_PATHWAY		129	-0.4280659	-1.2794868	0.2	0.15483491	1.0	3302	tags=33%, list=18%, signal=39%
KEGG_NEUROTROPHIN_SIGNALING_PATHWAY	KEGG_NEUROTROPHIN_SIGNALING_PATHWAY		114	-0.39481312	-1.2535573	0.33333334	0.18270314	1.0	3544	tags=30%, list=19%, signal=37%
KEGG_PYRIMIDINE_METABOLISM	KEGG_PYRIMIDINE_METABOLISM		89	-0.37920135	-1.2319669	0.0	0.21790476	1.0	2769	tags=28%, list=15%, signal=33%
KEGG_PROSTATE_CANCER	KEGG_PROSTATE_CANCER		85	-0.38792497	-1.226787	0.33333334	0.22036907	1.0	3024	tags=24%, list=16%, signal=28%
KEGG_LEUKOCYTE_TRANSENDOTHELIAL_MIGRATION	KEGG_LEUKOCYTE_TRANSENDOTHELIAL_MIGRATION		107	-0.46382636	-1.2242703	0.0	0.21628816	1.0	2759	tags=29%, list=15%, signal=34%
KEGG_FOCAL_ADHESION	KEGG_FOCAL_ADHESION		187	-0.36262462	-1.1853821	0.33333334	0.27263272	1.0	2197	tags=17%, list=12%, signal=19%
KEGG_RENAL_CELL_CARCINOMA	KEGG_RENAL_CELL_CARCINOMA		65	-0.39514974	-1.1759965	0.25	0.28193527	1.0	3257	tags=29%, list=17%, signal=35%
KEGG_VEGF_SIGNALING_PATHWAY	KEGG_VEGF_SIGNALING_PATHWAY		69	-0.41399097	-1.1707859	0.2	0.29659504	1.0	2011	tags=20%, list=11%, signal=23%
KEGG_NITROGEN_METABOLISM	KEGG_NITROGEN_METABOLISM		23	-0.4568725	-1.1506549	0.33333334	0.316554	1.0	1523	tags=13%, list=8%, signal=14%
KEGG_UBIQUITIN_MEDIATED_PROTEOLYSIS	KEGG_UBIQUITIN_MEDIATED_PROTEOLYSIS		121	-0.33612385	-1.1460913	0.5	0.32302654	1.0	3904	tags=36%, list=21%, signal=46%
KEGG_CHEMOKINE_SIGNALING_PATHWAY	KEGG_CHEMOKINE_SIGNALING_PATHWAY		174	-0.41765827	-1.1427968	0.4	0.32054704	1.0	2035	tags=20%, list=11%, signal=22%
KEGG_BASAL_TRANSCRIPTION_FACTORS	KEGG_BASAL_TRANSCRIPTION_FACTORS		32	-0.5274992	-1.1389549	0.0	0.32096094	1.0	1646	tags=25%, list=9%, signal=27%
KEGG_T_CELL_RECEPTOR_SIGNALING_PATHWAY	KEGG_T_CELL_RECEPTOR_SIGNALING_PATHWAY		102	-0.42293158	-1.1369555	0.0	0.31834155	1.0	3518	tags=39%, list=19%, signal=48%
KEGG_DORSO_VENTRAL_AXIS_FORMATION	KEGG_DORSO_VENTRAL_AXIS_FORMATION		23	-0.41484213	-1.12706	0.33333334	0.33222276	1.0	2286	tags=30%, list=12%, signal=35%
KEGG_DRUG_METABOLISM_CYTOCHROME_P450	KEGG_DRUG_METABOLISM_CYTOCHROME_P450		72	-0.3159463	-1.1253612	0.0	0.3295092	1.0	1764	tags=8%, list=9%, signal=9%
KEGG_B_CELL_RECEPTOR_SIGNALING_PATHWAY	KEGG_B_CELL_RECEPTOR_SIGNALING_PATHWAY		70	-0.45475867	-1.1192197	0.4	0.3395172	1.0	3242	tags=39%, list=17%, signal=47%
KEGG_CITRATE_CYCLE_TCA_CYCLE	KEGG_CITRATE_CYCLE_TCA_CYCLE		30	-0.43577668	-1.108666	0.0	0.3454523	1.0	2332	tags=33%, list=13%, signal=38%
KEGG_PATHWAYS_IN_CANCER	KEGG_PATHWAYS_IN_CANCER		311	-0.32030293	-1.1013545	0.33333334	0.34971654	1.0	3096	tags=21%, list=17%, signal=25%
KEGG_CELL_CYCLE	KEGG_CELL_CYCLE		112	-0.43461978	-1.0811186	0.5	0.37144262	1.0	3938	tags=39%, list=21%, signal=50%
KEGG_APOPTOSIS	KEGG_APOPTOSIS		79	-0.40893057	-1.0678692	0.33333334	0.4006697	1.0	3870	tags=41%, list=21%, signal=51%
KEGG_ALDOSTERONE_REGULATED_SODIUM_REABSORPTION	KEGG_ALDOSTERONE_REGULATED_SODIUM_REABSORPTION		40	-0.38879085	-1.0538839	0.25	0.41631544	1.0	3242	tags=25%, list=17%, signal=30%
KEGG_LONG_TERM_DEPRESSION	KEGG_LONG_TERM_DEPRESSION		63	-0.36455187	-1.0428057	0.2	0.4296948	1.0	2624	tags=16%, list=14%, signal=18%
KEGG_ENDOCYTOSIS	KEGG_ENDOCYTOSIS		154	-0.30009997	-1.0167549	0.5	0.4695148	1.0	3017	tags=23%, list=16%, signal=27%
KEGG_MAPK_SIGNALING_PATHWAY	KEGG_MAPK_SIGNALING_PATHWAY		250	-0.30359432	-1.0114869	0.4	0.46742713	1.0	3211	tags=19%, list=17%, signal=23%
KEGG_ADIPOCYTOKINE_SIGNALING_PATHWAY	KEGG_ADIPOCYTOKINE_SIGNALING_PATHWAY		65	-0.42676222	-1.0095706	0.33333334	0.47132385	1.0	3335	tags=32%, list=18%, signal=39%
KEGG_PROTEASOME	KEGG_PROTEASOME		41	-0.43232217	-0.9802154	0.6666667	0.618772	1.0	3076	tags=37%, list=17%, signal=44%
KEGG_HEMATOPOIETIC_CELL_LINEAGE	KEGG_HEMATOPOIETIC_CELL_LINEAGE		85	-0.3613968	-0.97044575	0.6666667	0.63535976	1.0	1634	tags=18%, list=9%, signal=19%
KEGG_GAP_JUNCTION	KEGG_GAP_JUNCTION		74	-0.2991609	-0.9622046	0.33333334	0.6565078	1.0	3164	tags=19%, list=17%, signal=23%
KEGG_MISMATCH_REPAIR	KEGG_MISMATCH_REPAIR		22	-0.36599058	-0.95631886	0.75	0.65289193	1.0	2797	tags=27%, list=15%, signal=32%
KEGG_DNA_REPLICATION	KEGG_DNA_REPLICATION		31	-0.45066783	-0.93607426	0.75	0.68403953	1.0	2870	tags=29%, list=15%, signal=34%
KEGG_NOTCH_SIGNALING_PATHWAY	KEGG_NOTCH_SIGNALING_PATHWAY		41	-0.32848355	-0.93495494	0.6	0.67548895	1.0	1203	tags=12%, list=6%, signal=13%
KEGG_THYROID_CANCER	KEGG_THYROID_CANCER		28	-0.35550767	-0.9047786	1.0	0.7240468	1.0	3080	tags=29%, list=17%, signal=34%
KEGG_TOLL_LIKE_RECEPTOR_SIGNALING_PATHWAY	KEGG_TOLL_LIKE_RECEPTOR_SIGNALING_PATHWAY		95	-0.38066536	-0.89297783	0.6666667	0.75153774	1.0	2162	tags=21%, list=12%, signal=24%
KEGG_STARCH_AND_SUCROSE_METABOLISM	KEGG_STARCH_AND_SUCROSE_METABOLISM		51	-0.27758187	-0.8759245	0.6666667	0.77337193	1.0	1387	tags=8%, list=7%, signal=8%
KEGG_SMALL_CELL_LUNG_CANCER	KEGG_SMALL_CELL_LUNG_CANCER		81	-0.33012754	-0.85275453	1.0	0.81024194	1.0	3080	tags=22%, list=17%, signal=27%
KEGG_GNRH_SIGNALING_PATHWAY	KEGG_GNRH_SIGNALING_PATHWAY		96	-0.2798144	-0.8382672	1.0	0.831176	1.0	2035	tags=13%, list=11%, signal=14%
KEGG_AMYOTROPHIC_LATERAL_SCLEROSIS_ALS	KEGG_AMYOTROPHIC_LATERAL_SCLEROSIS_ALS		49	-0.33121848	-0.82938075	0.5	0.83232564	1.0	2066	tags=22%, list=11%, signal=25%
KEGG_CYTOSOLIC_DNA_SENSING_PATHWAY	KEGG_CYTOSOLIC_DNA_SENSING_PATHWAY		50	-0.3404674	-0.8125119	1.0	0.8519108	1.0	2924	tags=18%, list=16%, signal=21%
KEGG_BLADDER_CANCER	KEGG_BLADDER_CANCER		38	-0.3805696	-0.80700576	0.6666667	0.84421027	1.0	2011	tags=18%, list=11%, signal=21%
KEGG_GLYCOSAMINOGLYCAN_BIOSYNTHESIS_HEPARAN_SULFATE	KEGG_GLYCOSAMINOGLYCAN_BIOSYNTHESIS_HEPARAN_SULFATE		26	-0.31684437	-0.73526365	1.0	0.9160594	1.0	1090	tags=12%, list=6%, signal=12%
KEGG_GLYCOSPHINGOLIPID_BIOSYNTHESIS_LACTO_AND_NEOLACTO_SERIES	KEGG_GLYCOSPHINGOLIPID_BIOSYNTHESIS_LACTO_AND_NEOLACTO_SERIES		24	-0.33183947	-0.6649788	1.0	0.95108634	1.0	15	tags=4%, list=0%, signal=4%
KEGG_TASTE_TRANSDUCTION	KEGG_TASTE_TRANSDUCTION		45	-0.15644187	-0.446437	1.0	0.96703297	1.0	4867	tags=16%, list=26%, signal=21%
